# Supplementary material for: Identification and functional analysis of the LEAFY gene in longan flower induction
Source: BMC Genomics. 2024 Mar 25;25:308. doi: 10.1186/s12864-024-10229-x (PMC10962150; doi:10.1186/s12864-024-10229-x)
Supplement: Supplementary file 2 — Supplementary Material 2 [file 12864_2024_10229_MOESM2_ESM.xls]

## Sheet: Sheet1
Supplementary Table S1. Primers used in this syudy.
Primers ID	Primer sequence (5′-3′)	Application
AtLFY-S	ATCGCTTGTCGTCATGGCTG	qRT-PCR in transgenic plants
AtLFY-A	GCAACCGCATTGTTCCGCTC	qRT-PCR in transgenic plants
AtCO-S	TCAGGGACTCACTACAACGACAATGG	qRT-PCR in transgenic plants
AtCO-A	TTGGGTGTGAAGCTGTTGTGACACAT	qRT-PCR in transgenic plants
AtFT-S	CTTGGCAGGCAAACAGTGTATGCAC	qRT-PCR in transgenic plants
AtFT-A	GCCACTCTCCCTCTGACAATTGTAGA	qRT-PCR in transgenic plants
AtFLC-S	GGAGAGAAGCCATGGGAAGA	qRT-PCR in transgenic plants
AtFLC-A	TTTCTCGATGAGACCGTTGC	qRT-PCR in transgenic plants
AtTFL1-F	ATAATGGGGAGAGTGGTAGGAGA	qRT-PCR in transgenic plants
AtTFL1-R	TCTGGGTCTATCATCACCAAAGT	qRT-PCR in transgenic plants
AtAP2-S	GACGCACCACACCAAACACA	qRT-PCR in transgenic plants
AtAP2-A	ATCTTGGTCCACGCCGACTC	qRT-PCR in transgenic plants
AtActin2-F	TGTGCCAATCTACGAGGGTTT	qRT-PCR in transgenic plants
AtActin2-R	TTTCCCGCTCTGCTGTTGT	qRT-PCR in transgenic plants
DlLFY-S	AAATGCCCAACCAAGGTGAC	Full length cloning
DlLFY-A	GCTTGTAACACGCCTGTCTC	Full length cloning
OEDlLFY-S	CGGGATCCCGATGGACCCTGAAGCATTCAC	Vector construction for overexpression
OEDlLFY-A	CGAGCTCGGAAGGGCAGTTGATCACCAC	Vector construction for overexpression
SUDlLFY-S	CAGTGGTCTCACAACATGGACCCTGAAGCATTCAC	Vector construction for subcellular localization
SUDlLFY-A	CAGTGGTCTCATACAGAAGGGCAGTTGATCACCAC	Vector construction for subcellular localization
TRDlLFY-S	GAATTCCCGGGGATCCATGGACCCTGAAGCATTCAC	Vector construction for transactivation analysis
TRDlLFY-A	GCAGGTCGACGGATCCTCAGAAGGGCAGTTGATCAC	Vector construction for transactivation analysis
RTDlLFY-S	TTCTATGGTGCGTCCAAGGG	qRT-PCR in transgenic and control plants
RTDlLFY-S	TAGTGTCGCCAGACAACAGG	qRT-PCR in transgenic and control plants
