# Supplementary material for: Identification and functional analysis of the LEAFY gene in longan flower induction
Source: BMC Genomics. 2024 Mar 25;25:308. doi: 10.1186/s12864-024-10229-x (PMC10962150; doi:10.1186/s12864-024-10229-x)
Supplement: Supplementary file 3 — Supplementary Material 3 [file 12864_2024_10229_MOESM3_ESM.xls]

## Sheet: Sheet1
Supplementary Table S2. Summary of protein data in three biological experiments.
Sample	RawReads	CleanReads	CleanRatio	mappedReads	mapRate	Q20	Q30	GC
IP_SJ	42897068	42593714	0.9929	41749540	0.9802	0.9794	0.9322	0.2831
In_SJ	41366216	41070142	0.9928	39411659	0.9596	0.9824	0.9396	0.3458
