# Supplementary material for: Identification and functional analysis of the LEAFY gene in longan flower induction
Source: BMC Genomics. 2024 Mar 25;25:308. doi: 10.1186/s12864-024-10229-x (PMC10962150; doi:10.1186/s12864-024-10229-x)
Supplement: Supplementary file 4 — Supplementary Material 4 [file 12864_2024_10229_MOESM4_ESM.xls]

## Sheet: Sheet1
Supplementary Table S3. 25098 single genes identified by DAP-seq analysis.
chr	start	end	length	name	GeneFeature	GeneInside	Gene	GO	KEGG	map	NR	Transcription_factor
scaffold1	1330	2062	733	IP_SJ_vs_In_SJ_peak_1	intergenic	Dlo_000001.1:scaffold1:4134-6938:-:5242	Dlo_000001.1(Dlo_000001.1)	NA	NA	NA	NA	NA
scaffold1	15250	15500	251	IP_SJ_vs_In_SJ_peak_4	intergenic	Dlo_000002.1:scaffold1:12060-14414:+:3314	Dlo_000002.1(Dlo_000002.1)	NA	E2.1.1.141; jasmonate O-methyltransferase [EC:2.1.1.141]; K08241	map00592	XP_017979616.1 PREDICTED: salicylate carboxymethyltransferase [Theobroma cacao]	NA
scaffold1	32952	33418	467	IP_SJ_vs_In_SJ_peak_7	intergenic	Dlo_000003.1:scaffold1:29999-32191:+:3185	Dlo_000003.1(Dlo_000003.1)	NA	E2.1.1.141; jasmonate O-methyltransferase [EC:2.1.1.141]; K08241	map00592	XP_017979616.1 PREDICTED: salicylate carboxymethyltransferase [Theobroma cacao]	NA
scaffold1	38202	38422	221	IP_SJ_vs_In_SJ_peak_8	intergenic	Dlo_000004.1:scaffold1:39359-41031:-:2719	Dlo_000004.1(Dlo_000004.1)	22;GO:0003674,molecular_function molecular_function;GO:0003824,molecular_function catalytic activity;GO:0006950,biological_process response to stress;GO:0006952,biological_process defense response;GO:0008150,biological_process biological_process;GO:0008152,biological_process metabolic process;GO:0008168,molecular_function methyltransferase activity;GO:0008169,molecular_function C-methyltransferas…	E2.1.1.141; jasmonate O-methyltransferase [EC:2.1.1.141]; K08241	map00592	EOY32829.1 S-adenosyl-L-methionine-dependent methyltransferases superfamily protein, putative [Theobroma cacao]	NA
scaffold1	52482	53204	723	IP_SJ_vs_In_SJ_peak_12	Dlo_000005.1:Promoter	Dlo_000005.1:scaffold1:53704-58250:+:-861	Dlo_000005.1(Dlo_000005.1)	44;GO:0003674,molecular_function molecular_function;GO:0003824,molecular_function catalytic activity;GO:0004321,molecular_function fatty-acyl-CoA synthase activity;GO:0005575,cellular_component cellular_component;GO:0005622,cellular_component intracellular;GO:0005623,cellular_component cell;GO:0005737,cellular_component cytoplasm;GO:0005777,cellular_component peroxisome;GO:0006082,biological_proc…	NA	NA	XP_024955085.1 4-coumarate--CoA ligase-like 9 isoform X2 [Citrus sinensis]	NA
scaffold1	60944	61159	216	IP_SJ_vs_In_SJ_peak_14	intergenic	Dlo_000006.1:scaffold1:66448-68645:+:-5397	Dlo_000006.1(Dlo_000006.1)	NA	NA	NA	GAV76914.1 Methyltransf_7 domain-containing protein [Cephalotus follicularis]	NA
scaffold1	72833	73458	626	IP_SJ_vs_In_SJ_peak_18	intergenic	Dlo_000007.1:scaffold1:79056-79752:-:6607	Dlo_000007.1(Dlo_000007.1)	NA	NA	NA	NA	NA
scaffold1	86980	87402	423	IP_SJ_vs_In_SJ_peak_19	Dlo_000008.1:Promoter	Dlo_000008.1:scaffold1:84664-86238:-:-952	Dlo_000008.1(Dlo_000008.1)	NA	NA	NA	NA	NA
scaffold1	96730	97258	529	IP_SJ_vs_In_SJ_peak_21	Dlo_000010.1:Promoter	Dlo_000010.1:scaffold1:94385-96500:-:-493	Dlo_000010.1(Dlo_000010.1)	38;GO:0003674,molecular_function molecular_function;GO:0003676,molecular_function nucleic acid binding;GO:0003723,molecular_function RNA binding;GO:0003824,molecular_function catalytic activity;GO:0004518,molecular_function nuclease activity;GO:0004519,molecular_function endonuclease activity;GO:0005488,molecular_function binding;GO:0005575,cellular_component cellular_component;GO:0005622,cellula…	MAN; mannan endo-1,4-beta-mannosidase [EC:3.2.1.78]; K19355	map00051	ESR38872.1 hypothetical protein CICLE_v10025033mg [Citrus clementina]	NA
scaffold1	111495	111730	236	IP_SJ_vs_In_SJ_peak_23	intergenic	Dlo_000012.1:scaffold1:108716-112076:-:464	Dlo_000012.1(Dlo_000012.1)	NA	NA	NA	GAV87753.1 hypothetical protein CFOL_v3_31179 [Cephalotus follicularis]	NA
scaffold1	115441	116179	739	IP_SJ_vs_In_SJ_peak_26	intergenic	Dlo_000013.1:scaffold1:117709-119047:-:3237	Dlo_000013.1(Dlo_000013.1)	NA	NA	NA	GAV87752.1 hypothetical protein CFOL_v3_31178 [Cephalotus follicularis]	NA
scaffold1	121574	121799	226	IP_SJ_vs_In_SJ_peak_28	intergenic	Dlo_000014.1:scaffold1:119133-121780:-:94	Dlo_000014.1(Dlo_000014.1)	38;GO:0003674,molecular_function molecular_function;GO:0003676,molecular_function nucleic acid binding;GO:0003723,molecular_function RNA binding;GO:0003824,molecular_function catalytic activity;GO:0004518,molecular_function nuclease activity;GO:0004519,molecular_function endonuclease activity;GO:0005488,molecular_function binding;GO:0005575,cellular_component cellular_component;GO:0005622,cellula…	NA	NA	XP_006466829.1 pentatricopeptide repeat-containing protein At5g66500, mitochondrial [Citrus sinensis]	NA
scaffold1	130082	130937	856	IP_SJ_vs_In_SJ_peak_29	Dlo_000015.1:Promoter	Dlo_000015.1:scaffold1:123020-129181:-:-1328	Dlo_000015.1(Dlo_000015.1)	NA	NA	NA	XP_006425641.1 auxilin-like protein 1 [Citrus clementina]	NA
scaffold1	160102	160370	269	IP_SJ_vs_In_SJ_peak_34	intergenic	Dlo_000017.1:scaffold1:148791-153027:-:-7208	Dlo_000017.1(Dlo_000017.1)	19;GO:0003674,molecular_function molecular_function;GO:0003824,molecular_function catalytic activity;GO:0004427,molecular_function inorganic diphosphatase activity;GO:0005575,cellular_component cellular_component;GO:0005622,cellular_component intracellular;GO:0005623,cellular_component cell;GO:0005737,cellular_component cytoplasm;GO:0005739,cellular_component mitochondrion;GO:0016462,molecular_fu…	ppa; inorganic pyrophosphatase [EC:3.6.1.1]; K01507	map00190	XP_002521557.1 soluble inorganic pyrophosphatase [Ricinus communis]	NA
scaffold1	165289	165914	626	IP_SJ_vs_In_SJ_peak_37	intergenic	Dlo_000018.1:scaffold1:173308-176879:-:11278	Dlo_000018.1(Dlo_000018.1)	NA	RFC3_5; replication factor C subunit 3/5; K10756	map03030,map03420,map03430	XP_015381181.1 uncharacterized protein LOC102609520 [Citrus sinensis]	NA
scaffold1	182084	182360	277	IP_SJ_vs_In_SJ_peak_43	Dlo_000019.1:intron	Dlo_000019.1:scaffold1:178159-182828:-:606	Dlo_000019.1(Dlo_000019.1)	NA	NA	NA	XP_006466817.1 pheophytinase, chloroplastic isoform X1 [Citrus sinensis]	NA
scaffold1	186093	186320	228	IP_SJ_vs_In_SJ_peak_46	intergenic	Dlo_000020.1:scaffold1:188323-190649:+:-2117	Dlo_000020.1(Dlo_000020.1)	NA	NA	NA	XP_016201882.1 transmembrane protein 53 [Arachis ipaensis]	NA
scaffold1	190699	191116	418	IP_SJ_vs_In_SJ_peak_48	Dlo_000021.1:Promoter	Dlo_000021.1:scaffold1:191892-195911:+:-985	Dlo_000021.1(Dlo_000021.1)	NA	NA	NA	XP_015889975.1 transmembrane protein 53-B [Ziziphus jujuba]	NA
scaffold1	201673	202016	344	IP_SJ_vs_In_SJ_peak_49	Dlo_000024.1:Promoter;Dlo_000023.1:Promoter	Dlo_000023.1:scaffold1:202604-203495:+:-760	Dlo_000023.1(Dlo_000023.1)	54;GO:0000149,molecular_function SNARE binding;GO:0003674,molecular_function molecular_function;GO:0005488,molecular_function binding;GO:0005515,molecular_function protein binding;GO:0005575,cellular_component cellular_component;GO:0005622,cellular_component intracellular;GO:0005623,cellular_component cell;GO:0005634,cellular_component nucleus;GO:0005737,cellular_component cytoplasm;GO:0005886,ce…	E2.7.7.3B; pantetheine-phosphate adenylyltransferase [EC:2.7.7.3]; K02201; STX1B_2_3; syntaxin 1B/2/3; K08486	map00770,map04130	KDO70948.1 hypothetical protein CISIN_1g022319mg [Citrus sinensis]	NA
scaffold1	209197	209438	242	IP_SJ_vs_In_SJ_peak_50	Dlo_000025.1:Promoter	Dlo_000025.1:scaffold1:206023-208856:-:-461	Dlo_000025.1(Dlo_000025.1)	NA	E5.1.3.15; glucose-6-phosphate 1-epimerase [EC:5.1.3.15]; K01792	map00010	XP_021600688.1 putative glucose-6-phosphate 1-epimerase [Manihot esculenta]	NA
scaffold1	217913	218156	244	IP_SJ_vs_In_SJ_peak_53	intergenic	Dlo_000026.1:scaffold1:218723-223756:-:5722	Dlo_000026.1(Dlo_000026.1)	16;GO:0001101,biological_process response to acid chemical;GO:0003674,molecular_function molecular_function;GO:0003824,molecular_function catalytic activity;GO:0006950,biological_process response to stress;GO:0008150,biological_process biological_process;GO:0008152,biological_process metabolic process;GO:0009414,biological_process response to water deprivation;GO:0009415,biological_process respon…	NA	NA	OVA18742.1 Pectinesterase [Macleaya cordata]	NA
scaffold1	226972	227472	501	IP_SJ_vs_In_SJ_peak_56	Dlo_000027.1:Promoter	Dlo_000027.1:scaffold1:228448-230012:+:-1226	Dlo_000027.1(Dlo_000027.1)	NA	NA	NA	NA	NA
scaffold1	246916	247756	841	IP_SJ_vs_In_SJ_peak_58	intergenic	Dlo_000029.1:scaffold1:250879-252732:+:-3543	Dlo_000029.1(Dlo_000029.1)	52;GO:0003674,molecular_function molecular_function;GO:0003700,molecular_function DNA-binding transcription factor activity;GO:0005488,molecular_function binding;GO:0005543,molecular_function phospholipid binding;GO:0005575,cellular_component cellular_component;GO:0005622,cellular_component intracellular;GO:0005623,cellular_component cell;GO:0005634,cellular_component nucleus;GO:0005737,cellular_…	NA	NA	KDO70942.1 hypothetical protein CISIN_1g014979mg [Citrus sinensis]	TUB
scaffold1	260705	261008	304	IP_SJ_vs_In_SJ_peak_63	Dlo_000030.1:Promoter	Dlo_000030.1:scaffold1:258214-259876:-:-980	Dlo_000030.1(Dlo_000030.1)	84;GO:0003674,molecular_function molecular_function;GO:0003676,molecular_function nucleic acid binding;GO:0003677,molecular_function DNA binding;GO:0003700,molecular_function DNA-binding transcription factor activity;GO:0005488,molecular_function binding;GO:0005575,cellular_component cellular_component;GO:0005622,cellular_component intracellular;GO:0005623,cellular_component cell;GO:0005634,cellu…	NA	NA	XP_018857591.1 PREDICTED: transcription factor bHLH63-like [Juglans regia]	bHLH
scaffold1	270252	270560	309	IP_SJ_vs_In_SJ_peak_64	intergenic	Dlo_000031.1:scaffold1:264542-267809:-:-2596	Dlo_000031.1(Dlo_000031.1)	NA	NA	NA	XP_023886675.1 U-box domain-containing protein 5 [Quercus suber]	NA
scaffold1	273507	274165	659	IP_SJ_vs_In_SJ_peak_65	intergenic	Dlo_000032.1:scaffold1:277830-278106:-:4270	Dlo_000032.1(Dlo_000032.1)	NA	NA	NA	ESR37759.1 hypothetical protein CICLE_v100302841mg, partial [Citrus clementina]	NA
scaffold1	283972	284495	524	IP_SJ_vs_In_SJ_peak_68	intergenic	Dlo_000033.1:scaffold1:289822-290089:+:-5589	Dlo_000033.1(Dlo_000033.1)	NA	NA	NA	XP_010531038.1 PREDICTED: protein RADIALIS-like 3 [Tarenaya hassleriana]	MYB-related
scaffold1	291588	292231	644	IP_SJ_vs_In_SJ_peak_70	Dlo_000034.1:Promoter	Dlo_000034.1:scaffold1:292627-297381:+:-718	Dlo_000034.1(Dlo_000034.1)	NA	NA	NA	XP_006425662.1 ATPase family AAA domain-containing protein 3 [Citrus clementina]	NA
scaffold1	298761	299149	389	IP_SJ_vs_In_SJ_peak_71	Dlo_000035.1:Promoter	Dlo_000035.1:scaffold1:300814-304414:+:-1859	Dlo_000035.1(Dlo_000035.1)	NA	NA	NA	NA	NA
scaffold1	304824	305041	218	IP_SJ_vs_In_SJ_peak_72	intergenic	Dlo_000036.1:scaffold1:306329-307358:-:2426	Dlo_000036.1(Dlo_000036.1)	20;GO:0003674,molecular_function molecular_function;GO:0003676,molecular_function nucleic acid binding;GO:0003677,molecular_function DNA binding;GO:0005488,molecular_function binding;GO:0005515,molecular_function protein binding;GO:0005575,cellular_component cellular_component;GO:0005622,cellular_component intracellular;GO:0005623,cellular_component cell;GO:0005634,cellular_component nucleus;GO:0…	NA	NA	XP_017969466.1 PREDICTED: zinc-finger homeodomain protein 6 [Theobroma cacao]	zf-HD
scaffold1	315835	317372	1538	IP_SJ_vs_In_SJ_peak_76	intergenic	Dlo_000037.1:scaffold1:320700-323599:-:6996	Dlo_000037.1(Dlo_000037.1)	NA	alkA; DNA-3-methyladenine glycosylase II [EC:3.2.2.21]; K01247	map03410	XP_006425665.1 DNA-3-methyladenine glycosylase 1 [Citrus clementina]	NA
scaffold1	325620	325847	228	IP_SJ_vs_In_SJ_peak_80	Dlo_000038.1:Promoter	Dlo_000038.1:scaffold1:326040-331429:+:-307	Dlo_000038.1(Dlo_000038.1)	NA	NA	NA	KDO79562.1 hypothetical protein CISIN_1g011388mg [Citrus sinensis]	NA
scaffold1	341043	341517	475	IP_SJ_vs_In_SJ_peak_87	Dlo_000039.1:Promoter	Dlo_000039.1:scaffold1:338842-340909:-:-370	Dlo_000039.1(Dlo_000039.1)	127;GO:0000003,biological_process reproduction;GO:0000976,molecular_function transcription regulatory region sequence-specific DNA binding;GO:0000977,molecular_function RNA polymerase II regulatory region sequence-specific DNA binding;GO:0000981,molecular_function DNA-binding transcription factor activity, RNA polymerase II-specific;GO:0001012,molecular_function RNA polymerase II regulatory regio…	NA	NA	GAY42700.1 hypothetical protein CUMW_068900 [Citrus unshiu]	C2C2-GATA
scaffold1	346829	347206	378	IP_SJ_vs_In_SJ_peak_89	intergenic	Dlo_000040.1:scaffold1:350584-359264:+:-3567	Dlo_000040.1(Dlo_000040.1)	NA	UTP22, NOL6; U3 small nucleolar RNA-associated protein 22; K14544	map03008	XP_006425669.1 nucleolar protein 6 [Citrus clementina]	NA
scaffold1	362774	363579	806	IP_SJ_vs_In_SJ_peak_92	Dlo_000041.1:Promoter	Dlo_000041.1:scaffold1:361074-362660:-:-516	Dlo_000041.1(Dlo_000041.1)	NA	NA	NA	GAY49278.1 hypothetical protein CUMW_117990 [Citrus unshiu]	NA
scaffold1	366199	366431	233	IP_SJ_vs_In_SJ_peak_93	Dlo_000042.1:intron	Dlo_000042.1:scaffold1:365667-368124:+:647	Dlo_000042.1(Dlo_000042.1)	55;GO:0000003,biological_process reproduction;GO:0000166,molecular_function nucleotide binding;GO:0001882,molecular_function nucleoside binding;GO:0001883,molecular_function purine nucleoside binding;GO:0003006,biological_process developmental process involved in reproduction;GO:0003674,molecular_function molecular_function;GO:0005488,molecular_function binding;GO:0005525,molecular_function GTP b…	NA	NA	XP_022752137.1 ADP-ribosylation factor-like protein 2 [Durio zibethinus]	NA
scaffold1	377690	378006	317	IP_SJ_vs_In_SJ_peak_94	Dlo_000044.1:Promoter	Dlo_000044.1:scaffold1:374353-377662:-:-185	Dlo_000044.1(Dlo_000044.1)	NA	NA	NA	XP_021908008.1 maf-like protein DDB_G0281937 isoform X1 [Carica papaya]	NA
scaffold1	381045	381595	551	IP_SJ_vs_In_SJ_peak_95	Dlo_000045.1:Promoter	Dlo_000045.1:scaffold1:379015-380706:-:-613	Dlo_000045.1(Dlo_000045.1)	NA	NA	NA	KDO36093.1 hypothetical protein CISIN_1g041937mg, partial [Citrus sinensis]	MYB-related
scaffold1	384317	384792	476	IP_SJ_vs_In_SJ_peak_97	Dlo_000046.1:Promoter	Dlo_000046.1:scaffold1:386312-394267:+:-1758	Dlo_000046.1(Dlo_000046.1)	NA	NA	NA	KDO79549.1 hypothetical protein CISIN_1g038727mg [Citrus sinensis]	NA
scaffold1	394623	394926	304	IP_SJ_vs_In_SJ_peak_98	Dlo_000047.1:Promoter	Dlo_000047.1:scaffold1:395168-401935:+:-394	Dlo_000047.1(Dlo_000047.1)	78;GO:0000323,cellular_component lytic vacuole;GO:0000325,cellular_component plant-type vacuole;GO:0005575,cellular_component cellular_component;GO:0005622,cellular_component intracellular;GO:0005623,cellular_component cell;GO:0005737,cellular_component cytoplasm;GO:0005764,cellular_component lysosome;GO:0005765,cellular_component lysosomal membrane;GO:0005768,cellular_component endosome;GO:00057…	NA	NA	GAY42707.1 hypothetical protein CUMW_068940 [Citrus unshiu]	NA
scaffold1	403394	403845	452	IP_SJ_vs_In_SJ_peak_99	Dlo_000048.1:Promoter	Dlo_000048.1:scaffold1:402348-403131:-:-488	Dlo_000048.1(Dlo_000048.1)	NA	NA	NA	KDO79542.1 hypothetical protein CISIN_1g023457mg [Citrus sinensis]	NA
scaffold1	426049	426464	416	IP_SJ_vs_In_SJ_peak_101	Dlo_000052.1:Promoter	Dlo_000052.1:scaffold1:423228-425381:-:-875	Dlo_000052.1(Dlo_000052.1)	NA	NA	NA	XP_012071644.1 random slug protein 5 [Jatropha curcas]	NA
scaffold1	437608	437990	383	IP_SJ_vs_In_SJ_peak_104	intergenic	Dlo_000053.1:scaffold1:437132-437522:+:666	Dlo_000053.1(Dlo_000053.1)	NA	NA	NA	NA	NA
scaffold1	445975	446310	336	IP_SJ_vs_In_SJ_peak_106	intergenic	Dlo_000054.1:scaffold1:448623-449600:-:3458	Dlo_000054.1(Dlo_000054.1)	NA	NA	NA	GAY42715.1 hypothetical protein CUMW_069010 [Citrus unshiu]	NA
scaffold1	463908	464309	402	IP_SJ_vs_In_SJ_peak_112	Dlo_000055.1:Promoter	Dlo_000055.1:scaffold1:458116-462653:-:-1455	Dlo_000055.1(Dlo_000055.1)	38;GO:0003674,molecular_function molecular_function;GO:0003676,molecular_function nucleic acid binding;GO:0003677,molecular_function DNA binding;GO:0003700,molecular_function DNA-binding transcription factor activity;GO:0005488,molecular_function binding;GO:0005575,cellular_component cellular_component;GO:0005622,cellular_component intracellular;GO:0005623,cellular_component cell;GO:0005634,cellu…	NA	NA	XP_024932039.1 SCARECROW-LIKE protein 7 isoform X1 [Ziziphus jujuba]	GRAS
scaffold1	475090	475308	219	IP_SJ_vs_In_SJ_peak_116	intergenic	Dlo_000056.1:scaffold1:480941-481525:+:-5742	Dlo_000056.1(Dlo_000056.1)	NA	NA	NA	NA	NA
scaffold1	490609	490957	349	IP_SJ_vs_In_SJ_peak_120	Dlo_000057.1:Promoter	Dlo_000057.1:scaffold1:484909-490347:-:-435	Dlo_000057.1(Dlo_000057.1)	125;GO:0000104,molecular_function succinate dehydrogenase activity;GO:0000166,molecular_function nucleotide binding;GO:0003674,molecular_function molecular_function;GO:0003824,molecular_function catalytic activity;GO:0005488,molecular_function binding;GO:0005524,molecular_function ATP binding;GO:0005575,cellular_component cellular_component;GO:0005618,cellular_component cell wall;GO:0005622,cellu…	SDHA, SDH1; succinate dehydrogenase (ubiquinone) flavoprotein subunit [EC:1.3.5.1]; K00234	map00020,map00190	ADZ75464.1 succinate dehydrogenase [Litchi chinensis]	NA
scaffold1	497935	498282	348	IP_SJ_vs_In_SJ_peak_123	intergenic	Dlo_000058.2:scaffold1:499169-504078:-:5970	Dlo_000058.2(Dlo_000058.2)	101;GO:0000902,biological_process cell morphogenesis;GO:0001101,biological_process response to acid chemical;GO:0003674,molecular_function molecular_function;GO:0003824,molecular_function catalytic activity;GO:0004497,molecular_function monooxygenase activity;GO:0005575,cellular_component cellular_component;GO:0005622,cellular_component intracellular;GO:0005623,cellular_component cell;GO:0005737,…	CYP90B1, DWF4; steroid 22-alpha-hydroxylase [EC:1.14.13.-]; K09587	map00905	XP_023894277.1 cytochrome P450 90B1 [Quercus suber]	NA
scaffold1	528181	528546	366	IP_SJ_vs_In_SJ_peak_133	intergenic	Dlo_000059.1:scaffold1:533309-535440:+:-4946	Dlo_000059.1(Dlo_000059.1)	NA	NA	NA	GAY42729.1 hypothetical protein CUMW_069120 [Citrus unshiu]	NA
scaffold1	542515	542791	277	IP_SJ_vs_In_SJ_peak_135	intergenic	Dlo_000060.1:scaffold1:536544-541216:+:6108	Dlo_000060.1(Dlo_000060.1)	NA	DNMT1, dcm; DNA (cytosine-5)-methyltransferase 1 [EC:2.1.1.37]; K00558	map00270	GAV82932.1 Pkinase_Tyr domain-containing protein [Cephalotus follicularis]	NA
scaffold1	543837	544714	878	IP_SJ_vs_In_SJ_peak_136	intergenic	Dlo_000061.1:scaffold1:549575-555038:+:-5300	Dlo_000061.1(Dlo_000061.1)	57;GO:0000243,cellular_component commitment complex;GO:0000375,biological_process RNA splicing, via transesterification reactions;GO:0000377,biological_process RNA splicing, via transesterification reactions with bulged adenosine as nucleophile;GO:0000398,biological_process mRNA splicing, via spliceosome;GO:0003674,molecular_function molecular_function;GO:0003676,molecular_function nucleic acid b…	SNRP70; U1 small nuclear ribonucleoprotein 70kDa; K11093	map03040	GAY42726.1 hypothetical protein CUMW_069100, partial [Citrus unshiu]	NA
scaffold1	558184	558673	490	IP_SJ_vs_In_SJ_peak_138	Dlo_000062.1:Promoter;Dlo_000063.1:Promoter	Dlo_000063.1:scaffold1:557105-557808:-:-620	Dlo_000063.1(Dlo_000063.1)	119;GO:0000287,molecular_function magnesium ion binding;GO:0003674,molecular_function molecular_function;GO:0003824,molecular_function catalytic activity;GO:0004170,molecular_function dUTP diphosphatase activity;GO:0005488,molecular_function binding;GO:0005515,molecular_function protein binding;GO:0005575,cellular_component cellular_component;GO:0005622,cellular_component intracellular;GO:0005623…	dut, DUT; dUTP pyrophosphatase [EC:3.6.1.23]; K01520	map00240	XP_021900689.1 deoxyuridine 5'-triphosphate nucleotidohydrolase [Carica papaya]	NA
scaffold1	565851	566435	585	IP_SJ_vs_In_SJ_peak_139	Dlo_000065.2:Promoter	Dlo_000065.2:scaffold1:567397-575895:+:-1254	Dlo_000065.2(Dlo_000065.2)	152;GO:0000785,cellular_component chromatin;GO:0000786,cellular_component nucleosome;GO:0003674,molecular_function molecular_function;GO:0003678,molecular_function DNA helicase activity;GO:0003824,molecular_function catalytic activity;GO:0004003,molecular_function ATP-dependent DNA helicase activity;GO:0004386,molecular_function helicase activity;GO:0005575,cellular_component cellular_component;G…	NA	NA	GAY42722.1 hypothetical protein CUMW_069070 [Citrus unshiu]	SNF2
scaffold1	576281	576654	374	IP_SJ_vs_In_SJ_peak_142	intergenic	Dlo_000066.1:scaffold1:578470-579490:-:3023	Dlo_000066.1(Dlo_000066.1)	NA	NA	NA	XP_006425701.1 F-box protein At5g03970 [Citrus clementina]	NA
scaffold1	583440	584404	965	IP_SJ_vs_In_SJ_peak_143	intergenic	Dlo_000067.1:scaffold1:587569-587950:-:4028	Dlo_000067.1(Dlo_000067.1)	NA	NA	NA	XP_023891464.1 uncharacterized protein LOC112003481 [Quercus suber]	NA
scaffold1	594440	594711	272	IP_SJ_vs_In_SJ_peak_145	intergenic	Dlo_000068.1:scaffold1:589858-592358:-:-2217	Dlo_000068.1(Dlo_000068.1)	45;GO:0003674,molecular_function molecular_function;GO:0005488,molecular_function binding;GO:0005515,molecular_function protein binding;GO:0005575,cellular_component cellular_component;GO:0005622,cellular_component intracellular;GO:0005623,cellular_component cell;GO:0005634,cellular_component nucleus;GO:0006323,biological_process DNA packaging;GO:0006325,biological_process chromatin organization;…	NA	NA	XP_006466775.1 acidic leucine-rich nuclear phosphoprotein 32-related protein [Citrus sinensis]	NA
scaffold1	596318	596930	613	IP_SJ_vs_In_SJ_peak_147	intergenic	Dlo_000069.1:scaffold1:597601-600266:-:3642	Dlo_000069.1(Dlo_000069.1)	157;GO:0000182,molecular_function rDNA binding;GO:0000976,molecular_function transcription regulatory region sequence-specific DNA binding;GO:0000977,molecular_function RNA polymerase II regulatory region sequence-specific DNA binding;GO:0000979,molecular_function RNA polymerase II core promoter sequence-specific DNA binding;GO:0000988,molecular_function obsolete transcription factor activity, pr…	TFIIB, GTF2B, SUA7, tfb; transcription initiation factor TFIIB; K03124	map03022	XP_006425704.1 plant-specific TFIIB-related protein 1 [Citrus clementina]	NA
scaffold1	616598	617410	813	IP_SJ_vs_In_SJ_peak_149	Dlo_000072.1:Promoter	Dlo_000072.1:scaffold1:612576-615206:-:-1797	Dlo_000072.1(Dlo_000072.1)	NA	NA	NA	XP_021598903.1 uncharacterized protein LOC110604923 [Manihot esculenta]	NA
scaffold1	619174	619664	491	IP_SJ_vs_In_SJ_peak_150	intergenic	Dlo_000073.1:scaffold1:622473-622781:-:3362	Dlo_000073.1(Dlo_000073.1)	NA	NA	NA	XP_022740419.1 uncharacterized protein LOC111292355 [Durio zibethinus]	NA
scaffold1	631667	632163	497	IP_SJ_vs_In_SJ_peak_153	Dlo_000074.1:Promoter	Dlo_000074.1:scaffold1:627463-630485:-:-1429	Dlo_000074.1(Dlo_000074.1)	63;GO:0003674,molecular_function molecular_function;GO:0005215,molecular_function transporter activity;GO:0005351,molecular_function carbohydrate:proton symporter activity;GO:0005355,molecular_function glucose transmembrane transporter activity;GO:0005402,molecular_function carbohydrate:cation symporter activity;GO:0006810,biological_process transport;GO:0006811,biological_process ion transport;G…	NA	NA	GAY42735.1 hypothetical protein CUMW_069170 [Citrus unshiu]	NA
scaffold1	639375	639746	372	IP_SJ_vs_In_SJ_peak_154	intergenic	Dlo_000075.1:scaffold1:643663-644800:+:-4103	Dlo_000075.1(Dlo_000075.1)	41;GO:0005575,cellular_component cellular_component;GO:0005623,cellular_component cell;GO:0005886,cellular_component plasma membrane;GO:0006355,biological_process regulation of transcription, DNA-templated;GO:0008150,biological_process biological_process;GO:0009889,biological_process regulation of biosynthetic process;GO:0009890,biological_process negative regulation of biosynthetic process;GO:00…	NA	NA	KDO79506.1 hypothetical protein CISIN_1g037866mg [Citrus sinensis]	OFP
scaffold1	661689	662085	397	IP_SJ_vs_In_SJ_peak_162	intergenic	Dlo_000076.1:scaffold1:668220-669942:-:8055	Dlo_000076.1(Dlo_000076.1)	NA	YUCCA; indole-3-pyruvate monooxygenase [EC:1.14.13.168]; K11816	map00380	XP_011025748.1 PREDICTED: indole-3-pyruvate monooxygenase YUCCA6-like [Populus euphratica]	NA
scaffold1	692020	692368	349	IP_SJ_vs_In_SJ_peak_163	Dlo_000079.1:Promoter	Dlo_000079.1:scaffold1:689979-691265:-:-928	Dlo_000079.1(Dlo_000079.1)	NA	NA	NA	NA	NA
scaffold1	702832	703793	962	IP_SJ_vs_In_SJ_peak_164	intergenic	Dlo_000080.1:scaffold1:693308-700113:-:-3199	Dlo_000080.1(Dlo_000080.1)	27;GO:0000428,cellular_component DNA-directed RNA polymerase complex;GO:0005575,cellular_component cellular_component;GO:0005622,cellular_component intracellular;GO:0005623,cellular_component cell;GO:0005634,cellular_component nucleus;GO:0005654,cellular_component nucleoplasm;GO:0005666,cellular_component RNA polymerase III complex;GO:0030880,cellular_component RNA polymerase complex;GO:0031974,c…	RPC5, POLR3E; DNA-directed RNA polymerase III subunit RPC5; K14721	map03020	XP_006425717.1 DNA-directed RNA polymerase III subunit RPC5 [Citrus clementina]	NA
scaffold1	710995	711415	421	IP_SJ_vs_In_SJ_peak_167	intergenic	Dlo_000081.1:scaffold1:722032-724338:+:-10827	Dlo_000081.1(Dlo_000081.1)	68;GO:0000003,biological_process reproduction;GO:0001067,molecular_function regulatory region nucleic acid binding;GO:0003006,biological_process developmental process involved in reproduction;GO:0003674,molecular_function molecular_function;GO:0003676,molecular_function nucleic acid binding;GO:0003677,molecular_function DNA binding;GO:0003700,molecular_function DNA-binding transcription factor ac…	NA	NA	XP_012079066.1 protein indeterminate-domain 2 [Jatropha curcas]	C2H2
scaffold1	726467	727130	664	IP_SJ_vs_In_SJ_peak_174	intergenic	Dlo_000082.1:scaffold1:731235-733731:+:-4437	Dlo_000082.1(Dlo_000082.1)	19;GO:0005575,cellular_component cellular_component;GO:0005622,cellular_component intracellular;GO:0005623,cellular_component cell;GO:0005737,cellular_component cytoplasm;GO:0009507,cellular_component chloroplast;GO:0009532,cellular_component plastid stroma;GO:0009536,cellular_component plastid;GO:0009570,cellular_component chloroplast stroma;GO:0043226,cellular_component organelle;GO:0043227,cel…	NA	NA	GAY42743.1 hypothetical protein CUMW_069250 [Citrus unshiu]	NA
scaffold1	737686	738236	551	IP_SJ_vs_In_SJ_peak_176	Dlo_000083.1:Promoter	Dlo_000083.1:scaffold1:736377-736920:-:-1040	Dlo_000083.1(Dlo_000083.1)	31;GO:0003674,molecular_function molecular_function;GO:0003700,molecular_function DNA-binding transcription factor activity;GO:0006355,biological_process regulation of transcription, DNA-templated;GO:0007275,biological_process multicellular organism development;GO:0008150,biological_process biological_process;GO:0009889,biological_process regulation of biosynthetic process;GO:0010468,biological_p…	NA	NA	OAY62201.1 hypothetical protein MANES_01G249600 [Manihot esculenta]	AP2/ERF-ERF
scaffold1	749920	750528	609	IP_SJ_vs_In_SJ_peak_180	intergenic	Dlo_000084.1:scaffold1:757567-758069:-:7845	Dlo_000084.1(Dlo_000084.1)	12;GO:0006950,biological_process response to stress;GO:0006952,biological_process defense response;GO:0008150,biological_process biological_process;GO:0009605,biological_process response to external stimulus;GO:0009607,biological_process response to biotic stimulus;GO:0009620,biological_process response to fungus;GO:0043207,biological_process response to external biotic stimulus;GO:0050832,biolog…	NA	NA	GAV69512.1 Cupin_1 domain-containing protein [Cephalotus follicularis]	NA
scaffold1	759319	760152	834	IP_SJ_vs_In_SJ_peak_184	Dlo_000085.1:Promoter;Dlo_000084.1:Promoter	Dlo_000085.1:scaffold1:760595-760978:+:-860	Dlo_000085.1(Dlo_000085.1)	NA	NA	NA	NA	NA
scaffold1	766156	766655	500	IP_SJ_vs_In_SJ_peak_187	intergenic	Dlo_000086.1:scaffold1:771003-773238:+:-4598	Dlo_000086.1(Dlo_000086.1)	46;GO:0003674,molecular_function molecular_function;GO:0003676,molecular_function nucleic acid binding;GO:0003677,molecular_function DNA binding;GO:0003700,molecular_function DNA-binding transcription factor activity;GO:0005488,molecular_function binding;GO:0005575,cellular_component cellular_component;GO:0005622,cellular_component intracellular;GO:0005623,cellular_component cell;GO:0005634,cellu…	NA	NA	GAY42747.1 hypothetical protein CUMW_069280 [Citrus unshiu]	GRAS
scaffold1	780854	781790	937	IP_SJ_vs_In_SJ_peak_191	intergenic	Dlo_000087.1:scaffold1:781821-783816:-:2494	Dlo_000087.1(Dlo_000087.1)	NA	NA	NA	GAQ85712.1 hypothetical protein KFL_002500100 [Klebsormidium nitens]	NA
scaffold1	799362	801143	1782	IP_SJ_vs_In_SJ_peak_192	intergenic	Dlo_000089.1:scaffold1:790935-796755:-:-3497	Dlo_000089.1(Dlo_000089.1)	41;GO:0001067,molecular_function regulatory region nucleic acid binding;GO:0003674,molecular_function molecular_function;GO:0003676,molecular_function nucleic acid binding;GO:0003677,molecular_function DNA binding;GO:0003700,molecular_function DNA-binding transcription factor activity;GO:0005488,molecular_function binding;GO:0005575,cellular_component cellular_component;GO:0005622,cellular_compon…	NA	NA	XP_021888894.1 G-box-binding factor 1 [Carica papaya]	bZIP
scaffold1	801501	803569	2069	IP_SJ_vs_In_SJ_peak_193	intergenic	Dlo_000090.1:scaffold1:806987-810770:+:-4452	Dlo_000090.1(Dlo_000090.1)	NA	NA	NA	NA	NA
scaffold1	818121	818603	483	IP_SJ_vs_In_SJ_peak_195	Dlo_000091.1:Promoter	Dlo_000091.1:scaffold1:816713-817560:-:-801	Dlo_000091.1(Dlo_000091.1)	NA	NA	NA	NA	NA
scaffold1	824667	825888	1222	IP_SJ_vs_In_SJ_peak_196	Dlo_000092.1:Promoter	Dlo_000092.1:scaffold1:819679-824241:-:-1036	Dlo_000092.1(Dlo_000092.1)	42;GO:0003674,molecular_function molecular_function;GO:0003824,molecular_function catalytic activity;GO:0004672,molecular_function protein kinase activity;GO:0005575,cellular_component cellular_component;GO:0005622,cellular_component intracellular;GO:0005623,cellular_component cell;GO:0005737,cellular_component cytoplasm;GO:0006464,biological_process cellular protein modification process;GO:00064…	NA	NA	XP_021274517.1 serine/threonine-protein kinase HT1-like [Herrania umbratica]	NA
scaffold1	829506	829986	481	IP_SJ_vs_In_SJ_peak_199	intergenic	Dlo_000093.1:scaffold1:832859-834659:-:4913	Dlo_000093.1(Dlo_000093.1)	28;GO:0003674,molecular_function molecular_function;GO:0003700,molecular_function DNA-binding transcription factor activity;GO:0006355,biological_process regulation of transcription, DNA-templated;GO:0008150,biological_process biological_process;GO:0009719,biological_process response to endogenous stimulus;GO:0009725,biological_process response to hormone;GO:0009733,biological_process response to…	NA	NA	OVA18663.1 Helix-turn-helix motif [Macleaya cordata]	HB-other
scaffold1	848209	849035	827	IP_SJ_vs_In_SJ_peak_205	intergenic	Dlo_000094.1:scaffold1:858452-859031:+:-9830	Dlo_000094.1(Dlo_000094.1)	31;GO:0000166,molecular_function nucleotide binding;GO:0003674,molecular_function molecular_function;GO:0003824,molecular_function catalytic activity;GO:0003955,molecular_function NAD(P)H dehydrogenase (quinone) activity;GO:0005488,molecular_function binding;GO:0005575,cellular_component cellular_component;GO:0005622,cellular_component intracellular;GO:0005623,cellular_component cell;GO:0005737,c…	wrbA; NAD(P)H dehydrogenase (quinone) [EC:1.6.5.2]; K03809	map00130	XP_010099827.1 probable NAD(P)H dehydrogenase (quinone) FQR1-like 2 [Morus notabilis]	NA
scaffold1	861586	861841	256	IP_SJ_vs_In_SJ_peak_213	Dlo_000096.1:Promoter	Dlo_000095.1:scaffold1:861155-861462:+:558	Dlo_000095.1(Dlo_000095.1)	31;GO:0000166,molecular_function nucleotide binding;GO:0003674,molecular_function molecular_function;GO:0003824,molecular_function catalytic activity;GO:0003955,molecular_function NAD(P)H dehydrogenase (quinone) activity;GO:0005488,molecular_function binding;GO:0005575,cellular_component cellular_component;GO:0005622,cellular_component intracellular;GO:0005623,cellular_component cell;GO:0005737,c…	wrbA; NAD(P)H dehydrogenase (quinone) [EC:1.6.5.2]; K03809	map00130	XP_026456127.1 probable NAD(P)H dehydrogenase (quinone) FQR1-like 2 [Papaver somniferum]	NA
scaffold1	873655	874298	644	IP_SJ_vs_In_SJ_peak_214	intergenic	Dlo_000097.1:scaffold1:880311-882261:-:8285	Dlo_000097.1(Dlo_000097.1)	NA	UGT72E; coniferyl-alcohol glucosyltransferase [EC:2.4.1.111]; K12356	map00940	XP_006425731.1 UDP-glycosyltransferase 72E1 [Citrus clementina]	NA
scaffold1	893089	893611	523	IP_SJ_vs_In_SJ_peak_223	intergenic	Dlo_000098.1:scaffold1:902072-903521:-:10171	Dlo_000098.1(Dlo_000098.1)	NA	UGT72E; coniferyl-alcohol glucosyltransferase [EC:2.4.1.111]; K12356	map00940	XP_006425732.1 anthocyanidin 3-O-glucosyltransferase 5 [Citrus clementina]	NA
scaffold1	914178	914579	402	IP_SJ_vs_In_SJ_peak_231	intergenic	Dlo_000099.1:scaffold1:924366-924867:-:10489	Dlo_000099.1(Dlo_000099.1)	NA	NA	NA	NA	NA
scaffold1	934978	935242	265	IP_SJ_vs_In_SJ_peak_236	intergenic	Dlo_000100.1:scaffold1:942010-943459:-:8349	Dlo_000100.1(Dlo_000100.1)	NA	UGT72E; coniferyl-alcohol glucosyltransferase [EC:2.4.1.111]; K12356	map00940	KDO79473.1 hypothetical protein CISIN_1g011099mg [Citrus sinensis]	NA
scaffold1	950951	951236	286	IP_SJ_vs_In_SJ_peak_243	intergenic	Dlo_000101.1:scaffold1:947502-948957:-:-2136	Dlo_000101.1(Dlo_000101.1)	19;GO:0003674,molecular_function molecular_function;GO:0003824,molecular_function catalytic activity;GO:0005575,cellular_component cellular_component;GO:0005622,cellular_component intracellular;GO:0005623,cellular_component cell;GO:0008194,molecular_function UDP-glycosyltransferase activity;GO:0016740,molecular_function transferase activity;GO:0016757,molecular_function transferase activity, tran…	UGT72E; coniferyl-alcohol glucosyltransferase [EC:2.4.1.111]; K12356	map00940	GAY42758.1 hypothetical protein CUMW_069350 [Citrus unshiu]	NA
scaffold1	951546	952007	462	IP_SJ_vs_In_SJ_peak_244	Dlo_000102.1:Promoter	Dlo_000102.1:scaffold1:953660-954014:+:-1884	Dlo_000102.1(Dlo_000102.1)	NA	NA	NA	NA	NA
scaffold1	963257	963488	232	IP_SJ_vs_In_SJ_peak_247	Dlo_000103.1:Promoter	Dlo_000103.1:scaffold1:960296-961731:-:-1641	Dlo_000103.1(Dlo_000103.1)	44;GO:0003674,molecular_function molecular_function;GO:0003700,molecular_function DNA-binding transcription factor activity;GO:0005575,cellular_component cellular_component;GO:0005622,cellular_component intracellular;GO:0005623,cellular_component cell;GO:0005634,cellular_component nucleus;GO:0005737,cellular_component cytoplasm;GO:0005773,cellular_component vacuole;GO:0006355,biological_process r…	BZR1_2; brassinosteroid resistant 1/2; K14503	map04075	XP_021274240.1 BES1/BZR1 homolog protein 2-like [Herrania umbratica]	BES1
scaffold1	971279	971915	637	IP_SJ_vs_In_SJ_peak_254	intergenic	Dlo_000104.1:scaffold1:980989-981841:+:-9392	Dlo_000104.1(Dlo_000104.1)	183;GO:0000003,biological_process reproduction;GO:0000323,cellular_component lytic vacuole;GO:0002165,biological_process instar larval or pupal development;GO:0003006,biological_process developmental process involved in reproduction;GO:0003376,biological_process sphingosine-1-phosphate receptor signaling pathway;GO:0003674,molecular_function molecular_function;GO:0005215,molecular_function transp…	NA	NA	XP_006425736.1 uncharacterized protein LOC18037222 [Citrus clementina]	NA
scaffold1	988037	988348	312	IP_SJ_vs_In_SJ_peak_260	Dlo_000106.1:Promoter	Dlo_000106.1:scaffold1:985411-988021:-:-171	Dlo_000106.1(Dlo_000106.1)	NA	UBE2M, UBC12; ubiquitin-conjugating enzyme E2 M [EC:2.3.2.34]; K10579	map04120	XP_006466720.1 NEDD8-conjugating enzyme Ubc12 [Citrus sinensis]	NA
scaffold1	995910	996432	523	IP_SJ_vs_In_SJ_peak_261	intergenic	Dlo_000107.1:scaffold1:990296-998286:+:5874	Dlo_000107.1(Dlo_000107.1)	102;GO:0000902,biological_process cell morphogenesis;GO:0005575,cellular_component cellular_component;GO:0005618,cellular_component cell wall;GO:0005622,cellular_component intracellular;GO:0005623,cellular_component cell;GO:0005634,cellular_component nucleus;GO:0005730,cellular_component nucleolus;GO:0005737,cellular_component cytoplasm;GO:0005773,cellular_component vacuole;GO:0005774,cellular_co…	WBP1; oligosaccharyltransferase complex subunit beta; K12670	map00510,map00513,map04141	EOX91183.1 Dolichyl-diphosphooligosaccharide-protein glycosyltransferase 48kDa subunit family protein isoform 2 [Theobroma cacao]	NA
scaffold1	1000374	1001228	855	IP_SJ_vs_In_SJ_peak_262	intergenic	Dlo_000108.1:scaffold1:1002773-1004812:+:-1972	Dlo_000108.1(Dlo_000108.1)	NA	GGPS; geranylgeranyl diphosphate synthase, type II [EC:2.5.1.1 2.5.1.10 2.5.1.29]; K13789	map00900	XP_021630878.1 geranylgeranyl pyrophosphate synthase, chloroplastic [Manihot esculenta]	NA
scaffold1	1006414	1006646	233	IP_SJ_vs_In_SJ_peak_264	Dlo_000109.1:Promoter	Dlo_000109.1:scaffold1:1006698-1008817:+:-168	Dlo_000109.1(Dlo_000109.1)	13;GO:0005575,cellular_component cellular_component;GO:0005622,cellular_component intracellular;GO:0005623,cellular_component cell;GO:0005737,cellular_component cytoplasm;GO:0005777,cellular_component peroxisome;GO:0042579,cellular_component microbody;GO:0043226,cellular_component organelle;GO:0043227,cellular_component membrane-bounded organelle;GO:0043229,cellular_component intracellular organe…	NA	NA	GAY42763.1 hypothetical protein CUMW_069390 [Citrus unshiu]	NA
scaffold1	1010043	1010272	230	IP_SJ_vs_In_SJ_peak_265	Dlo_000110.2:Promoter	Dlo_000110.2:scaffold1:1011594-1016132:+:-1437	Dlo_000110.2(Dlo_000110.2)	38;GO:0003674,molecular_function molecular_function;GO:0003676,molecular_function nucleic acid binding;GO:0003723,molecular_function RNA binding;GO:0003824,molecular_function catalytic activity;GO:0004518,molecular_function nuclease activity;GO:0004519,molecular_function endonuclease activity;GO:0005488,molecular_function binding;GO:0005575,cellular_component cellular_component;GO:0005622,cellula…	NA	NA	XP_006466716.1 pentatricopeptide repeat-containing protein At2g01390 [Citrus sinensis]	NA
scaffold1	1020663	1021036	374	IP_SJ_vs_In_SJ_peak_268	intergenic	Dlo_000111.1:scaffold1:1027927-1031221:+:-7078	Dlo_000111.1(Dlo_000111.1)	23;GO:0003674,molecular_function molecular_function;GO:0005215,molecular_function transporter activity;GO:0005575,cellular_component cellular_component;GO:0005622,cellular_component intracellular;GO:0005623,cellular_component cell;GO:0005737,cellular_component cytoplasm;GO:0005739,cellular_component mitochondrion;GO:0006810,biological_process transport;GO:0008150,biological_process biological_pro…	NA	NA	XP_002533269.1 calcium uniporter protein 2, mitochondrial [Ricinus communis]	NA
scaffold1	1040327	1040575	249	IP_SJ_vs_In_SJ_peak_275	Dlo_000112.1:Promoter	Dlo_000112.1:scaffold1:1033960-1039647:-:-803	Dlo_000112.1(Dlo_000112.1)	74;GO:0003674,molecular_function molecular_function;GO:0003676,molecular_function nucleic acid binding;GO:0003723,molecular_function RNA binding;GO:0003729,molecular_function mRNA binding;GO:0005488,molecular_function binding;GO:0005575,cellular_component cellular_component;GO:0005622,cellular_component intracellular;GO:0005623,cellular_component cell;GO:0005634,cellular_component nucleus;GO:0005…	NA	NA	XP_006452224.1 FHA domain-containing protein DDL isoform X2 [Citrus clementina]	NA
scaffold1	1046440	1047146	707	IP_SJ_vs_In_SJ_peak_278	intergenic	Dlo_000113.1:scaffold1:1047709-1048375:-:1582	Dlo_000113.1(Dlo_000113.1)	90;GO:0000038,biological_process very long-chain fatty acid metabolic process;GO:0001101,biological_process response to acid chemical;GO:0003674,molecular_function molecular_function;GO:0003824,molecular_function catalytic activity;GO:0004312,molecular_function fatty acid synthase activity;GO:0005575,cellular_component cellular_component;GO:0005622,cellular_component intracellular;GO:0005623,cell…	NA	NA	KDO79461.1 hypothetical protein CISIN_1g041315mg [Citrus sinensis]	NA
scaffold1	1056411	1056694	284	IP_SJ_vs_In_SJ_peak_282	intergenic	Dlo_000114.1:scaffold1:1059361-1060593:+:-2809	Dlo_000114.1(Dlo_000114.1)	117;GO:0003674,molecular_function molecular_function;GO:0003824,molecular_function catalytic activity;GO:0004842,molecular_function ubiquitin-protein transferase activity;GO:0005488,molecular_function binding;GO:0005515,molecular_function protein binding;GO:0005575,cellular_component cellular_component;GO:0005622,cellular_component intracellular;GO:0005623,cellular_component cell;GO:0005634,cellu…	RNF5; E3 ubiquitin-protein ligase RNF5 [EC:2.3.2.27]; K10666	map04141	PON37449.1 Cdk-activating kinase assembly factor [Parasponia andersonii]	NA
scaffold1	1066328	1066588	261	IP_SJ_vs_In_SJ_peak_285	intergenic	Dlo_000115.1:scaffold1:1072175-1074036:+:-5717	Dlo_000115.1(Dlo_000115.1)	32;GO:0000271,biological_process polysaccharide biosynthetic process;GO:0003674,molecular_function molecular_function;GO:0003824,molecular_function catalytic activity;GO:0005575,cellular_component cellular_component;GO:0005622,cellular_component intracellular;GO:0005623,cellular_component cell;GO:0005737,cellular_component cytoplasm;GO:0005794,cellular_component Golgi apparatus;GO:0005975,biologi…	NA	NA	XP_006425750.1 probable galacturonosyltransferase-like 1 [Citrus clementina]	NA
scaffold1	1079836	1080044	209	IP_SJ_vs_In_SJ_peak_289	intergenic	Dlo_000116.3:scaffold1:1080433-1086345:-:6405	Dlo_000116.3(Dlo_000116.3)	NA	NA	NA	XP_021630340.1 probable vacuolar amino acid transporter YPQ1 [Manihot esculenta]	NA
scaffold1	1097718	1098158	441	IP_SJ_vs_In_SJ_peak_291	intergenic	Dlo_000118.1:scaffold1:1100802-1101933:+:-2864	Dlo_000118.1(Dlo_000118.1)	NA	NA	NA	XP_006425757.1 cold-regulated 413 plasma membrane protein 4 [Citrus clementina]	NA
scaffold1	1106515	1107149	635	IP_SJ_vs_In_SJ_peak_293	Dlo_000119.1:Promoter	Dlo_000119.1:scaffold1:1102906-1105239:-:-1592	Dlo_000119.1(Dlo_000119.1)	NA	NA	NA	XP_012065189.1 protein YIF1B [Jatropha curcas]	NA
scaffold1	1111179	1111422	244	IP_SJ_vs_In_SJ_peak_295	intergenic	Dlo_000120.1:scaffold1:1115276-1117199:+:-3976	Dlo_000120.1(Dlo_000120.1)	87;GO:0000003,biological_process reproduction;GO:0001101,biological_process response to acid chemical;GO:0003006,biological_process developmental process involved in reproduction;GO:0003674,molecular_function molecular_function;GO:0003824,molecular_function catalytic activity;GO:0004672,molecular_function protein kinase activity;GO:0004674,molecular_function protein serine/threonine kinase activi…	NA	NA	CBI17583.3 unnamed protein product, partial [Vitis vinifera]	NA
scaffold1	1142270	1142906	637	IP_SJ_vs_In_SJ_peak_297	intergenic	Dlo_000124.1:scaffold1:1132001-1139683:-:-2904	Dlo_000124.1(Dlo_000124.1)	11;GO:0003674,molecular_function molecular_function;GO:0005488,molecular_function binding;GO:0005515,molecular_function protein binding;GO:0005575,cellular_component cellular_component;GO:0005623,cellular_component cell;GO:0005886,cellular_component plasma membrane;GO:0016020,cellular_component membrane;GO:0032182,molecular_function ubiquitin-like protein binding;GO:0043130,molecular_function ubi…	NA	NA	RLW30187.1 protein da1-related 1 [Quercus suber]	LIM
scaffold1	1145183	1145903	721	IP_SJ_vs_In_SJ_peak_299	intergenic	Dlo_000125.1:scaffold1:1150017-1150622:+:-4474	Dlo_000125.1(Dlo_000125.1)	NA	NA	NA	NA	NA
scaffold1	1162353	1162580	228	IP_SJ_vs_In_SJ_peak_307	intergenic	Dlo_000126.1:scaffold1:1173159-1181272:+:-10693	Dlo_000126.1(Dlo_000126.1)	35;GO:0003674,molecular_function molecular_function;GO:0003700,molecular_function DNA-binding transcription factor activity;GO:0006355,biological_process regulation of transcription, DNA-templated;GO:0007275,biological_process multicellular organism development;GO:0008150,biological_process biological_process;GO:0009653,biological_process anatomical structure morphogenesis;GO:0009889,biological_p…	NA	NA	ESR39010.1 hypothetical protein CICLE_v10024897mg [Citrus clementina]	NA
scaffold1	1187183	1187507	325	IP_SJ_vs_In_SJ_peak_315	intergenic	Dlo_000127.1:scaffold1:1191295-1197234:-:9889	Dlo_000127.1(Dlo_000127.1)	NA	NA	NA	XP_006466699.1 BTB/POZ domain-containing protein At3g50780 [Citrus sinensis]	NA
scaffold1	1216875	1219838	2964	IP_SJ_vs_In_SJ_peak_318	intergenic	Dlo_000129.1:scaffold1:1222908-1223235:-:4879	Dlo_000129.1(Dlo_000129.1)	NA	NA	NA	NA	NA
scaffold1	1228702	1228987	286	IP_SJ_vs_In_SJ_peak_321	intergenic	Dlo_000130.2:scaffold1:1231608-1236887:+:-2764	Dlo_000130.2(Dlo_000130.2)	NA	NA	NA	XP_006425772.1 uncharacterized protein LOC18037199 isoform X1 [Citrus clementina]	NA
scaffold1	1247576	1247811	236	IP_SJ_vs_In_SJ_peak_322	Dlo_000133.1:Promoter	Dlo_000133.1:scaffold1:1246102-1247183:-:-510	Dlo_000133.1(Dlo_000133.1)	NA	NA	NA	XP_002307231.2 STS14 protein [Populus trichocarpa]	NA
scaffold1	1249582	1249916	335	IP_SJ_vs_In_SJ_peak_323	Dlo_000134.1:Promoter	Dlo_000134.1:scaffold1:1248412-1249639:-:-109	Dlo_000134.1(Dlo_000134.1)	NA	NA	NA	XP_021274324.1 STS14 protein [Herrania umbratica]	NA
scaffold1	1254481	1255363	883	IP_SJ_vs_In_SJ_peak_325	Dlo_000135.1:Promoter	Dlo_000135.1:scaffold1:1253895-1254294:-:-627	Dlo_000135.1(Dlo_000135.1)	NA	NA	NA	XP_008241872.1 PREDICTED: uncharacterized protein LOC103340255 [Prunus mume]	NA
scaffold1	1262769	1263202	434	IP_SJ_vs_In_SJ_peak_328	intergenic	Dlo_000136.1:scaffold1:1266222-1266690:-:3705	Dlo_000136.1(Dlo_000136.1)	NA	NA	NA	XP_006425774.1 uncharacterized protein LOC18037238 [Citrus clementina]	NA
scaffold1	1273907	1274165	259	IP_SJ_vs_In_SJ_peak_329	intergenic	Dlo_000137.1:scaffold1:1268542-1269010:-:-5025	Dlo_000137.1(Dlo_000137.1)	NA	NA	NA	XP_006425774.1 uncharacterized protein LOC18037238 [Citrus clementina]	NA
scaffold1	1291963	1292653	691	IP_SJ_vs_In_SJ_peak_333	Dlo_000139.1:Promoter	Dlo_000139.1:scaffold1:1290509-1291565:-:-742	Dlo_000139.1(Dlo_000139.1)	NA	NA	NA	XP_015890083.1 CASP-like protein ARALYDRAFT_485429 [Ziziphus jujuba]	NA
scaffold1	1299390	1300016	627	IP_SJ_vs_In_SJ_peak_334	intergenic	Dlo_000140.1:scaffold1:1295351-1297637:-:-2065	Dlo_000140.1(Dlo_000140.1)	27;GO:0005575,cellular_component cellular_component;GO:0005622,cellular_component intracellular;GO:0005623,cellular_component cell;GO:0005737,cellular_component cytoplasm;GO:0009507,cellular_component chloroplast;GO:0009534,cellular_component chloroplast thylakoid;GO:0009535,cellular_component chloroplast thylakoid membrane;GO:0009536,cellular_component plastid;GO:0009579,cellular_component thyla…	psbO; photosystem II oxygen-evolving enhancer protein 1; K02716	map00195	AEO21912.1 chloroplast oxygen-evolving enhancer protein 1 [Dimocarpus longan]	NA
scaffold1	1305931	1306358	428	IP_SJ_vs_In_SJ_peak_336	Dlo_000141.1:Promoter	Dlo_000141.1:scaffold1:1301411-1305808:-:-336	Dlo_000141.1(Dlo_000141.1)	34;GO:0005575,cellular_component cellular_component;GO:0005622,cellular_component intracellular;GO:0005623,cellular_component cell;GO:0005737,cellular_component cytoplasm;GO:0005773,cellular_component vacuole;GO:0005774,cellular_component vacuolar membrane;GO:0005886,cellular_component plasma membrane;GO:0008150,biological_process biological_process;GO:0009743,biological_process response to carbo…	NA	NA	GAY42795.1 hypothetical protein CUMW_069640 [Citrus unshiu]	NA
scaffold1	1314893	1315209	317	IP_SJ_vs_In_SJ_peak_337	intergenic	Dlo_000142.1:scaffold1:1309855-1312578:-:-2472	Dlo_000142.1(Dlo_000142.1)	6;GO:0005575,cellular_component cellular_component;GO:0005623,cellular_component cell;GO:0005886,cellular_component plasma membrane;GO:0016020,cellular_component membrane;GO:0044464,cellular_component cell part;GO:0071944,cellular_component cell periphery	NA	NA	XP_006425783.1 BTB/POZ domain-containing protein At5g66560 [Citrus clementina]	NA
scaffold1	1324192	1324572	381	IP_SJ_vs_In_SJ_peak_338	Dlo_000143.1:Promoter	Dlo_000144.1:scaffold1:1323738-1324155:+:643	Dlo_000144.1(Dlo_000144.1)	NA	NA	NA	XP_006425787.1 uncharacterized protein LOC18036754 [Citrus clementina]	NA
scaffold1	1325224	1325764	541	IP_SJ_vs_In_SJ_peak_339	Dlo_000145.1:Promoter;Dlo_000143.1:Promoter	Dlo_000145.1:scaffold1:1326728-1327829:+:-1234	Dlo_000145.1(Dlo_000145.1)	73;GO:0003674,molecular_function molecular_function;GO:0003824,molecular_function catalytic activity;GO:0004791,molecular_function thioredoxin-disulfide reductase activity;GO:0005575,cellular_component cellular_component;GO:0005622,cellular_component intracellular;GO:0005623,cellular_component cell;GO:0005737,cellular_component cytoplasm;GO:0006950,biological_process response to stress;GO:0006979…	NA	NA	XP_006425788.1 thioredoxin-like protein HCF164, chloroplastic [Citrus clementina]	NA
scaffold1	1338191	1338657	467	IP_SJ_vs_In_SJ_peak_341	intergenic	Dlo_000146.1:scaffold1:1330138-1335443:-:-2980	Dlo_000146.1(Dlo_000146.1)	43;GO:0003674,molecular_function molecular_function;GO:0003824,molecular_function catalytic activity;GO:0004672,molecular_function protein kinase activity;GO:0004674,molecular_function protein serine/threonine kinase activity;GO:0005575,cellular_component cellular_component;GO:0005623,cellular_component cell;GO:0005886,cellular_component plasma membrane;GO:0006464,biological_process cellular prot…	NA	NA	GAY42803.1 hypothetical protein CUMW_069700 [Citrus unshiu]	NA
scaffold1	1344387	1344987	601	IP_SJ_vs_In_SJ_peak_344	Dlo_000147.1:Promoter	Dlo_000147.1:scaffold1:1346121-1347474:+:-1434	Dlo_000147.1(Dlo_000147.1)	NA	NA	NA	XP_021631736.1 uncharacterized protein LOC110629133 [Manihot esculenta]	NA
scaffold1	1348778	1349115	338	IP_SJ_vs_In_SJ_peak_346	Dlo_000148.1:Promoter	Dlo_000148.1:scaffold1:1348263-1348581:-:-365	Dlo_000148.1(Dlo_000148.1)	NA	NA	NA	ESR39034.1 hypothetical protein CICLE_v10026829mg [Citrus clementina]	NA
scaffold1	1373863	1374190	328	IP_SJ_vs_In_SJ_peak_347	Dlo_000149.1:Promoter	Dlo_000149.1:scaffold1:1350736-1373545:-:-481	Dlo_000149.1(Dlo_000149.1)	NA	NA	NA	XP_024036478.1 uncharacterized protein LOC18037025 isoform X2 [Citrus clementina]	NA
scaffold1	1374681	1375713	1033	IP_SJ_vs_In_SJ_peak_348	Dlo_000150.1:Promoter;Dlo_000149.1:Promoter	Dlo_000150.1:scaffold1:1376616-1377849:+:-1419	Dlo_000150.1(Dlo_000150.1)	NA	NA	NA	KDO79386.1 hypothetical protein CISIN_1g047728mg [Citrus sinensis]	NA
scaffold1	1380501	1380943	443	IP_SJ_vs_In_SJ_peak_349	intergenic	Dlo_000151.1:scaffold1:1384157-1390547:+:-3435	Dlo_000151.1(Dlo_000151.1)	89;GO:0000166,molecular_function nucleotide binding;GO:0001664,molecular_function G protein-coupled receptor binding;GO:0001882,molecular_function nucleoside binding;GO:0001883,molecular_function purine nucleoside binding;GO:0003674,molecular_function molecular_function;GO:0003824,molecular_function catalytic activity;GO:0003924,molecular_function GTPase activity;GO:0004857,molecular_function enz…	NA	NA	XP_006466674.1 extra-large guanine nucleotide-binding protein 1 [Citrus sinensis]	NA
scaffold1	1391557	1392160	604	IP_SJ_vs_In_SJ_peak_351	intergenic	Dlo_000152.1:scaffold1:1392508-1396463:-:4605	Dlo_000152.1(Dlo_000152.1)	NA	NA	NA	XP_006425799.1 protein root UVB sensitive 4 [Citrus clementina]	NA
scaffold1	1419212	1419621	410	IP_SJ_vs_In_SJ_peak_353	Dlo_000154.1:Promoter	Dlo_000154.1:scaffold1:1404245-1417969:-:-1447	Dlo_000154.1(Dlo_000154.1)	25;GO:0003674,molecular_function molecular_function;GO:0003824,molecular_function catalytic activity;GO:0004497,molecular_function monooxygenase activity;GO:0005575,cellular_component cellular_component;GO:0008150,biological_process biological_process;GO:0008152,biological_process metabolic process;GO:0009058,biological_process biosynthetic process;GO:0009987,biological_process cellular process;G…	NA	NA	XP_011039260.1 PREDICTED: cytochrome P450 CYP82D47-like [Populus euphratica]	NA
scaffold1	1427492	1427818	327	IP_SJ_vs_In_SJ_peak_354	Dlo_000156.1:intron	Dlo_000155.1:scaffold1:1419906-1421994:-:-5660	Dlo_000155.1(Dlo_000155.1)	25;GO:0003674,molecular_function molecular_function;GO:0003824,molecular_function catalytic activity;GO:0004497,molecular_function monooxygenase activity;GO:0005575,cellular_component cellular_component;GO:0008150,biological_process biological_process;GO:0008152,biological_process metabolic process;GO:0009058,biological_process biosynthetic process;GO:0009987,biological_process cellular process;G…	NA	NA	XP_011039260.1 PREDICTED: cytochrome P450 CYP82D47-like [Populus euphratica]	NA
scaffold1	1429226	1429965	740	IP_SJ_vs_In_SJ_peak_355	Dlo_000156.1:intron	Dlo_000156.1:scaffold1:1422907-1435615:-:6020	Dlo_000156.1(Dlo_000156.1)	34;GO:0001666,biological_process response to hypoxia;GO:0003674,molecular_function molecular_function;GO:0003824,molecular_function catalytic activity;GO:0004497,molecular_function monooxygenase activity;GO:0005575,cellular_component cellular_component;GO:0006950,biological_process response to stress;GO:0008150,biological_process biological_process;GO:0008152,biological_process metabolic process;…	NA	NA	PIA56144.1 hypothetical protein AQUCO_00700474v1 [Aquilegia coerulea]	NA
scaffold1	1448504	1449077	574	IP_SJ_vs_In_SJ_peak_362	intergenic	Dlo_000157.1:scaffold1:1452955-1455030:-:6240	Dlo_000157.1(Dlo_000157.1)	107;GO:0001666,biological_process response to hypoxia;GO:0002213,biological_process defense response to insect;GO:0002376,biological_process immune system process;GO:0003674,molecular_function molecular_function;GO:0003824,molecular_function catalytic activity;GO:0004497,molecular_function monooxygenase activity;GO:0005575,cellular_component cellular_component;GO:0005622,cellular_component intrac…	CYP1A1; cytochrome P450 family 1 subfamily A polypeptide 1 [EC:1.14.14.1]; K07408; CYP2J; cytochrome P450 family 2 subfamily J [EC:1.14.14.1 1.14.14.73 1.14.14.74 1.14.14.75]; K07418; CYP81E; isoflavone/4'-methoxyisoflavone 2'-hydroxylase [EC:1.14.14.90 1.14.14.89]; K13260	map00380,map00590,map00591,map00943	PRQ48105.1 putative oxidoreductase [Rosa chinensis]	NA
scaffold1	1469046	1469935	890	IP_SJ_vs_In_SJ_peak_363	Dlo_000159.1:Promoter	Dlo_000159.1:scaffold1:1464497-1468397:-:-1093	Dlo_000159.1(Dlo_000159.1)	NA	ABA3; molybdenum cofactor sulfurtransferase [EC:2.8.1.9]; K15631	map00790	XP_006425805.1 uncharacterized protein LOC18036151 [Citrus clementina]	NA
scaffold1	1484798	1485090	293	IP_SJ_vs_In_SJ_peak_365	Dlo_000161.1:Promoter;Dlo_000160.1:Promoter	Dlo_000160.1:scaffold1:1479870-1483792:-:-1151	Dlo_000160.1(Dlo_000160.1)	NA	NA	NA	KDO79372.1 hypothetical protein CISIN_1g010294mg [Citrus sinensis]	NA
scaffold1	1485431	1485654	224	IP_SJ_vs_In_SJ_peak_366	Dlo_000161.1:Promoter;Dlo_000160.1:Promoter	Dlo_000161.1:scaffold1:1486887-1488801:+:-1345	Dlo_000161.1(Dlo_000161.1)	NA	NA	NA	XP_021632540.1 GDSL esterase/lipase At2g23540 [Manihot esculenta]	NA
scaffold1	1492347	1493017	671	IP_SJ_vs_In_SJ_peak_369	intergenic	Dlo_000162.1:scaffold1:1496557-1498440:+:-3875	Dlo_000162.1(Dlo_000162.1)	79;GO:0000976,molecular_function transcription regulatory region sequence-specific DNA binding;GO:0001067,molecular_function regulatory region nucleic acid binding;GO:0001101,biological_process response to acid chemical;GO:0003674,molecular_function molecular_function;GO:0003676,molecular_function nucleic acid binding;GO:0003677,molecular_function DNA binding;GO:0003690,molecular_function double-…	NA	NA	KDO79369.1 hypothetical protein CISIN_1g024786mg [Citrus sinensis]	C2C2-Dof
scaffold1	1511647	1512275	629	IP_SJ_vs_In_SJ_peak_373	Dlo_000164.1:Promoter	Dlo_000164.1:scaffold1:1509318-1511448:-:-512	Dlo_000164.1(Dlo_000164.1)	38;GO:0003674,molecular_function molecular_function;GO:0003676,molecular_function nucleic acid binding;GO:0003723,molecular_function RNA binding;GO:0003824,molecular_function catalytic activity;GO:0004518,molecular_function nuclease activity;GO:0004519,molecular_function endonuclease activity;GO:0005488,molecular_function binding;GO:0005575,cellular_component cellular_component;GO:0005622,cellula…	NA	NA	KDO79365.1 hypothetical protein CISIN_1g038516mg [Citrus sinensis]	NA
scaffold1	1527696	1528266	571	IP_SJ_vs_In_SJ_peak_375	Dlo_000166.1:intron	Dlo_000166.1:scaffold1:1527003-1529417:+:977	Dlo_000166.1(Dlo_000166.1)	NA	NA	NA	RLW37640.1 salicylic acid-binding protein 2 [Quercus suber]	NA
scaffold1	1530703	1531101	399	IP_SJ_vs_In_SJ_peak_377	intergenic	Dlo_000167.1:scaffold1:1533728-1534085:+:-2826	Dlo_000167.1(Dlo_000167.1)	NA	NA	NA	EOX91292.1 Methyl esterase 10, putative isoform 2 [Theobroma cacao]	NA
scaffold1	1547889	1548769	881	IP_SJ_vs_In_SJ_peak_380	intergenic	Dlo_000168.1:scaffold1:1562748-1563138:+:-14419	Dlo_000168.1(Dlo_000168.1)	NA	NA	NA	EOX91292.1 Methyl esterase 10, putative isoform 2 [Theobroma cacao]	NA
scaffold1	1572458	1573009	552	IP_SJ_vs_In_SJ_peak_383	intergenic	Dlo_000169.1:scaffold1:1577341-1578161:+:-4608	Dlo_000169.1(Dlo_000169.1)	NA	NA	NA	XP_021300897.1 probable esterase PIR7A [Herrania umbratica]	NA
scaffold1	1580469	1581588	1120	IP_SJ_vs_In_SJ_peak_385	Dlo_000170.1:Promoter	Dlo_000170.1:scaffold1:1582311-1585539:+:-1283	Dlo_000170.1(Dlo_000170.1)	NA	NA	NA	XP_024460930.1 polyneuridine-aldehyde esterase isoform X2 [Populus trichocarpa]	NA
scaffold1	1599354	1599605	252	IP_SJ_vs_In_SJ_peak_386	intergenic	Dlo_000171.1:scaffold1:1604956-1607117:-:7638	Dlo_000171.1(Dlo_000171.1)	NA	NA	NA	EOX91301.1 Salicylic acid-binding protein 2 [Theobroma cacao]	NA
scaffold1	1616858	1617263	406	IP_SJ_vs_In_SJ_peak_396	intergenic	Dlo_000172.1:scaffold1:1622443-1626438:-:9378	Dlo_000172.1(Dlo_000172.1)	3;GO:0003674,molecular_function molecular_function;GO:0003824,molecular_function catalytic activity;GO:0016787,molecular_function hydrolase activity	NA	NA	XP_024036179.1 methylesterase 10 [Citrus clementina]	NA
scaffold1	1633065	1633487	423	IP_SJ_vs_In_SJ_peak_407	intergenic	Dlo_000173.1:scaffold1:1636759-1639661:-:6385	Dlo_000173.1(Dlo_000173.1)	6;GO:0003674,molecular_function molecular_function;GO:0003824,molecular_function catalytic activity;GO:0016787,molecular_function hydrolase activity;GO:0016788,molecular_function hydrolase activity, acting on ester bonds;GO:0052689,molecular_function carboxylic ester hydrolase activity;GO:0080032,molecular_function methyl jasmonate esterase activity	NA	NA	XP_006425817.1 methylesterase 10 [Citrus clementina]	NA
scaffold1	1661316	1661655	340	IP_SJ_vs_In_SJ_peak_416	intergenic	Dlo_000174.1:scaffold1:1663030-1667966:-:6481	Dlo_000174.1(Dlo_000174.1)	NA	ATG101; autophagy-related protein 101; K19730	map04136	XP_006425819.1 autophagy-related protein 101 isoform X2 [Citrus clementina]	NA
scaffold1	1681624	1681993	370	IP_SJ_vs_In_SJ_peak_422	intergenic	Dlo_000175.1:scaffold1:1691810-1692833:+:-10002	Dlo_000175.1(Dlo_000175.1)	79;GO:0003674,molecular_function molecular_function;GO:0003676,molecular_function nucleic acid binding;GO:0003677,molecular_function DNA binding;GO:0003700,molecular_function DNA-binding transcription factor activity;GO:0005488,molecular_function binding;GO:0005575,cellular_component cellular_component;GO:0005622,cellular_component intracellular;GO:0005623,cellular_component cell;GO:0005634,cellu…	NA	NA	XP_021629816.1 dof zinc finger protein DOF1.1-like [Manihot esculenta]	C2C2-Dof
scaffold1	1710450	1710785	336	IP_SJ_vs_In_SJ_peak_433	Dlo_000176.1:intron	Dlo_000176.1:scaffold1:1694301-1715083:-:4466	Dlo_000176.1(Dlo_000176.1)	NA	NA	NA	ESR39062.1 hypothetical protein CICLE_v10027285mg, partial [Citrus clementina]	NA
scaffold1	1722897	1723303	407	IP_SJ_vs_In_SJ_peak_437	intergenic	Dlo_000177.1:scaffold1:1727744-1730022:+:-4644	Dlo_000177.1(Dlo_000177.1)	62;GO:0001763,biological_process morphogenesis of a branching structure;GO:0006629,biological_process lipid metabolic process;GO:0006714,biological_process sesquiterpenoid metabolic process;GO:0006720,biological_process isoprenoid metabolic process;GO:0006721,biological_process terpenoid metabolic process;GO:0007275,biological_process multicellular organism development;GO:0008150,biological_proce…	NA	NA	XP_023764922.1 probable strigolactone esterase DAD2 [Lactuca sativa]	NA
scaffold1	1731874	1732656	783	IP_SJ_vs_In_SJ_peak_441	intergenic	Dlo_000178.1:scaffold1:1734820-1735809:+:-2555	Dlo_000178.1(Dlo_000178.1)	39;GO:0005575,cellular_component cellular_component;GO:0005622,cellular_component intracellular;GO:0005623,cellular_component cell;GO:0005737,cellular_component cytoplasm;GO:0005783,cellular_component endoplasmic reticulum;GO:0005789,cellular_component endoplasmic reticulum membrane;GO:0006996,biological_process organelle organization;GO:0007029,biological_process endoplasmic reticulum organizati…	NA	NA	OMO56756.1 Reticulon [Corchorus capsularis]	NA
scaffold1	1741942	1742421	480	IP_SJ_vs_In_SJ_peak_444	intergenic	Dlo_000179.1:scaffold1:1743909-1746623:-:4442	Dlo_000179.1(Dlo_000179.1)	38;GO:0003674,molecular_function molecular_function;GO:0003676,molecular_function nucleic acid binding;GO:0003723,molecular_function RNA binding;GO:0003824,molecular_function catalytic activity;GO:0004518,molecular_function nuclease activity;GO:0004519,molecular_function endonuclease activity;GO:0005488,molecular_function binding;GO:0005575,cellular_component cellular_component;GO:0005622,cellula…	NA	NA	GAY52445.1 hypothetical protein CUMW_141830 [Citrus unshiu]	NA
scaffold1	1768200	1768581	382	IP_SJ_vs_In_SJ_peak_448	Dlo_000181.1:Promoter	Dlo_000181.1:scaffold1:1768876-1772155:+:-486	Dlo_000181.1(Dlo_000181.1)	NA	NA	NA	AKE49469.1 NBS-LRR disease resistance protein NBS54 [Dimocarpus longan]	NA
scaffold1	1777606	1778156	551	IP_SJ_vs_In_SJ_peak_449	Dlo_000182.1:intron	Dlo_000182.1:scaffold1:1773482-1778955:-:1074	Dlo_000182.1(Dlo_000182.1)	84;GO:0001101,biological_process response to acid chemical;GO:0003674,molecular_function molecular_function;GO:0003824,molecular_function catalytic activity;GO:0004672,molecular_function protein kinase activity;GO:0004674,molecular_function protein serine/threonine kinase activity;GO:0005575,cellular_component cellular_component;GO:0005622,cellular_component intracellular;GO:0005623,cellular_comp…	SNRK2; serine/threonine-protein kinase SRK2 [EC:2.7.11.1]; K14498	map04016,map04075	XP_002522330.1 serine/threonine-protein kinase SRK2I [Ricinus communis]	NA
scaffold1	1784686	1786505	1820	IP_SJ_vs_In_SJ_peak_452	Dlo_000183.1:Promoter	Dlo_000183.1:scaffold1:1786722-1791383:+:-1127	Dlo_000183.1(Dlo_000183.1)	NA	NA	NA	GAY52439.1 hypothetical protein CUMW_141790 [Citrus unshiu]	SWI/SNF-BAF60b
scaffold1	1796779	1797308	530	IP_SJ_vs_In_SJ_peak_453	intergenic	Dlo_000184.1:scaffold1:1803258-1804828:+:-6215	Dlo_000184.1(Dlo_000184.1)	74;GO:0000003,biological_process reproduction;GO:0001067,molecular_function regulatory region nucleic acid binding;GO:0003002,biological_process regionalization;GO:0003006,biological_process developmental process involved in reproduction;GO:0003674,molecular_function molecular_function;GO:0003676,molecular_function nucleic acid binding;GO:0003677,molecular_function DNA binding;GO:0003700,molecula…	NA	NA	XP_007204391.1 myb family transcription factor EFM isoform X1 [Prunus persica]	NA
scaffold1	1819338	1819622	285	IP_SJ_vs_In_SJ_peak_458	intergenic	Dlo_000186.2:scaffold1:1823964-1827371:-:7891	Dlo_000186.2(Dlo_000186.2)	47;GO:0000003,biological_process reproduction;GO:0003002,biological_process regionalization;GO:0003006,biological_process developmental process involved in reproduction;GO:0006355,biological_process regulation of transcription, DNA-templated;GO:0007275,biological_process multicellular organism development;GO:0007389,biological_process pattern specification process;GO:0008150,biological_process bi…	NA	NA	XP_015389383.1 LOB domain-containing protein 36 [Citrus sinensis]	LOB
scaffold1	1850634	1851086	453	IP_SJ_vs_In_SJ_peak_464	intergenic	Dlo_000188.1:scaffold1:1848553-1850300:+:2306	Dlo_000188.1(Dlo_000188.1)	NA	RP-L25, rplY; large subunit ribosomal protein L25; K02897	map03010	EOX91329.1 Ribosomal protein L25/Gln-tRNA synthetase, anti-codon-binding domain [Theobroma cacao]	NA
scaffold1	1852891	1853338	448	IP_SJ_vs_In_SJ_peak_465	intergenic	Dlo_000189.1:scaffold1:1856424-1856895:-:3781	Dlo_000189.1(Dlo_000189.1)	NA	NA	NA	NA	NA
scaffold1	1858424	1858866	443	IP_SJ_vs_In_SJ_peak_467	Dlo_000190.1:Promoter;Dlo_000189.1:Promoter	Dlo_000190.1:scaffold1:1859104-1861396:+:-459	Dlo_000190.1(Dlo_000190.1)	47;GO:0000003,biological_process reproduction;GO:0003002,biological_process regionalization;GO:0003006,biological_process developmental process involved in reproduction;GO:0006355,biological_process regulation of transcription, DNA-templated;GO:0007275,biological_process multicellular organism development;GO:0007389,biological_process pattern specification process;GO:0008150,biological_process bi…	NA	NA	XP_015389383.1 LOB domain-containing protein 36 [Citrus sinensis]	LOB
scaffold1	1867356	1867863	508	IP_SJ_vs_In_SJ_peak_470	intergenic	Dlo_000191.1:scaffold1:1875518-1879840:+:-7909	Dlo_000191.1(Dlo_000191.1)	139;GO:0000165,biological_process MAPK cascade;GO:0000186,biological_process activation of MAPKK activity;GO:0000187,biological_process activation of MAPK activity;GO:0001932,biological_process regulation of protein phosphorylation;GO:0001934,biological_process positive regulation of protein phosphorylation;GO:0002682,biological_process regulation of immune system process;GO:0002831,biological_pr…	NA	NA	KDO79310.1 hypothetical protein CISIN_1g004959mg [Citrus sinensis]	NA
scaffold1	1881955	1882449	495	IP_SJ_vs_In_SJ_peak_475	Dlo_000192.1:Promoter	Dlo_000192.1:scaffold1:1882737-1882944:+:-535	Dlo_000192.1(Dlo_000192.1)	NA	NA	NA	NA	NA
scaffold1	1891558	1892343	786	IP_SJ_vs_In_SJ_peak_479	intergenic	Dlo_000193.1:scaffold1:1897749-1899237:+:-5799	Dlo_000193.1(Dlo_000193.1)	19;GO:0003674,molecular_function molecular_function;GO:0003824,molecular_function catalytic activity;GO:0005575,cellular_component cellular_component;GO:0005622,cellular_component intracellular;GO:0005623,cellular_component cell;GO:0008194,molecular_function UDP-glycosyltransferase activity;GO:0016740,molecular_function transferase activity;GO:0016757,molecular_function transferase activity, tran…	UGT73C; UDP-glucosyltransferase 73C [EC:2.4.1.-]; K13496	map00908	XP_023872335.1 UDP-glycosyltransferase 73C6-like [Quercus suber]	NA
scaffold1	1903478	1904028	551	IP_SJ_vs_In_SJ_peak_483	intergenic	Dlo_000194.1:scaffold1:1908769-1911945:+:-5016	Dlo_000194.1(Dlo_000194.1)	NA	NA	NA	XP_021274468.1 patatin-like protein 1 [Herrania umbratica]	NA
scaffold1	1913619	1914049	431	IP_SJ_vs_In_SJ_peak_486	intergenic	Dlo_000195.1:scaffold1:1917062-1920413:+:-3228	Dlo_000195.1(Dlo_000195.1)	NA	NA	NA	XP_021274468.1 patatin-like protein 1 [Herrania umbratica]	NA
scaffold1	1924397	1924630	234	IP_SJ_vs_In_SJ_peak_493	intergenic	Dlo_000196.1:scaffold1:1930367-1932633:+:-5854	Dlo_000196.1(Dlo_000196.1)	NA	NA	NA	GAY52431.1 hypothetical protein CUMW_141710 [Citrus unshiu]	NA
scaffold1	1942479	1943038	560	IP_SJ_vs_In_SJ_peak_496	Dlo_000198.1:Promoter	Dlo_000198.1:scaffold1:1936409-1941397:-:-1361	Dlo_000198.1(Dlo_000198.1)	52;GO:0000003,biological_process reproduction;GO:0000413,biological_process protein peptidyl-prolyl isomerization;GO:0003006,biological_process developmental process involved in reproduction;GO:0003674,molecular_function molecular_function;GO:0003755,molecular_function peptidyl-prolyl cis-trans isomerase activity;GO:0003824,molecular_function catalytic activity;GO:0005575,cellular_component cellu…	NA	NA	XP_022740906.1 peptidyl-prolyl cis-trans isomerase CYP40-like [Durio zibethinus]	NA
scaffold1	1949789	1950663	875	IP_SJ_vs_In_SJ_peak_497	intergenic	Dlo_000199.1:scaffold1:1943209-1947291:-:-2934	Dlo_000199.1(Dlo_000199.1)	NA	E1.11.1.7; peroxidase [EC:1.11.1.7]; K00430	map00940	ESR39077.1 hypothetical protein CICLE_v10026130mg [Citrus clementina]	NA
scaffold1	1951524	1951994	471	IP_SJ_vs_In_SJ_peak_498	Dlo_000200.1:Promoter	Dlo_000200.1:scaffold1:1953420-1957285:+:-1661	Dlo_000200.1(Dlo_000200.1)	21;GO:0003674,molecular_function molecular_function;GO:0003824,molecular_function catalytic activity;GO:0005575,cellular_component cellular_component;GO:0005622,cellular_component intracellular;GO:0005623,cellular_component cell;GO:0005737,cellular_component cytoplasm;GO:0005829,cellular_component cytosol;GO:0006793,biological_process phosphorus metabolic process;GO:0006796,biological_process pho…	COL1A; collagen type I alpha; K06236; gpmB; 2,3-bisphosphoglycerate-dependent phosphoglycerate mutase [EC:5.4.2.11]; K15634	map00010,map00260,map04933	KDO79304.1 hypothetical protein CISIN_1g022462mg [Citrus sinensis]	NA
scaffold1	1961678	1962127	450	IP_SJ_vs_In_SJ_peak_502	intergenic	Dlo_000201.1:scaffold1:1969414-1974653:+:-7512	Dlo_000201.1(Dlo_000201.1)	81;GO:0001101,biological_process response to acid chemical;GO:0003674,molecular_function molecular_function;GO:0003824,molecular_function catalytic activity;GO:0004672,molecular_function protein kinase activity;GO:0004674,molecular_function protein serine/threonine kinase activity;GO:0004683,molecular_function calmodulin-dependent protein kinase activity;GO:0005488,molecular_function binding;GO:0…	NA	NA	XP_006425849.1 CDPK-related kinase 5 [Citrus clementina]	NA
scaffold1	1975571	1977116	1546	IP_SJ_vs_In_SJ_peak_506	Dlo_000202.2:Promoter	Dlo_000202.2:scaffold1:1977197-1981840:+:-854	Dlo_000202.2(Dlo_000202.2)	50;GO:0005575,cellular_component cellular_component;GO:0005622,cellular_component intracellular;GO:0005623,cellular_component cell;GO:0005634,cellular_component nucleus;GO:0005737,cellular_component cytoplasm;GO:0006355,biological_process regulation of transcription, DNA-templated;GO:0007623,biological_process circadian rhythm;GO:0008150,biological_process biological_process;GO:0009314,biological…	NA	NA	XP_021631338.1 zinc finger CCCH domain-containing protein 62 isoform X1 [Manihot esculenta]	NA
scaffold1	1981841	1982197	357	IP_SJ_vs_In_SJ_peak_507	intergenic	Dlo_000203.1:scaffold1:1984165-1985713:-:3694	Dlo_000203.1(Dlo_000203.1)	NA	NA	NA	XP_022741057.1 very-long-chain 3-oxoacyl-CoA reductase-like [Durio zibethinus]	NA
scaffold1	1989406	1989656	251	IP_SJ_vs_In_SJ_peak_509	intergenic	Dlo_000204.1:scaffold1:1986435-1987002:+:3095	Dlo_000204.1(Dlo_000204.1)	NA	NA	NA	NA	NA
scaffold1	2004652	2004855	204	IP_SJ_vs_In_SJ_peak_510	Dlo_000205.1:Promoter	Dlo_000205.1:scaffold1:2006322-2016687:+:-1569	Dlo_000205.1(Dlo_000205.1)	NA	NA	NA	XP_006425851.1 uncharacterized protein LOC18036551 [Citrus clementina]	NA
scaffold1	2035292	2035585	294	IP_SJ_vs_In_SJ_peak_514	intergenic	Dlo_000207.1:scaffold1:2028207-2031105:-:-4333	Dlo_000207.1(Dlo_000207.1)	NA	NA	NA	GAY52425.1 hypothetical protein CUMW_141660 [Citrus unshiu]	NA
scaffold1	2050012	2051281	1270	IP_SJ_vs_In_SJ_peak_517	intergenic	Dlo_000208.1:scaffold1:2042893-2048521:-:-2125	Dlo_000208.1(Dlo_000208.1)	NA	NA	NA	KDO79290.1 hypothetical protein CISIN_1g000724mg [Citrus sinensis]	NA
scaffold1	2056716	2058757	2042	IP_SJ_vs_In_SJ_peak_520	intergenic	Dlo_000209.1:scaffold1:2065797-2066070:-:8334	Dlo_000209.1(Dlo_000209.1)	NA	NA	NA	PNT27018.1 hypothetical protein POPTR_007G041400v3 [Populus trichocarpa]	NA
scaffold1	2068882	2069112	231	IP_SJ_vs_In_SJ_peak_526	intergenic	Dlo_000210.1:scaffold1:2070619-2070853:-:1856	Dlo_000210.1(Dlo_000210.1)	NA	NA	NA	ESR39096.1 hypothetical protein CICLE_v10027106mg [Citrus clementina]	NA
scaffold1	2095457	2095668	212	IP_SJ_vs_In_SJ_peak_528	intergenic	Dlo_000212.1:scaffold1:2096705-2097137:-:1575	Dlo_000212.1(Dlo_000212.1)	NA	NA	NA	NA	NA
scaffold1	2106859	2107432	574	IP_SJ_vs_In_SJ_peak_530	intergenic	Dlo_000213.1:scaffold1:2114327-2114984:-:7839	Dlo_000213.1(Dlo_000213.1)	NA	NA	NA	XP_024956815.1 precursor of CEP9-like [Citrus sinensis]	NA
scaffold1	2138328	2138621	294	IP_SJ_vs_In_SJ_peak_535	intergenic	Dlo_000214.1:scaffold1:2142421-2142652:-:4178	Dlo_000214.1(Dlo_000214.1)	NA	NA	NA	NA	NA
scaffold1	2150770	2151442	673	IP_SJ_vs_In_SJ_peak_536	intergenic	Dlo_000216.1:scaffold1:2149087-2149381:+:2018	Dlo_000216.1(Dlo_000216.1)	NA	NA	NA	NA	NA
scaffold1	2160029	2160312	284	IP_SJ_vs_In_SJ_peak_538	intergenic	Dlo_000217.1:scaffold1:2168319-2171977:+:-8149	Dlo_000217.1(Dlo_000217.1)	NA	NA	NA	KMT08456.1 hypothetical protein BVRB_6g141330 [Beta vulgaris subsp. vulgaris]	NA
scaffold1	2178648	2179425	778	IP_SJ_vs_In_SJ_peak_541	intergenic	Dlo_000218.1:scaffold1:2179821-2182392:-:3356	Dlo_000218.1(Dlo_000218.1)	113;GO:0000313,cellular_component organellar ribosome;GO:0000314,cellular_component organellar small ribosomal subunit;GO:0003002,biological_process regionalization;GO:0003674,molecular_function molecular_function;GO:0003735,molecular_function structural constituent of ribosome;GO:0005198,molecular_function structural molecule activity;GO:0005575,cellular_component cellular_component;GO:0005622,c…	RP-S5, MRPS5, rpsE; small subunit ribosomal protein S5; K02988	map03010	XP_007025585.1 PREDICTED: 30S ribosomal protein S5, chloroplastic [Theobroma cacao]	NA
scaffold1	2190902	2191322	421	IP_SJ_vs_In_SJ_peak_544	intergenic	Dlo_000219.1:scaffold1:2197462-2197903:-:6791	Dlo_000219.1(Dlo_000219.1)	103;GO:0001101,biological_process response to acid chemical;GO:0003674,molecular_function molecular_function;GO:0005102,molecular_function signaling receptor binding;GO:0005179,molecular_function hormone activity;GO:0005488,molecular_function binding;GO:0005515,molecular_function protein binding;GO:0005575,cellular_component cellular_component;GO:0005576,cellular_component extracellular region;GO…	NA	NA	ESR39097.1 hypothetical protein CICLE_v10027209mg [Citrus clementina]	NA
scaffold1	2203147	2203357	211	IP_SJ_vs_In_SJ_peak_545	intergenic	Dlo_000220.1:scaffold1:2205573-2206146:-:2894	Dlo_000220.1(Dlo_000220.1)	NA	NA	NA	XP_016719087.1 PREDICTED: uncharacterized protein LOC107931667 [Gossypium hirsutum]	NA
scaffold1	2262960	2263397	438	IP_SJ_vs_In_SJ_peak_546	intergenic	Dlo_000224.1:scaffold1:2258323-2258896:-:-4282	Dlo_000224.1(Dlo_000224.1)	NA	NA	NA	XP_024956815.1 precursor of CEP9-like [Citrus sinensis]	NA
scaffold1	2289156	2289955	800	IP_SJ_vs_In_SJ_peak_547	Dlo_000227.1:Promoter	Dlo_000227.1:scaffold1:2287958-2288213:-:-1342	Dlo_000227.1(Dlo_000227.1)	NA	NA	NA	XP_021275344.1 precursor of CEP5 [Herrania umbratica]	NA
scaffold1	2291174	2291884	711	IP_SJ_vs_In_SJ_peak_548	intergenic	Dlo_000228.1:scaffold1:2294620-2295455:+:-3091	Dlo_000228.1(Dlo_000228.1)	NA	NA	NA	NA	NA
scaffold1	2301451	2302088	638	IP_SJ_vs_In_SJ_peak_550	Dlo_000229.1:Promoter	Dlo_000229.1:scaffold1:2296877-2300168:-:-1601	Dlo_000229.1(Dlo_000229.1)	NA	NA	NA	XP_021273797.1 uncharacterized protein LOC110408959 [Herrania umbratica]	NA
scaffold1	2328511	2328944	434	IP_SJ_vs_In_SJ_peak_557	Dlo_000230.1:Promoter	Dlo_000230.1:scaffold1:2329646-2333515:+:-919	Dlo_000230.1(Dlo_000230.1)	26;GO:0001101,biological_process response to acid chemical;GO:0003674,molecular_function molecular_function;GO:0003824,molecular_function catalytic activity;GO:0004620,molecular_function phospholipase activity;GO:0005575,cellular_component cellular_component;GO:0005622,cellular_component intracellular;GO:0005623,cellular_component cell;GO:0005737,cellular_component cytoplasm;GO:0008150,biological…	NA	NA	GAV80724.1 Patatin domain-containing protein [Cephalotus follicularis]	NA
scaffold1	2362168	2362428	261	IP_SJ_vs_In_SJ_peak_563	intergenic	Dlo_000231.1:scaffold1:2369105-2372957:+:-6807	Dlo_000231.1(Dlo_000231.1)	26;GO:0001101,biological_process response to acid chemical;GO:0003674,molecular_function molecular_function;GO:0003824,molecular_function catalytic activity;GO:0004620,molecular_function phospholipase activity;GO:0005575,cellular_component cellular_component;GO:0005622,cellular_component intracellular;GO:0005623,cellular_component cell;GO:0005737,cellular_component cytoplasm;GO:0008150,biological…	NA	NA	GAV80724.1 Patatin domain-containing protein [Cephalotus follicularis]	NA
scaffold1	2383983	2384240	258	IP_SJ_vs_In_SJ_peak_567	Dlo_000232.1:Promoter	Dlo_000232.1:scaffold1:2375506-2383640:-:-471	Dlo_000232.1(Dlo_000232.1)	NA	NA	NA	XP_006425861.1 uncharacterized protein LOC18036605 [Citrus clementina]	NA
scaffold1	2390495	2390929	435	IP_SJ_vs_In_SJ_peak_568	Dlo_000234.1:intron	Dlo_000234.1:scaffold1:2387379-2395605:-:4893	Dlo_000234.1(Dlo_000234.1)	39;GO:0001101,biological_process response to acid chemical;GO:0005575,cellular_component cellular_component;GO:0005622,cellular_component intracellular;GO:0005623,cellular_component cell;GO:0005737,cellular_component cytoplasm;GO:0006464,biological_process cellular protein modification process;GO:0006807,biological_process nitrogen compound metabolic process;GO:0008150,biological_process biologic…	NA	NA	GAY52414.1 hypothetical protein CUMW_141560 [Citrus unshiu]	NA
scaffold1	2406342	2406654	313	IP_SJ_vs_In_SJ_peak_572	intergenic	Dlo_000235.2:scaffold1:2413346-2414473:+:-6848	Dlo_000235.2(Dlo_000235.2)	NA	NA	NA	OMO56687.1 Cyclin-dependent kinase inhibitor [Corchorus capsularis]	NA
scaffold1	2419631	2419920	290	IP_SJ_vs_In_SJ_peak_580	intergenic	Dlo_000236.4:scaffold1:2420876-2424408:-:4633	Dlo_000236.4(Dlo_000236.4)	NA	NA	NA	XP_006425868.1 uncharacterized membrane protein At3g27390 [Citrus clementina]	NA
scaffold1	2428965	2429482	518	IP_SJ_vs_In_SJ_peak_582	intergenic	Dlo_000237.1:scaffold1:2433168-2436988:+:-3945	Dlo_000237.1(Dlo_000237.1)	NA	NA	NA	XP_006425870.1 B3 domain-containing protein Os01g0234100 [Citrus clementina]	B3
scaffold1	2443649	2444282	634	IP_SJ_vs_In_SJ_peak_585	intergenic	Dlo_000239.1:scaffold1:2445463-2445748:-:1783	Dlo_000239.1(Dlo_000239.1)	NA	NA	NA	KJB48567.1 hypothetical protein B456_008G075000 [Gossypium raimondii]	NA
scaffold1	2448723	2448990	268	IP_SJ_vs_In_SJ_peak_586	Dlo_000240.1:Promoter	Dlo_000240.1:scaffold1:2449950-2450527:+:-1094	Dlo_000240.1(Dlo_000240.1)	8;GO:0008150,biological_process biological_process;GO:0008285,biological_process negative regulation of cell proliferation;GO:0042127,biological_process regulation of cell proliferation;GO:0048519,biological_process negative regulation of biological process;GO:0048523,biological_process negative regulation of cellular process;GO:0050789,biological_process regulation of biological process;GO:00507…	NA	NA	AFM43805.1 fruit weight 2.2-2 protein [Dimocarpus longan]	NA
scaffold1	2458077	2458341	265	IP_SJ_vs_In_SJ_peak_588	intergenic	Dlo_000241.1:scaffold1:2463270-2463825:-:5616	Dlo_000241.1(Dlo_000241.1)	6;GO:0003674,molecular_function molecular_function;GO:0005488,molecular_function binding;GO:0005509,molecular_function calcium ion binding;GO:0043167,molecular_function ion binding;GO:0043169,molecular_function cation binding;GO:0046872,molecular_function metal ion binding	CML; calcium-binding protein CML; K13448	map04626	XP_023923481.1 calmodulin-like protein 1 [Quercus suber]	NA
scaffold1	2468459	2469812	1354	IP_SJ_vs_In_SJ_peak_594	Dlo_000242.1:Promoter	Dlo_000242.1:scaffold1:2465939-2468312:-:-823	Dlo_000242.1(Dlo_000242.1)	NA	EIF4A3, FAL1; ATP-dependent RNA helicase [EC:3.6.4.13]; K13025; EIF4A; translation initiation factor 4A; K03257	map03013,map03015,map03040	RLW07481.1 eukaryotic initiation factor 4a-3 [Quercus suber]	NA
scaffold1	2470195	2471415	1221	IP_SJ_vs_In_SJ_peak_595	Dlo_000243.1:Promoter	Dlo_000243.1:scaffold1:2471829-2481629:+:-1024	Dlo_000243.1(Dlo_000243.1)	NA	NA	NA	GAY52403.1 hypothetical protein CUMW_141480 [Citrus unshiu]	NA
scaffold1	2486824	2487108	285	IP_SJ_vs_In_SJ_peak_596	Dlo_000244.1:intron	Dlo_000244.1:scaffold1:2482734-2489220:-:2254	Dlo_000244.1(Dlo_000244.1)	NA	NA	NA	XP_015389722.1 pentatricopeptide repeat-containing protein At5g39350-like [Citrus sinensis]	NA
scaffold1	2494367	2494636	270	IP_SJ_vs_In_SJ_peak_598	Dlo_000245.1:Promoter	Dlo_000245.1:scaffold1:2490771-2494163:-:-338	Dlo_000245.1(Dlo_000245.1)	40;GO:0003674,molecular_function molecular_function;GO:0003824,molecular_function catalytic activity;GO:0004497,molecular_function monooxygenase activity;GO:0006629,biological_process lipid metabolic process;GO:0006694,biological_process steroid biosynthetic process;GO:0007275,biological_process multicellular organism development;GO:0008150,biological_process biological_process;GO:0008152,biologi…	CYP707A; (+)-abscisic acid 8'-hydroxylase [EC:1.14.14.137]; K09843	map00906	XP_002523575.1 abscisic acid 8'-hydroxylase 4 [Ricinus communis]	NA
scaffold1	2498071	2499020	950	IP_SJ_vs_In_SJ_peak_601	intergenic	Dlo_000246.1:scaffold1:2501079-2501373:-:2828	Dlo_000246.1(Dlo_000246.1)	NA	NA	NA	NA	NA
scaffold1	2505424	2505754	331	IP_SJ_vs_In_SJ_peak_605	Dlo_000247.1:Promoter	Dlo_000247.1:scaffold1:2507269-2508032:+:-1680	Dlo_000247.1(Dlo_000247.1)	NA	NA	NA	CAN71728.1 hypothetical protein VITISV_003015 [Vitis vinifera]	AP2/ERF-ERF
scaffold1	2520832	2521388	557	IP_SJ_vs_In_SJ_peak_609	intergenic	Dlo_000248.1:scaffold1:2532717-2533110:-:12000	Dlo_000248.1(Dlo_000248.1)	NA	NA	NA	NA	NA
scaffold1	2537069	2537800	732	IP_SJ_vs_In_SJ_peak_616	Dlo_000249.1:Promoter	Dlo_000249.1:scaffold1:2537996-2538194:+:-562	Dlo_000249.1(Dlo_000249.1)	NA	NA	NA	XP_006487539.1 uncharacterized protein LOC102616331 [Citrus sinensis]	NA
scaffold1	2539559	2540059	501	IP_SJ_vs_In_SJ_peak_618	Dlo_000250.1:Promoter	Dlo_000250.1:scaffold1:2540097-2541152:+:-288	Dlo_000250.1(Dlo_000250.1)	NA	NA	NA	ANW12200.1 putative ethylene-responsive transcription factor ERF109-like protein [Olea europaea subsp. europaea]	AP2/ERF-ERF
scaffold1	2550248	2550535	288	IP_SJ_vs_In_SJ_peak_620	intergenic	Dlo_000251.1:scaffold1:2555761-2557102:-:6711	Dlo_000251.1(Dlo_000251.1)	97;GO:0002376,biological_process immune system process;GO:0002682,biological_process regulation of immune system process;GO:0003674,molecular_function molecular_function;GO:0003824,molecular_function catalytic activity;GO:0005575,cellular_component cellular_component;GO:0005622,cellular_component intracellular;GO:0005623,cellular_component cell;GO:0005737,cellular_component cytoplasm;GO:0005739,c…	RCCR, ACD2; red chlorophyll catabolite reductase [EC:1.3.7.12]; K13545	map00860	XP_006466607.1 red chlorophyll catabolite reductase, chloroplastic [Citrus sinensis]	NA
scaffold1	2565659	2566598	940	IP_SJ_vs_In_SJ_peak_627	Dlo_000252.1:intron	Dlo_000252.1:scaffold1:2564648-2567919:-:1791	Dlo_000252.1(Dlo_000252.1)	53;GO:0003674,molecular_function molecular_function;GO:0003700,molecular_function DNA-binding transcription factor activity;GO:0005575,cellular_component cellular_component;GO:0005622,cellular_component intracellular;GO:0005623,cellular_component cell;GO:0005634,cellular_component nucleus;GO:0006355,biological_process regulation of transcription, DNA-templated;GO:0006950,biological_process respon…	NA	NA	XP_021274874.1 heat shock factor protein HSF24 [Herrania umbratica]	HSF
scaffold1	2575438	2575837	400	IP_SJ_vs_In_SJ_peak_630	intergenic	Dlo_000253.1:scaffold1:2578029-2579257:-:3620	Dlo_000253.1(Dlo_000253.1)	NA	NA	NA	OAY33784.1 hypothetical protein MANES_13G124400 [Manihot esculenta]	NA
scaffold1	2585821	2586086	266	IP_SJ_vs_In_SJ_peak_632	Dlo_000254.1:Promoter	Dlo_000254.1:scaffold1:2587772-2588682:+:-1819	Dlo_000254.1(Dlo_000254.1)	43;GO:0005575,cellular_component cellular_component;GO:0005622,cellular_component intracellular;GO:0005623,cellular_component cell;GO:0005737,cellular_component cytoplasm;GO:0006139,biological_process nucleobase-containing compound metabolic process;GO:0006364,biological_process rRNA processing;GO:0006396,biological_process RNA processing;GO:0006725,biological_process cellular aromatic compound m…	NA	NA	XP_002282478.1 PREDICTED: protein DCL, chloroplastic [Vitis vinifera]	NA
scaffold1	2591680	2591938	259	IP_SJ_vs_In_SJ_peak_634	Dlo_000255.2:intron	Dlo_000255.2:scaffold1:2589996-2595573:+:1812	Dlo_000255.2(Dlo_000255.2)	NA	NA	NA	XP_015890143.1 CLK4-associating serine/arginine rich protein isoform X1 [Ziziphus jujuba]	NA
scaffold1	2599689	2600037	349	IP_SJ_vs_In_SJ_peak_637	intergenic	Dlo_000256.1:scaffold1:2606796-2608707:+:-6933	Dlo_000256.1(Dlo_000256.1)	NA	NA	NA	XP_006466601.1 uncharacterized protein LOC102621428 [Citrus sinensis]	NA
scaffold1	2621871	2622244	374	IP_SJ_vs_In_SJ_peak_641	Dlo_000257.1:Promoter	Dlo_000257.1:scaffold1:2615502-2621826:-:-231	Dlo_000257.1(Dlo_000257.1)	115;GO:0001101,biological_process response to acid chemical;GO:0003674,molecular_function molecular_function;GO:0003824,molecular_function catalytic activity;GO:0004497,molecular_function monooxygenase activity;GO:0005575,cellular_component cellular_component;GO:0005622,cellular_component intracellular;GO:0005623,cellular_component cell;GO:0005737,cellular_component cytoplasm;GO:0006066,biologica…	ZEP, ABA1; zeaxanthin epoxidase [EC:1.14.15.21]; K09838	map00906	XP_012079233.1 zeaxanthin epoxidase, chloroplastic [Jatropha curcas]	NA
scaffold1	2626635	2626921	287	IP_SJ_vs_In_SJ_peak_644	intergenic	Dlo_000258.1:scaffold1:2630870-2633065:+:-4092	Dlo_000258.1(Dlo_000258.1)	NA	NA	NA	KDO79207.1 hypothetical protein CISIN_1g014969mg [Citrus sinensis]	NA
scaffold1	2640308	2641011	704	IP_SJ_vs_In_SJ_peak_646	intergenic	Dlo_000259.1:scaffold1:2634125-2638340:-:-2319	Dlo_000259.1(Dlo_000259.1)	56;GO:0003674,molecular_function molecular_function;GO:0003676,molecular_function nucleic acid binding;GO:0003723,molecular_function RNA binding;GO:0003729,molecular_function mRNA binding;GO:0003730,molecular_function mRNA 3'-UTR binding;GO:0005488,molecular_function binding;GO:0005575,cellular_component cellular_component;GO:0005622,cellular_component intracellular;GO:0005623,cellular_component …	MSI; RNA-binding protein Musashi; K14411	map03015	XP_006466598.1 heterogeneous nuclear ribonucleoprotein A1-like 2 [Citrus sinensis]	NA
scaffold1	2642726	2643286	561	IP_SJ_vs_In_SJ_peak_647	Dlo_000260.1:intron	Dlo_000260.1:scaffold1:2641132-2645263:-:2257	Dlo_000260.1(Dlo_000260.1)	NA	NA	NA	ESR39145.1 hypothetical protein CICLE_v10026965mg, partial [Citrus clementina]	NA
scaffold1	2649562	2649786	225	IP_SJ_vs_In_SJ_peak_649	Dlo_000261.1:intron	Dlo_000261.1:scaffold1:2646844-2650395:-:721	Dlo_000261.1(Dlo_000261.1)	4;GO:0005575,cellular_component cellular_component;GO:0005576,cellular_component extracellular region;GO:0005615,cellular_component extracellular space;GO:0044421,cellular_component extracellular region part	NA	NA	XP_006466597.1 uncharacterized protein LOC102620308 [Citrus sinensis]	NA
scaffold1	2654269	2654692	424	IP_SJ_vs_In_SJ_peak_651	Dlo_000262.1:intron	Dlo_000262.1:scaffold1:2651876-2655496:-:1016	Dlo_000262.1(Dlo_000262.1)	4;GO:0005575,cellular_component cellular_component;GO:0005576,cellular_component extracellular region;GO:0005615,cellular_component extracellular space;GO:0044421,cellular_component extracellular region part	NA	NA	XP_006466597.1 uncharacterized protein LOC102620308 [Citrus sinensis]	NA
scaffold1	2671740	2672082	343	IP_SJ_vs_In_SJ_peak_654	Dlo_000263.1:Promoter	Dlo_000263.1:scaffold1:2666711-2670082:-:-1828	Dlo_000263.1(Dlo_000263.1)	NA	NA	NA	NP_001310637.1 uncharacterized LOC8262908 [Ricinus communis]	NA
scaffold1	2680220	2680483	264	IP_SJ_vs_In_SJ_peak_658	intergenic	Dlo_000264.1:scaffold1:2686391-2687183:-:6832	Dlo_000264.1(Dlo_000264.1)	78;GO:0000003,biological_process reproduction;GO:0003006,biological_process developmental process involved in reproduction;GO:0003674,molecular_function molecular_function;GO:0003676,molecular_function nucleic acid binding;GO:0003677,molecular_function DNA binding;GO:0003700,molecular_function DNA-binding transcription factor activity;GO:0005488,molecular_function binding;GO:0006355,biological_pr…	NA	NA	XP_006466734.1 transcription factor HEC2 [Citrus sinensis]	bHLH
scaffold1	2696432	2696729	298	IP_SJ_vs_In_SJ_peak_661	intergenic	Dlo_000265.1:scaffold1:2693116-2694269:+:3464	Dlo_000265.1(Dlo_000265.1)	35;GO:0003674,molecular_function molecular_function;GO:0005102,molecular_function signaling receptor binding;GO:0005179,molecular_function hormone activity;GO:0005488,molecular_function binding;GO:0005515,molecular_function protein binding;GO:0005575,cellular_component cellular_component;GO:0005576,cellular_component extracellular region;GO:0005911,cellular_component cell-cell junction;GO:0007154…	NA	NA	XP_022740755.1 protein RALF-like 34 [Durio zibethinus]	NA
scaffold1	2702776	2703309	534	IP_SJ_vs_In_SJ_peak_664	intergenic	Dlo_000266.1:scaffold1:2710878-2711922:+:-7836	Dlo_000266.1(Dlo_000266.1)	110;GO:0000226,biological_process microtubule cytoskeleton organization;GO:0001932,biological_process regulation of protein phosphorylation;GO:0001934,biological_process positive regulation of protein phosphorylation;GO:0003674,molecular_function molecular_function;GO:0003824,molecular_function catalytic activity;GO:0004672,molecular_function protein kinase activity;GO:0004674,molecular_function …	NA	NA	XP_006466595.1 mitogen-activated protein kinase kinase kinase 18 [Citrus sinensis]	NA
scaffold1	2721179	2721539	361	IP_SJ_vs_In_SJ_peak_668	Dlo_000267.1:Promoter	Dlo_000267.1:scaffold1:2718090-2719690:-:-1668	Dlo_000267.1(Dlo_000267.1)	NA	NA	NA	XP_006425910.1 uncharacterized protein LOC18036812 [Citrus clementina]	NA
scaffold1	2727412	2727853	442	IP_SJ_vs_In_SJ_peak_670	Dlo_000268.1:Promoter	Dlo_000268.1:scaffold1:2724375-2726682:-:-950	Dlo_000268.1(Dlo_000268.1)	19;GO:0003674,molecular_function molecular_function;GO:0003824,molecular_function catalytic activity;GO:0004175,molecular_function endopeptidase activity;GO:0004252,molecular_function serine-type endopeptidase activity;GO:0006508,biological_process proteolysis;GO:0006807,biological_process nitrogen compound metabolic process;GO:0008150,biological_process biological_process;GO:0008152,biological_p…	NA	NA	XP_006425911.1 subtilisin-like protease SBT1.9 [Citrus clementina]	NA
scaffold1	2728781	2729368	588	IP_SJ_vs_In_SJ_peak_671	Dlo_000269.1:Promoter	Dlo_000269.1:scaffold1:2729932-2732855:+:-858	Dlo_000269.1(Dlo_000269.1)	NA	NA	NA	XP_006466593.1 PI-PLC X domain-containing protein At5g67130 [Citrus sinensis]	NA
scaffold1	2737494	2737854	361	IP_SJ_vs_In_SJ_peak_672	Dlo_000270.1:Promoter	Dlo_000270.1:scaffold1:2733365-2737712:-:38	Dlo_000270.1(Dlo_000270.1)	51;GO:0003674,molecular_function molecular_function;GO:0003824,molecular_function catalytic activity;GO:0004672,molecular_function protein kinase activity;GO:0004674,molecular_function protein serine/threonine kinase activity;GO:0004675,molecular_function transmembrane receptor protein serine/threonine kinase activity;GO:0004888,molecular_function transmembrane signaling receptor activity;GO:0005…	NA	NA	EOX91448.1 Serine/threonine-protein kinase isoform 1 [Theobroma cacao]	NA
scaffold1	2743021	2743500	480	IP_SJ_vs_In_SJ_peak_674	Dlo_000271.1:Promoter	Dlo_000271.1:scaffold1:2744058-2745062:+:-798	Dlo_000271.1(Dlo_000271.1)	NA	NA	NA	NA	NA
scaffold1	2748754	2749111	358	IP_SJ_vs_In_SJ_peak_677	intergenic	Dlo_000272.1:scaffold1:2752724-2766122:+:-3792	Dlo_000272.1(Dlo_000272.1)	108;GO:0000228,cellular_component nuclear chromosome;GO:0000428,cellular_component DNA-directed RNA polymerase complex;GO:0000726,biological_process non-recombinational repair;GO:0003674,molecular_function molecular_function;GO:0003824,molecular_function catalytic activity;GO:0003887,molecular_function DNA-directed DNA polymerase activity;GO:0003896,molecular_function DNA primase activity;GO:0003…	POLA1; DNA polymerase alpha subunit A [EC:2.7.7.7]; K02320	map03030	XP_006466591.1 DNA polymerase alpha catalytic subunit [Citrus sinensis]	NA
scaffold1	2766739	2766963	225	IP_SJ_vs_In_SJ_peak_679	intergenic	Dlo_000273.1:scaffold1:2768701-2777501:-:10650	Dlo_000273.1(Dlo_000273.1)	17;GO:0003674,molecular_function molecular_function;GO:0003824,molecular_function catalytic activity;GO:0004516,molecular_function nicotinate phosphoribosyltransferase activity;GO:0005575,cellular_component cellular_component;GO:0005622,cellular_component intracellular;GO:0005623,cellular_component cell;GO:0005737,cellular_component cytoplasm;GO:0005829,cellular_component cytosol;GO:0006950,biolo…	pncB, NAPRT1; nicotinate phosphoribosyltransferase [EC:6.3.4.21]; K00763	map00760	XP_006466590.1 nicotinate phosphoribosyltransferase 1 isoform X2 [Citrus sinensis]	NA
scaffold1	2782879	2783142	264	IP_SJ_vs_In_SJ_peak_683	intergenic	Dlo_000274.1:scaffold1:2784521-2788153:-:5143	Dlo_000274.1(Dlo_000274.1)	75;GO:0000003,biological_process reproduction;GO:0003006,biological_process developmental process involved in reproduction;GO:0003674,molecular_function molecular_function;GO:0003700,molecular_function DNA-binding transcription factor activity;GO:0005575,cellular_component cellular_component;GO:0005622,cellular_component intracellular;GO:0005623,cellular_component cell;GO:0005634,cellular_compone…	NA	NA	XP_006425918.1 transcription factor SPATULA isoform X2 [Citrus clementina]	bHLH
scaffold1	2793006	2793315	310	IP_SJ_vs_In_SJ_peak_687	Dlo_000275.1:Promoter	Dlo_000275.1:scaffold1:2794511-2795270:+:-1351	Dlo_000275.1(Dlo_000275.1)	NA	NA	NA	NA	NA
scaffold1	2814617	2815224	608	IP_SJ_vs_In_SJ_peak_692	Dlo_000276.1:Promoter	Dlo_000276.1:scaffold1:2813130-2813682:-:-1238	Dlo_000276.1(Dlo_000276.1)	NA	NA	NA	NA	NA
scaffold1	2822299	2822727	429	IP_SJ_vs_In_SJ_peak_694	intergenic	Dlo_000277.1:scaffold1:2828299-2830842:-:8329	Dlo_000277.1(Dlo_000277.1)	89;GO:0000003,biological_process reproduction;GO:0003006,biological_process developmental process involved in reproduction;GO:0003674,molecular_function molecular_function;GO:0003824,molecular_function catalytic activity;GO:0004842,molecular_function ubiquitin-protein transferase activity;GO:0005488,molecular_function binding;GO:0005515,molecular_function protein binding;GO:0006464,biological_pro…	NA	NA	XP_020270702.1 probable E3 ubiquitin-protein ligase HIP1 isoform X1 [Asparagus officinalis]	NA
scaffold1	2840305	2840949	645	IP_SJ_vs_In_SJ_peak_700	intergenic	Dlo_000278.1:scaffold1:2848850-2852275:+:-8223	Dlo_000278.1(Dlo_000278.1)	NA	NA	NA	XP_006425923.1 F-box protein At5g67140 [Citrus clementina]	NA
scaffold1	2853003	2853385	383	IP_SJ_vs_In_SJ_peak_705	Dlo_000279.2:Promoter	Dlo_000279.2:scaffold1:2854247-2869049:+:-1053	Dlo_000279.2(Dlo_000279.2)	158;GO:0000003,biological_process reproduction;GO:0003006,biological_process developmental process involved in reproduction;GO:0003674,molecular_function molecular_function;GO:0003676,molecular_function nucleic acid binding;GO:0003700,molecular_function DNA-binding transcription factor activity;GO:0003723,molecular_function RNA binding;GO:0003727,molecular_function single-stranded RNA binding;GO:…	EZH2; [histone H3]-lysine27 N-trimethyltransferase EZH2 [EC:2.1.1.356]; K11430	map00310	KZV39746.1 PI-PLC X domain-containing protein-like [Dorcoceras hygrometricum]	SET
scaffold1	2874090	2875013	924	IP_SJ_vs_In_SJ_peak_707	intergenic	Dlo_000280.1:scaffold1:2878627-2879038:+:-4076	Dlo_000280.1(Dlo_000280.1)	NA	NA	NA	NA	NA
scaffold1	2888628	2889299	672	IP_SJ_vs_In_SJ_peak_713	intergenic	Dlo_000281.1:scaffold1:2894767-2896127:+:-5804	Dlo_000281.1(Dlo_000281.1)	NA	NA	NA	XP_023881766.1 uncharacterized acetyltransferase At3g50280-like [Quercus suber]	NA
scaffold1	2909689	2910023	335	IP_SJ_vs_In_SJ_peak_715	Dlo_000282.1:Promoter	Dlo_000282.1:scaffold1:2907676-2909002:-:-853	Dlo_000282.1(Dlo_000282.1)	NA	NA	NA	XP_023881766.1 uncharacterized acetyltransferase At3g50280-like [Quercus suber]	NA
scaffold1	2912738	2913078	341	IP_SJ_vs_In_SJ_peak_716	Dlo_000283.1:Promoter	Dlo_000283.1:scaffold1:2910817-2911111:-:-1796	Dlo_000283.1(Dlo_000283.1)	NA	NA	NA	NA	NA
scaffold1	2926706	2927083	378	IP_SJ_vs_In_SJ_peak_717	Dlo_000285.1:Promoter	Dlo_000285.1:scaffold1:2920460-2926668:-:-226	Dlo_000285.1(Dlo_000285.1)	NA	NA	NA	XP_006494453.1 filament-like plant protein 7 [Citrus sinensis]	NA
scaffold1	2929862	2930405	544	IP_SJ_vs_In_SJ_peak_719	intergenic	Dlo_000286.1:scaffold1:2932543-2938701:+:-2410	Dlo_000286.1(Dlo_000286.1)	NA	NA	NA	XP_024036341.1 OTU domain-containing protein 3 isoform X2 [Citrus clementina]	NA
scaffold1	2950934	2951141	208	IP_SJ_vs_In_SJ_peak_726	intergenic	Dlo_000287.1:scaffold1:2959165-2962335:-:11298	Dlo_000287.1(Dlo_000287.1)	72;GO:0000003,biological_process reproduction;GO:0003002,biological_process regionalization;GO:0003006,biological_process developmental process involved in reproduction;GO:0003674,molecular_function molecular_function;GO:0003700,molecular_function DNA-binding transcription factor activity;GO:0005575,cellular_component cellular_component;GO:0005622,cellular_component intracellular;GO:0005623,cellu…	NA	NA	XP_007047337.2 PREDICTED: floral homeotic protein APETALA 2 [Theobroma cacao]	AP2/ERF-AP2
scaffold1	2977500	2977816	317	IP_SJ_vs_In_SJ_peak_735	intergenic	Dlo_000288.1:scaffold1:2980400-2989394:-:11736	Dlo_000288.1(Dlo_000288.1)	80;GO:0003674,molecular_function molecular_function;GO:0003676,molecular_function nucleic acid binding;GO:0003723,molecular_function RNA binding;GO:0003729,molecular_function mRNA binding;GO:0003743,molecular_function translation initiation factor activity;GO:0005488,molecular_function binding;GO:0005575,cellular_component cellular_component;GO:0005622,cellular_component intracellular;GO:0005623,…	PABPC; polyadenylate-binding protein; K13126	map03013,map03015,map03018	XP_006425948.1 polyadenylate-binding protein 2 isoform X2 [Citrus clementina]	NA
scaffold1	3000773	3000999	227	IP_SJ_vs_In_SJ_peak_740	Dlo_000289.3:intron	Dlo_000289.3:scaffold1:3000484-3004967:+:401	Dlo_000289.3(Dlo_000289.3)	22;GO:0005575,cellular_component cellular_component;GO:0005622,cellular_component intracellular;GO:0005623,cellular_component cell;GO:0005737,cellular_component cytoplasm;GO:0008150,biological_process biological_process;GO:0009507,cellular_component chloroplast;GO:0009536,cellular_component plastid;GO:0009987,biological_process cellular process;GO:0019725,biological_process cellular homeostasis;G…	NA	NA	XP_006494468.1 CBS domain-containing protein CBSX1, chloroplastic isoform X1 [Citrus sinensis]	NA
scaffold1	3010872	3011495	624	IP_SJ_vs_In_SJ_peak_741	Dlo_000290.1:Promoter	Dlo_000290.1:scaffold1:3008515-3009978:-:-1205	Dlo_000290.1(Dlo_000290.1)	44;GO:0003674,molecular_function molecular_function;GO:0003700,molecular_function DNA-binding transcription factor activity;GO:0006355,biological_process regulation of transcription, DNA-templated;GO:0006950,biological_process response to stress;GO:0006952,biological_process defense response;GO:0008150,biological_process biological_process;GO:0009266,biological_process response to temperature sti…	NA	NA	XP_006425956.1 ethylene-responsive transcription factor ERF011 [Citrus clementina]	AP2/ERF-ERF
scaffold1	3019460	3021217	1758	IP_SJ_vs_In_SJ_peak_746	intergenic	Dlo_000291.1:scaffold1:3023902-3028511:-:8173	Dlo_000291.1(Dlo_000291.1)	86;GO:0003674,molecular_function molecular_function;GO:0003676,molecular_function nucleic acid binding;GO:0003723,molecular_function RNA binding;GO:0003729,molecular_function mRNA binding;GO:0005488,molecular_function binding;GO:0005515,molecular_function protein binding;GO:0005575,cellular_component cellular_component;GO:0005622,cellular_component intracellular;GO:0005623,cellular_component cell…	NA	NA	XP_023883505.1 protein couch potato isoform X1 [Quercus suber]	NA
scaffold1	3032127	3032371	245	IP_SJ_vs_In_SJ_peak_748	Dlo_000292.1:intron	Dlo_000292.1:scaffold1:3030632-3033521:-:1272	Dlo_000292.1(Dlo_000292.1)	62;GO:0000003,biological_process reproduction;GO:0001101,biological_process response to acid chemical;GO:0003006,biological_process developmental process involved in reproduction;GO:0003674,molecular_function molecular_function;GO:0003824,molecular_function catalytic activity;GO:0005575,cellular_component cellular_component;GO:0005622,cellular_component intracellular;GO:0005623,cellular_component…	UBE2I, UBC9; ubiquitin-conjugating enzyme E2 I; K10577	map03013,map04120	ASL68819.1 SUMO-conjugating enzyme [Litchi chinensis]	NA
scaffold1	3043689	3044274	586	IP_SJ_vs_In_SJ_peak_752	intergenic	Dlo_000293.1:scaffold1:3048280-3058026:+:-4299	Dlo_000293.1(Dlo_000293.1)	174;GO:0000022,biological_process mitotic spindle elongation;GO:0000070,biological_process mitotic sister chromatid segregation;GO:0000226,biological_process microtubule cytoskeleton organization;GO:0000278,biological_process mitotic cell cycle;GO:0000280,biological_process nuclear division;GO:0000281,biological_process mitotic cytokinesis;GO:0000819,biological_process sister chromatid segregatio…	NA	NA	XP_002310712.2 kinesin-like protein KIN-4A isoform X1 [Populus trichocarpa]	NA
scaffold1	3063572	3064480	909	IP_SJ_vs_In_SJ_peak_756	Dlo_000294.1:intron	Dlo_000294.1:scaffold1:3061248-3066365:-:2339	Dlo_000294.1(Dlo_000294.1)	6;GO:0005575,cellular_component cellular_component;GO:0005623,cellular_component cell;GO:0005886,cellular_component plasma membrane;GO:0016020,cellular_component membrane;GO:0044464,cellular_component cell part;GO:0071944,cellular_component cell periphery	NA	NA	GAY50295.1 hypothetical protein CUMW_125490 [Citrus unshiu]	NA
scaffold1	3078359	3078774	416	IP_SJ_vs_In_SJ_peak_759	intergenic	Dlo_000295.1:scaffold1:3076765-3077716:+:1801	Dlo_000295.1(Dlo_000295.1)	49;GO:0000271,biological_process polysaccharide biosynthetic process;GO:0005575,cellular_component cellular_component;GO:0005622,cellular_component intracellular;GO:0005623,cellular_component cell;GO:0005737,cellular_component cytoplasm;GO:0005794,cellular_component Golgi apparatus;GO:0005975,biological_process carbohydrate metabolic process;GO:0005976,biological_process polysaccharide metabolic …	NA	NA	XP_015381619.1 protein IRX15-LIKE [Citrus sinensis]	NA
scaffold1	3095430	3095787	358	IP_SJ_vs_In_SJ_peak_766	intergenic	Dlo_000296.1:scaffold1:3112687-3116779:+:-17079	Dlo_000296.1(Dlo_000296.1)	66;GO:0000003,biological_process reproduction;GO:0003006,biological_process developmental process involved in reproduction;GO:0003674,molecular_function molecular_function;GO:0005488,molecular_function binding;GO:0005543,molecular_function phospholipid binding;GO:0005575,cellular_component cellular_component;GO:0005622,cellular_component intracellular;GO:0005623,cellular_component cell;GO:0005634…	FT; protein FLOWERING LOCUS T; K16223	map04712	AHF27445.1 flowering locus T-like 3 [Dimocarpus longan]	NA
scaffold1	3127562	3127924	363	IP_SJ_vs_In_SJ_peak_781	Dlo_000297.2:Promoter	Dlo_000297.2:scaffold1:3128999-3135489:+:-1256	Dlo_000297.2(Dlo_000297.2)	15;GO:0006950,biological_process response to stress;GO:0007154,biological_process cell communication;GO:0008150,biological_process biological_process;GO:0009267,biological_process cellular response to starvation;GO:0009605,biological_process response to external stimulus;GO:0009987,biological_process cellular process;GO:0009991,biological_process response to extracellular stimulus;GO:0031667,biol…	NA	NA	RLW13519.1 putative 2-oxoglutarate-dependent dioxygenase [Quercus suber]	NA
scaffold1	3138267	3138532	266	IP_SJ_vs_In_SJ_peak_782	Dlo_000298.1:Promoter	Dlo_000298.1:scaffold1:3136054-3137808:-:-591	Dlo_000298.1(Dlo_000298.1)	33;GO:0002943,biological_process tRNA dihydrouridine synthesis;GO:0003674,molecular_function molecular_function;GO:0003824,molecular_function catalytic activity;GO:0006139,biological_process nucleobase-containing compound metabolic process;GO:0006396,biological_process RNA processing;GO:0006399,biological_process tRNA metabolic process;GO:0006400,biological_process tRNA modification;GO:0006725,bi…	NA	NA	KDO79093.1 hypothetical protein CISIN_1g013813mg [Citrus sinensis]	NA
scaffold1	3144134	3144549	416	IP_SJ_vs_In_SJ_peak_785	intergenic	Dlo_000299.1:scaffold1:3145695-3147492:-:3151	Dlo_000299.1(Dlo_000299.1)	50;GO:0001067,molecular_function regulatory region nucleic acid binding;GO:0003674,molecular_function molecular_function;GO:0003676,molecular_function nucleic acid binding;GO:0003677,molecular_function DNA binding;GO:0003700,molecular_function DNA-binding transcription factor activity;GO:0005488,molecular_function binding;GO:0005515,molecular_function protein binding;GO:0005516,molecular_function…	NA	NA	XP_007047365.2 PREDICTED: probable WRKY transcription factor 15 [Theobroma cacao]	WRKY
scaffold1	3154302	3154793	492	IP_SJ_vs_In_SJ_peak_788	intergenic	Dlo_000300.1:scaffold1:3157554-3157906:+:-3007	Dlo_000300.1(Dlo_000300.1)	NA	NA	NA	NA	NA
scaffold1	3160764	3161797	1034	IP_SJ_vs_In_SJ_peak_791	Dlo_000301.1:Promoter	Dlo_000301.1:scaffold1:3162214-3166272:+:-934	Dlo_000301.1(Dlo_000301.1)	95;GO:0000003,biological_process reproduction;GO:0000139,cellular_component Golgi membrane;GO:0000271,biological_process polysaccharide biosynthetic process;GO:0003002,biological_process regionalization;GO:0003006,biological_process developmental process involved in reproduction;GO:0003674,molecular_function molecular_function;GO:0003824,molecular_function catalytic activity;GO:0005575,cellular_c…	NA	NA	XP_006494484.1 probable beta-1,4-xylosyltransferase IRX14H [Citrus sinensis]	NA
scaffold1	3167437	3167685	249	IP_SJ_vs_In_SJ_peak_792	Dlo_000302.1:Promoter	Dlo_000302.1:scaffold1:3169098-3170722:+:-1537	Dlo_000302.1(Dlo_000302.1)	48;GO:0000323,cellular_component lytic vacuole;GO:0003674,molecular_function molecular_function;GO:0003824,molecular_function catalytic activity;GO:0004175,molecular_function endopeptidase activity;GO:0004197,molecular_function cysteine-type endopeptidase activity;GO:0005575,cellular_component cellular_component;GO:0005576,cellular_component extracellular region;GO:0005615,cellular_component extr…	CTSL; cathepsin L [EC:3.4.22.15]; K01365	map04145	XP_006494485.1 cysteine proteinase COT44 [Citrus sinensis]	NA
scaffold1	3172808	3173279	472	IP_SJ_vs_In_SJ_peak_793	Dlo_000303.1:Promoter	Dlo_000303.1:scaffold1:3174505-3174867:+:-1462	Dlo_000303.1(Dlo_000303.1)	28;GO:0003674,molecular_function molecular_function;GO:0005488,molecular_function binding;GO:0005515,molecular_function protein binding;GO:0005575,cellular_component cellular_component;GO:0005622,cellular_component intracellular;GO:0005623,cellular_component cell;GO:0005634,cellular_component nucleus;GO:0005737,cellular_component cytoplasm;GO:0007275,biological_process multicellular organism deve…	NA	NA	KHG29525.1 Protein ARABIDILLO 1 -like protein [Gossypium arboreum]	NA
scaffold1	3180412	3181175	764	IP_SJ_vs_In_SJ_peak_794	Dlo_000305.1:Promoter;Dlo_000306.1:Promoter	Dlo_000305.1:scaffold1:3178358-3180034:-:-759	Dlo_000305.1(Dlo_000305.1)	7;GO:0006810,biological_process transport;GO:0006890,biological_process retrograde vesicle-mediated transport, Golgi to endoplasmic reticulum;GO:0008150,biological_process biological_process;GO:0016192,biological_process vesicle-mediated transport;GO:0048193,biological_process Golgi vesicle transport;GO:0051179,biological_process localization;GO:0051234,biological_process establishment of localiz…	NA	NA	XP_006494487.1 protein RER1A-like [Citrus sinensis]	NA
scaffold1	3190066	3190579	514	IP_SJ_vs_In_SJ_peak_795	intergenic	Dlo_000307.1:scaffold1:3193082-3198150:-:7828	Dlo_000307.1(Dlo_000307.1)	60;GO:0003674,molecular_function molecular_function;GO:0003824,molecular_function catalytic activity;GO:0004518,molecular_function nuclease activity;GO:0004527,molecular_function exonuclease activity;GO:0005575,cellular_component cellular_component;GO:0005622,cellular_component intracellular;GO:0005623,cellular_component cell;GO:0005634,cellular_component nucleus;GO:0005654,cellular_component nuc…	REX1, REXO1, RNH70; RNA exonuclease 1 [EC:3.1.-.-]; K14570	map03008	KDO79078.1 hypothetical protein CISIN_1g010743mg [Citrus sinensis]	NA
scaffold1	3202349	3203089	741	IP_SJ_vs_In_SJ_peak_797	Dlo_000308.1:Promoter	Dlo_000308.1:scaffold1:3200099-3202347:-:-371	Dlo_000308.1(Dlo_000308.1)	30;GO:0003674,molecular_function molecular_function;GO:0003824,molecular_function catalytic activity;GO:0004842,molecular_function ubiquitin-protein transferase activity;GO:0005575,cellular_component cellular_component;GO:0005622,cellular_component intracellular;GO:0005623,cellular_component cell;GO:0005737,cellular_component cytoplasm;GO:0006464,biological_process cellular protein modification p…	NA	NA	XP_006494494.1 F-box protein SKIP2 [Citrus sinensis]	NA
scaffold1	3219972	3220395	424	IP_SJ_vs_In_SJ_peak_810	intergenic	Dlo_000309.1:scaffold1:3237738-3239274:+:-17555	Dlo_000309.1(Dlo_000309.1)	23;GO:0000003,biological_process reproduction;GO:0003006,biological_process developmental process involved in reproduction;GO:0007275,biological_process multicellular organism development;GO:0008150,biological_process biological_process;GO:0009791,biological_process post-embryonic development;GO:0009888,biological_process tissue development;GO:0009987,biological_process cellular process;GO:001015…	CYCD3; cyclin D3, plant; K14505	map04075	XP_022740595.1 cyclin-D3-3-like [Durio zibethinus]	NA
scaffold1	3248392	3248887	496	IP_SJ_vs_In_SJ_peak_822	Dlo_000310.1:Promoter	Dlo_000310.1:scaffold1:3244620-3247280:-:-1359	Dlo_000310.1(Dlo_000310.1)	13;GO:0005575,cellular_component cellular_component;GO:0005622,cellular_component intracellular;GO:0005623,cellular_component cell;GO:0005737,cellular_component cytoplasm;GO:0005794,cellular_component Golgi apparatus;GO:0012505,cellular_component endomembrane system;GO:0043226,cellular_component organelle;GO:0043227,cellular_component membrane-bounded organelle;GO:0043229,cellular_component intra…	ARF1_2; ADP-ribosylation factor 1/2; K07937	map04144	XP_007205981.1 ADP-ribosylation factor 1 [Prunus persica]	NA
scaffold1	3252374	3252956	583	IP_SJ_vs_In_SJ_peak_823	intergenic	Dlo_000311.1:scaffold1:3249672-3250010:-:-2654	Dlo_000311.1(Dlo_000311.1)	NA	NA	NA	XP_021654678.1 uncharacterized protein LOC110645744 [Hevea brasiliensis]	NA
scaffold1	3257124	3257352	229	IP_SJ_vs_In_SJ_peak_824	Dlo_000312.1:Promoter	Dlo_000312.1:scaffold1:3253633-3256019:-:-1218	Dlo_000312.1(Dlo_000312.1)	124;GO:0000079,biological_process regulation of cyclin-dependent protein serine/threonine kinase activity;GO:0001932,biological_process regulation of protein phosphorylation;GO:0001934,biological_process positive regulation of protein phosphorylation;GO:0003674,molecular_function molecular_function;GO:0005488,molecular_function binding;GO:0005515,molecular_function protein binding;GO:0005575,cell…	NA	NA	XP_006425983.1 microtubule-associated protein RP/EB family member 1C [Citrus clementina]	NA
scaffold1	3266765	3267758	994	IP_SJ_vs_In_SJ_peak_827	intergenic	Dlo_000313.1:scaffold1:3268504-3271901:-:4640	Dlo_000313.1(Dlo_000313.1)	NA	NA	NA	XP_006466547.1 probable LRR receptor-like serine/threonine-protein kinase At4g37250 [Citrus sinensis]	NA
scaffold1	3286065	3286479	415	IP_SJ_vs_In_SJ_peak_832	intergenic	Dlo_000314.1:scaffold1:3287266-3289528:-:3256	Dlo_000314.1(Dlo_000314.1)	32;GO:0003674,molecular_function molecular_function;GO:0003824,molecular_function catalytic activity;GO:0005575,cellular_component cellular_component;GO:0005622,cellular_component intracellular;GO:0005623,cellular_component cell;GO:0005737,cellular_component cytoplasm;GO:0005768,cellular_component endosome;GO:0005770,cellular_component late endosome;GO:0006810,biological_process transport;GO:0008…	NA	NA	GAY50266.1 hypothetical protein CUMW_125300 [Citrus unshiu]	NA
scaffold1	3302457	3303429	973	IP_SJ_vs_In_SJ_peak_839	intergenic	Dlo_000315.1:scaffold1:3316275-3318784:+:-13332	Dlo_000315.1(Dlo_000315.1)	140;GO:0000981,molecular_function DNA-binding transcription factor activity, RNA polymerase II-specific;GO:0000988,molecular_function obsolete transcription factor activity, protein binding;GO:0000989,molecular_function obsolete transcription factor activity, transcription factor binding;GO:0001067,molecular_function regulatory region nucleic acid binding;GO:0001076,molecular_function obsolete tr…	NA	NA	ABQ10819.1 putative R2R3-Myb transcription factor [Citrus sinensis]	MYB
scaffold1	3328962	3329273	312	IP_SJ_vs_In_SJ_peak_849	Dlo_000316.1:Promoter	Dlo_000316.1:scaffold1:3319279-3327895:-:-1222	Dlo_000316.1(Dlo_000316.1)	82;GO:0000041,biological_process transition metal ion transport;GO:0003674,molecular_function molecular_function;GO:0003824,molecular_function catalytic activity;GO:0005215,molecular_function transporter activity;GO:0005385,molecular_function zinc ion transmembrane transporter activity;GO:0005575,cellular_component cellular_component;GO:0005622,cellular_component intracellular;GO:0005623,cellular…	NA	NA	XP_006466544.1 probable cadmium/zinc-transporting ATPase HMA1, chloroplastic [Citrus sinensis]	NA
scaffold1	3333952	3334482	531	IP_SJ_vs_In_SJ_peak_850	intergenic	Dlo_000317.1:scaffold1:3337429-3338539:+:-3212	Dlo_000317.1(Dlo_000317.1)	NA	CAD; cinnamyl-alcohol dehydrogenase [EC:1.1.1.195]; K00083	map00940	XP_023918491.1 probable cinnamyl alcohol dehydrogenase [Quercus suber]	NA
scaffold1	3348093	3348318	226	IP_SJ_vs_In_SJ_peak_852	intergenic	Dlo_000318.1:scaffold1:3338961-3348759:-:554	Dlo_000318.1(Dlo_000318.1)	56;GO:0000123,cellular_component histone acetyltransferase complex;GO:0005575,cellular_component cellular_component;GO:0005622,cellular_component intracellular;GO:0005623,cellular_component cell;GO:0005634,cellular_component nucleus;GO:0005654,cellular_component nucleoplasm;GO:0006325,biological_process chromatin organization;GO:0006338,biological_process chromatin remodeling;GO:0006464,biologica…	NA	NA	XP_006466542.1 protein MRG1 isoform X2 [Citrus sinensis]	NA
scaffold1	3349763	3350830	1068	IP_SJ_vs_In_SJ_peak_853	Dlo_000318.1:Promoter	Dlo_000319.1:scaffold1:3350950-3351214:-:918	Dlo_000319.1(Dlo_000319.1)	NA	NA	NA	OAY21368.1 hypothetical protein MANES_S093500 [Manihot esculenta]	NA
scaffold1	3355840	3356287	448	IP_SJ_vs_In_SJ_peak_855	Dlo_000320.1:Promoter	Dlo_000320.1:scaffold1:3352995-3355395:-:-668	Dlo_000320.1(Dlo_000320.1)	34;GO:0005575,cellular_component cellular_component;GO:0005622,cellular_component intracellular;GO:0005623,cellular_component cell;GO:0005737,cellular_component cytoplasm;GO:0005773,cellular_component vacuole;GO:0005886,cellular_component plasma membrane;GO:0009507,cellular_component chloroplast;GO:0009526,cellular_component plastid envelope;GO:0009534,cellular_component chloroplast thylakoid;GO:…	NA	NA	EOX93814.1 Oxidoreductase, zinc-binding dehydrogenase family protein [Theobroma cacao]	NA
scaffold1	3362822	3363430	609	IP_SJ_vs_In_SJ_peak_857	intergenic	Dlo_000321.1:scaffold1:3363997-3367065:-:3939	Dlo_000321.1(Dlo_000321.1)	34;GO:0005575,cellular_component cellular_component;GO:0005622,cellular_component intracellular;GO:0005623,cellular_component cell;GO:0005737,cellular_component cytoplasm;GO:0005773,cellular_component vacuole;GO:0005886,cellular_component plasma membrane;GO:0009507,cellular_component chloroplast;GO:0009526,cellular_component plastid envelope;GO:0009534,cellular_component chloroplast thylakoid;GO:…	NA	NA	XP_011005548.1 PREDICTED: putative quinone-oxidoreductase homolog, chloroplastic [Populus euphratica]	NA
scaffold1	3371888	3372742	855	IP_SJ_vs_In_SJ_peak_859	intergenic	Dlo_000322.1:scaffold1:3372825-3373077:-:762	Dlo_000322.1(Dlo_000322.1)	NA	NA	NA	PNT27178.1 hypothetical protein POPTR_007G049500v3 [Populus trichocarpa]	NA
scaffold1	3375472	3375687	216	IP_SJ_vs_In_SJ_peak_861	intergenic	Dlo_000323.1:scaffold1:3377954-3379397:+:-2375	Dlo_000323.1(Dlo_000323.1)	20;GO:0003674,molecular_function molecular_function;GO:0003824,molecular_function catalytic activity;GO:0005575,cellular_component cellular_component;GO:0005622,cellular_component intracellular;GO:0005623,cellular_component cell;GO:0008194,molecular_function UDP-glycosyltransferase activity;GO:0016740,molecular_function transferase activity;GO:0016757,molecular_function transferase activity, tran…	UGT; glucuronosyltransferase [EC:2.4.1.17]; K00699	map00040,map00053,map00860	XP_002524931.1 UDP-glycosyltransferase 84B2 [Ricinus communis]	NA
scaffold1	3380691	3382150	1460	IP_SJ_vs_In_SJ_peak_863	intergenic	Dlo_000324.1:scaffold1:3380172-3380697:+:1248	Dlo_000324.1(Dlo_000324.1)	NA	NA	NA	NA	NA
scaffold1	3393652	3394705	1054	IP_SJ_vs_In_SJ_peak_869	intergenic	Dlo_000325.1:scaffold1:3401701-3404528:-:10350	Dlo_000325.1(Dlo_000325.1)	NA	NA	NA	XP_006465211.1 probable receptor-like protein kinase At2g23200 isoform X2 [Citrus sinensis]	NA
scaffold1	3411549	3411786	238	IP_SJ_vs_In_SJ_peak_874	intergenic	Dlo_000327.1:scaffold1:3409513-3410849:+:2154	Dlo_000327.1(Dlo_000327.1)	NA	NA	NA	XP_012437079.1 PREDICTED: uncharacterized protein LOC105763392 [Gossypium raimondii]	NA
scaffold1	3417506	3417966	461	IP_SJ_vs_In_SJ_peak_876	intergenic	Dlo_000328.1:scaffold1:3421020-3423640:-:5904	Dlo_000328.1(Dlo_000328.1)	107;GO:0001666,biological_process response to hypoxia;GO:0002213,biological_process defense response to insect;GO:0002376,biological_process immune system process;GO:0003674,molecular_function molecular_function;GO:0003824,molecular_function catalytic activity;GO:0004497,molecular_function monooxygenase activity;GO:0005575,cellular_component cellular_component;GO:0005622,cellular_component intrac…	CYP1A1; cytochrome P450 family 1 subfamily A polypeptide 1 [EC:1.14.14.1]; K07408; CYP2J; cytochrome P450 family 2 subfamily J [EC:1.14.14.1 1.14.14.73 1.14.14.74 1.14.14.75]; K07418; CYP81E; isoflavone/4'-methoxyisoflavone 2'-hydroxylase [EC:1.14.14.90 1.14.14.89]; K13260	map00380,map00590,map00591,map00943	XP_006466536.1 cytochrome P450 81E8-like [Citrus sinensis]	NA
scaffold1	3431034	3432066	1033	IP_SJ_vs_In_SJ_peak_881	intergenic	Dlo_000329.1:scaffold1:3435769-3437281:+:-4219	Dlo_000329.1(Dlo_000329.1)	NA	NA	NA	NA	NA
scaffold1	3438565	3438898	334	IP_SJ_vs_In_SJ_peak_883	intergenic	Dlo_000330.1:scaffold1:3439988-3440321:-:1590	Dlo_000330.1(Dlo_000330.1)	NA	NA	NA	NA	NA
scaffold1	3447465	3447823	359	IP_SJ_vs_In_SJ_peak_885	Dlo_000331.1:Promoter	Dlo_000331.1:scaffold1:3445463-3446935:-:-708	Dlo_000331.1(Dlo_000331.1)	NA	CYP1A1; cytochrome P450 family 1 subfamily A polypeptide 1 [EC:1.14.14.1]; K07408; CYP2J; cytochrome P450 family 2 subfamily J [EC:1.14.14.1 1.14.14.73 1.14.14.74 1.14.14.75]; K07418; CYP81E; isoflavone/4'-methoxyisoflavone 2'-hydroxylase [EC:1.14.14.90 1.14.14.89]; K13260	map00380,map00590,map00591,map00943	XP_015890247.1 cytochrome P450 81E8-like [Ziziphus jujuba]	NA
scaffold1	3460671	3460876	206	IP_SJ_vs_In_SJ_peak_888	Dlo_000333.1:intron	Dlo_000333.1:scaffold1:3459756-3462928:-:2155	Dlo_000333.1(Dlo_000333.1)	107;GO:0001666,biological_process response to hypoxia;GO:0002213,biological_process defense response to insect;GO:0002376,biological_process immune system process;GO:0003674,molecular_function molecular_function;GO:0003824,molecular_function catalytic activity;GO:0004497,molecular_function monooxygenase activity;GO:0005575,cellular_component cellular_component;GO:0005622,cellular_component intrac…	CYP1A1; cytochrome P450 family 1 subfamily A polypeptide 1 [EC:1.14.14.1]; K07408; CYP2J; cytochrome P450 family 2 subfamily J [EC:1.14.14.1 1.14.14.73 1.14.14.74 1.14.14.75]; K07418; CYP81E; isoflavone/4'-methoxyisoflavone 2'-hydroxylase [EC:1.14.14.90 1.14.14.89]; K13260	map00380,map00590,map00591,map00943	EOY03933.1 Cytochrome P450, family 81, subfamily D, polypeptide 8 [Theobroma cacao]	NA
scaffold1	3474919	3475537	619	IP_SJ_vs_In_SJ_peak_892	Dlo_000334.1:Promoter	Dlo_000334.1:scaffold1:3472723-3474799:-:-428	Dlo_000334.1(Dlo_000334.1)	107;GO:0001666,biological_process response to hypoxia;GO:0002213,biological_process defense response to insect;GO:0002376,biological_process immune system process;GO:0003674,molecular_function molecular_function;GO:0003824,molecular_function catalytic activity;GO:0004497,molecular_function monooxygenase activity;GO:0005575,cellular_component cellular_component;GO:0005622,cellular_component intrac…	CYP1A1; cytochrome P450 family 1 subfamily A polypeptide 1 [EC:1.14.14.1]; K07408; CYP2J; cytochrome P450 family 2 subfamily J [EC:1.14.14.1 1.14.14.73 1.14.14.74 1.14.14.75]; K07418; CYP81E; isoflavone/4'-methoxyisoflavone 2'-hydroxylase [EC:1.14.14.90 1.14.14.89]; K13260	map00380,map00590,map00591,map00943	XP_017974256.1 PREDICTED: cytochrome P450 81D11 [Theobroma cacao]	NA
scaffold1	3487479	3487862	384	IP_SJ_vs_In_SJ_peak_901	intergenic	Dlo_000335.1:scaffold1:3494418-3502536:+:-6748	Dlo_000335.1(Dlo_000335.1)	93;GO:0000118,cellular_component histone deacetylase complex;GO:0000151,cellular_component ubiquitin ligase complex;GO:0003674,molecular_function molecular_function;GO:0003712,molecular_function transcription coregulator activity;GO:0003714,molecular_function transcription corepressor activity;GO:0005575,cellular_component cellular_component;GO:0005622,cellular_component intracellular;GO:0005623,…	NA	NA	XP_023920790.1 WD40 repeat-containing protein HOS15-like [Quercus suber]	NA
scaffold1	3506487	3506726	240	IP_SJ_vs_In_SJ_peak_906	intergenic	Dlo_000336.1:scaffold1:3504361-3504792:+:2245	Dlo_000336.1(Dlo_000336.1)	NA	NA	NA	PSS36048.1 Protein NUCLEAR FUSION DEFECTIVE 6 like [Actinidia chinensis var. chinensis]	NA
scaffold1	3519990	3520348	359	IP_SJ_vs_In_SJ_peak_908	Dlo_000339.1:Promoter;Dlo_000338.1:Promoter	Dlo_000339.1:scaffold1:3521162-3521765:+:-993	Dlo_000339.1(Dlo_000339.1)	75;GO:0001067,molecular_function regulatory region nucleic acid binding;GO:0003674,molecular_function molecular_function;GO:0003676,molecular_function nucleic acid binding;GO:0003677,molecular_function DNA binding;GO:0003700,molecular_function DNA-binding transcription factor activity;GO:0005488,molecular_function binding;GO:0005515,molecular_function protein binding;GO:0005575,cellular_component…	NA	NA	OMP01871.1 zinc finger protein 7-like protein [Corchorus olitorius]	NA
scaffold1	3530770	3531119	350	IP_SJ_vs_In_SJ_peak_913	intergenic	Dlo_000340.1:scaffold1:3540493-3543326:+:-9549	Dlo_000340.1(Dlo_000340.1)	21;GO:0003674,molecular_function molecular_function;GO:0003824,molecular_function catalytic activity;GO:0008150,biological_process biological_process;GO:0009314,biological_process response to radiation;GO:0009416,biological_process response to light stimulus;GO:0009628,biological_process response to abiotic stimulus;GO:0009719,biological_process response to endogenous stimulus;GO:0009725,biologic…	GH3; auxin responsive GH3 gene family; K14487	map04075	ADK27717.1 GH3 [Dimocarpus longan]	NA
scaffold1	3550710	3551157	448	IP_SJ_vs_In_SJ_peak_917	intergenic	Dlo_000341.1:scaffold1:3556621-3556873:+:-5688	Dlo_000341.1(Dlo_000341.1)	NA	NA	NA	NA	NA
scaffold1	3558101	3558596	496	IP_SJ_vs_In_SJ_peak_921	Dlo_000342.1:Promoter	Dlo_000342.1:scaffold1:3559540-3560735:+:-1192	Dlo_000342.1(Dlo_000342.1)	NA	NA	NA	NA	NA
scaffold1	3566420	3569017	2598	IP_SJ_vs_In_SJ_peak_924	intergenic	Dlo_000343.1:scaffold1:3570827-3572800:+:-3109	Dlo_000343.1(Dlo_000343.1)	72;GO:0000041,biological_process transition metal ion transport;GO:0005575,cellular_component cellular_component;GO:0005622,cellular_component intracellular;GO:0005623,cellular_component cell;GO:0005737,cellular_component cytoplasm;GO:0005773,cellular_component vacuole;GO:0005774,cellular_component vacuolar membrane;GO:0005794,cellular_component Golgi apparatus;GO:0005911,cellular_component cell-…	NA	NA	XP_019076764.1 PREDICTED: metal transporter Nramp3 isoform X2 [Vitis vinifera]	NA
scaffold1	3575417	3576371	955	IP_SJ_vs_In_SJ_peak_926	intergenic	Dlo_000344.1:scaffold1:3578341-3580323:+:-2447	Dlo_000344.1(Dlo_000344.1)	NA	NA	NA	AIN75612.1 FRIGIDA3a-1 [Dimocarpus longan]	NA
scaffold1	3581929	3582640	712	IP_SJ_vs_In_SJ_peak_928	intergenic	Dlo_000345.1:scaffold1:3586150-3591463:+:-3866	Dlo_000345.1(Dlo_000345.1)	35;GO:0003674,molecular_function molecular_function;GO:0003824,molecular_function catalytic activity;GO:0004175,molecular_function endopeptidase activity;GO:0004190,molecular_function aspartic-type endopeptidase activity;GO:0005575,cellular_component cellular_component;GO:0005623,cellular_component cell;GO:0005886,cellular_component plasma membrane;GO:0006508,biological_process proteolysis;GO:000…	NA	NA	XP_006426021.1 aspartic proteinase-like protein 2 [Citrus clementina]	NA
scaffold1	3590739	3591213	475	IP_SJ_vs_In_SJ_peak_931	Dlo_000345.1:intron	Dlo_000346.1:scaffold1:3595719-3604250:+:-4743	Dlo_000346.1(Dlo_000346.1)	11;GO:0005575,cellular_component cellular_component;GO:0005622,cellular_component intracellular;GO:0005623,cellular_component cell;GO:0005634,cellular_component nucleus;GO:0005737,cellular_component cytoplasm;GO:0043226,cellular_component organelle;GO:0043227,cellular_component membrane-bounded organelle;GO:0043229,cellular_component intracellular organelle;GO:0043231,cellular_component intracell…	NA	NA	XP_006466517.1 U-box domain-containing protein 4 isoform X1 [Citrus sinensis]	NA
scaffold1	3605813	3606050	238	IP_SJ_vs_In_SJ_peak_934	intergenic	Dlo_000347.1:scaffold1:3611570-3615373:+:-5639	Dlo_000347.1(Dlo_000347.1)	NA	NA	NA	XP_006466514.1 uncharacterized protein LOC102619044 [Citrus sinensis]	NA
scaffold1	3621051	3621982	932	IP_SJ_vs_In_SJ_peak_935	Dlo_000349.1:Promoter	Dlo_000349.1:scaffold1:3618338-3619465:-:-2051	Dlo_000349.1(Dlo_000349.1)	NA	NA	NA	EYU31900.1 hypothetical protein MIMGU_mgv1a014824mg [Erythranthe guttata]	NA
scaffold1	3626637	3626973	337	IP_SJ_vs_In_SJ_peak_936	intergenic	Dlo_000350.1:scaffold1:3622360-3623648:-:-3156	Dlo_000350.1(Dlo_000350.1)	NA	NA	NA	ALS40409.1 snakin-1 [Dimocarpus longan]	NA
scaffold1	3635813	3636086	274	IP_SJ_vs_In_SJ_peak_938	Dlo_000351.2:Promoter	Dlo_000351.2:scaffold1:3629424-3634947:-:-1002	Dlo_000351.2(Dlo_000351.2)	119;GO:0000151,cellular_component ubiquitin ligase complex;GO:0000209,biological_process protein polyubiquitination;GO:0000715,biological_process nucleotide-excision repair, DNA damage recognition;GO:0003674,molecular_function molecular_function;GO:0003676,molecular_function nucleic acid binding;GO:0003677,molecular_function DNA binding;GO:0003684,molecular_function damaged DNA binding;GO:0005488…	NA	NA	XP_006426030.1 uncharacterized protein LOC18035948 isoform X2 [Citrus clementina]	NA
scaffold1	3641862	3642224	363	IP_SJ_vs_In_SJ_peak_942	intergenic	Dlo_000352.3:scaffold1:3643934-3645507:-:3464	Dlo_000352.3(Dlo_000352.3)	NA	NA	NA	NA	NA
scaffold1	3656246	3656768	523	IP_SJ_vs_In_SJ_peak_946	intergenic	Dlo_000353.1:scaffold1:3660125-3662491:+:-3618	Dlo_000353.1(Dlo_000353.1)	26;GO:0005575,cellular_component cellular_component;GO:0005622,cellular_component intracellular;GO:0005623,cellular_component cell;GO:0005737,cellular_component cytoplasm;GO:0005739,cellular_component mitochondrion;GO:0005740,cellular_component mitochondrial envelope;GO:0005741,cellular_component mitochondrial outer membrane;GO:0016020,cellular_component membrane;GO:0019867,cellular_component out…	NA	NA	ESR39272.1 hypothetical protein CICLE_v10027207mg, partial [Citrus clementina]	NA
scaffold1	3672088	3672441	354	IP_SJ_vs_In_SJ_peak_950	Dlo_000354.2:CDS	Dlo_000354.2:scaffold1:3664463-3680192:-:7928	Dlo_000354.2(Dlo_000354.2)	74;GO:0002376,biological_process immune system process;GO:0003674,molecular_function molecular_function;GO:0005198,molecular_function structural molecule activity;GO:0005488,molecular_function binding;GO:0005515,molecular_function protein binding;GO:0005575,cellular_component cellular_component;GO:0005622,cellular_component intracellular;GO:0005623,cellular_component cell;GO:0005634,cellular_comp…	NA	NA	XP_020537231.1 suppressor of RPS4-RLD 1 isoform X1 [Jatropha curcas]	NA
scaffold1	3694429	3694954	526	IP_SJ_vs_In_SJ_peak_958	intergenic	Dlo_000355.1:scaffold1:3697507-3698858:-:4167	Dlo_000355.1(Dlo_000355.1)	29;GO:0005575,cellular_component cellular_component;GO:0005622,cellular_component intracellular;GO:0005623,cellular_component cell;GO:0005634,cellular_component nucleus;GO:0005737,cellular_component cytoplasm;GO:0007275,biological_process multicellular organism development;GO:0008150,biological_process biological_process;GO:0009314,biological_process response to radiation;GO:0009416,biological_pr…	NA	NA	OMP01827.1 sigma factor sigB regulation protein rsbQ [Corchorus olitorius]	NA
scaffold1	3713685	3714687	1003	IP_SJ_vs_In_SJ_peak_964	Dlo_000356.2:Promoter	Dlo_000356.2:scaffold1:3709421-3712708:-:-1477	Dlo_000356.2(Dlo_000356.2)	NA	NA	NA	XP_006426039.1 probable protein phosphatase 2C 78 isoform X2 [Citrus clementina]	NA
scaffold1	3722583	3722831	249	IP_SJ_vs_In_SJ_peak_965	intergenic	Dlo_000357.1:scaffold1:3726388-3727465:-:4758	Dlo_000357.1(Dlo_000357.1)	NA	NA	NA	XP_006426041.1 uncharacterized protein LOC18036054 [Citrus clementina]	NA
scaffold1	3732392	3733288	897	IP_SJ_vs_In_SJ_peak_970	intergenic	Dlo_000358.1:scaffold1:3737498-3737867:-:5027	Dlo_000358.1(Dlo_000358.1)	NA	NA	NA	XP_025652440.1 uncharacterized protein LOC112748417 [Arachis hypogaea]	NA
scaffold1	3748998	3750141	1144	IP_SJ_vs_In_SJ_peak_974	intergenic	Dlo_000360.1:scaffold1:3754311-3757546:-:7977	Dlo_000360.1(Dlo_000360.1)	51;GO:0000003,biological_process reproduction;GO:0003006,biological_process developmental process involved in reproduction;GO:0003674,molecular_function molecular_function;GO:0003824,molecular_function catalytic activity;GO:0004175,molecular_function endopeptidase activity;GO:0004252,molecular_function serine-type endopeptidase activity;GO:0005575,cellular_component cellular_component;GO:0005576,…	NA	NA	XP_006426043.1 subtilisin-like protease SBT1.7 [Citrus clementina]	NA
scaffold1	3767886	3768506	621	IP_SJ_vs_In_SJ_peak_980	intergenic	Dlo_000361.1:scaffold1:3778354-3781624:+:-10158	Dlo_000361.1(Dlo_000361.1)	8;GO:0005575,cellular_component cellular_component;GO:0005622,cellular_component intracellular;GO:0005623,cellular_component cell;GO:0005737,cellular_component cytoplasm;GO:0005829,cellular_component cytosol;GO:0044424,cellular_component intracellular part;GO:0044444,cellular_component cytoplasmic part;GO:0044464,cellular_component cell part	NA	NA	XP_006466499.1 uncharacterized protein LOC102614379 isoform X1 [Citrus sinensis]	NA
scaffold1	3787600	3788208	609	IP_SJ_vs_In_SJ_peak_984	Dlo_000362.1:Promoter	Dlo_000362.1:scaffold1:3782681-3786520:-:-1383	Dlo_000362.1(Dlo_000362.1)	8;GO:0006950,biological_process response to stress;GO:0008150,biological_process biological_process;GO:0009605,biological_process response to external stimulus;GO:0009991,biological_process response to extracellular stimulus;GO:0031667,biological_process response to nutrient levels;GO:0042594,biological_process response to starvation;GO:0050896,biological_process response to stimulus;GO:1990641,b…	NA	NA	KDO78997.1 hypothetical protein CISIN_1g021630mg [Citrus sinensis]	NA
scaffold1	3790614	3790968	355	IP_SJ_vs_In_SJ_peak_986	intergenic	Dlo_000363.1:scaffold1:3793437-3797149:+:-2646	Dlo_000363.1(Dlo_000363.1)	NA	P4HA; prolyl 4-hydroxylase [EC:1.14.11.2]; K00472	map00330	XP_006426046.1 probable prolyl 4-hydroxylase 9 [Citrus clementina]	NA
scaffold1	3803067	3803357	291	IP_SJ_vs_In_SJ_peak_988	Dlo_000364.1:Promoter	Dlo_000364.1:scaffold1:3798374-3802795:-:-416	Dlo_000364.1(Dlo_000364.1)	NA	NA	NA	XP_006466496.1 uncharacterized protein LOC102613501 [Citrus sinensis]	NA
scaffold1	3808425	3809031	607	IP_SJ_vs_In_SJ_peak_989	Dlo_000365.1:Promoter	Dlo_000365.1:scaffold1:3804304-3808079:-:-648	Dlo_000365.1(Dlo_000365.1)	25;GO:0000062,molecular_function fatty-acyl-CoA binding;GO:0000166,molecular_function nucleotide binding;GO:0003674,molecular_function molecular_function;GO:0005488,molecular_function binding;GO:0005575,cellular_component cellular_component;GO:0005576,cellular_component extracellular region;GO:0005615,cellular_component extracellular space;GO:0017076,molecular_function purine nucleotide binding;G…	NA	NA	ESR39288.1 hypothetical protein CICLE_v10025613mg [Citrus clementina]	NA
scaffold1	3814263	3814956	694	IP_SJ_vs_In_SJ_peak_990	Dlo_000366.1:Promoter	Dlo_000366.1:scaffold1:3813885-3814071:-:-538	Dlo_000366.1(Dlo_000366.1)	NA	NA	NA	NA	NA
scaffold1	3819570	3819801	232	IP_SJ_vs_In_SJ_peak_993	intergenic	Dlo_000367.1:scaffold1:3820448-3821912:-:2227	Dlo_000367.1(Dlo_000367.1)	NA	NA	NA	NA	NA
scaffold1	3829669	3829951	283	IP_SJ_vs_In_SJ_peak_995	intergenic	Dlo_000368.1:scaffold1:3835215-3838208:+:-5405	Dlo_000368.1(Dlo_000368.1)	NA	NA	NA	XP_011004476.1 PREDICTED: uncharacterized protein LOC105110957 [Populus euphratica]	NA
scaffold1	3860568	3860936	369	IP_SJ_vs_In_SJ_peak_1003	Dlo_000370.1:Promoter	Dlo_000370.1:scaffold1:3850808-3859812:-:-939	Dlo_000370.1(Dlo_000370.1)	NA	CSNK2A; casein kinase II subunit alpha [EC:2.7.11.1]; K03097	map03008,map04712	KHN28328.1 Casein kinase II subunit alpha-1 [Glycine soja]	NA
scaffold1	3870307	3870579	273	IP_SJ_vs_In_SJ_peak_1004	Dlo_000371.1:Promoter	Dlo_000371.1:scaffold1:3865322-3869815:-:-627	Dlo_000371.1(Dlo_000371.1)	105;GO:0000373,biological_process Group II intron splicing;GO:0000375,biological_process RNA splicing, via transesterification reactions;GO:0000377,biological_process RNA splicing, via transesterification reactions with bulged adenosine as nucleophile;GO:0003674,molecular_function molecular_function;GO:0003676,molecular_function nucleic acid binding;GO:0003723,molecular_function RNA binding;GO:00…	NA	NA	GAY50198.1 hypothetical protein CUMW_124830 [Citrus unshiu]	NA
scaffold1	3890236	3891595	1360	IP_SJ_vs_In_SJ_peak_1007	intergenic	Dlo_000372.1:scaffold1:3905035-3907368:+:-14120	Dlo_000372.1(Dlo_000372.1)	12;GO:0006950,biological_process response to stress;GO:0006952,biological_process defense response;GO:0008150,biological_process biological_process;GO:0009605,biological_process response to external stimulus;GO:0009607,biological_process response to biotic stimulus;GO:0009617,biological_process response to bacterium;GO:0042742,biological_process defense response to bacterium;GO:0043207,biological…	NA	NA	XP_017969321.1 PREDICTED: BTB/POZ domain-containing protein At5g67385 [Theobroma cacao]	NA
scaffold1	3911088	3911423	336	IP_SJ_vs_In_SJ_peak_1015	intergenic	Dlo_000373.1:scaffold1:3909311-3911686:-:431	Dlo_000373.1(Dlo_000373.1)	NA	NA	NA	XP_023922587.1 uncharacterized protein LOC112034030 [Quercus suber]	NA
scaffold1	3937681	3938345	665	IP_SJ_vs_In_SJ_peak_1016	intergenic	Dlo_000375.1:scaffold1:3933654-3934824:-:-3188	Dlo_000375.1(Dlo_000375.1)	NA	NA	NA	XP_023892736.1 protein SIEVE ELEMENT OCCLUSION B-like [Quercus suber]	NA
scaffold1	3950687	3951378	692	IP_SJ_vs_In_SJ_peak_1017	intergenic	Dlo_000376.1:scaffold1:3956431-3960037:-:9005	Dlo_000376.1(Dlo_000376.1)	32;GO:0005575,cellular_component cellular_component;GO:0005622,cellular_component intracellular;GO:0005623,cellular_component cell;GO:0005737,cellular_component cytoplasm;GO:0005768,cellular_component endosome;GO:0005770,cellular_component late endosome;GO:0006810,biological_process transport;GO:0006811,biological_process ion transport;GO:0006812,biological_process cation transport;GO:0006885,bio…	NA	NA	PKI36004.1 hypothetical protein CRG98_043579 [Punica granatum]	NA
scaffold1	3969659	3969884	226	IP_SJ_vs_In_SJ_peak_1024	intergenic	Dlo_000377.1:scaffold1:3974362-3976159:+:-4591	Dlo_000377.1(Dlo_000377.1)	12;GO:0005575,cellular_component cellular_component;GO:0005622,cellular_component intracellular;GO:0005623,cellular_component cell;GO:0005737,cellular_component cytoplasm;GO:0006950,biological_process response to stress;GO:0006970,biological_process response to osmotic stress;GO:0008150,biological_process biological_process;GO:0009628,biological_process response to abiotic stimulus;GO:0009651,bio…	E1.11.1.7; peroxidase [EC:1.11.1.7]; K00430	map00940	ACI42310.2 peroxidase 5 [Litchi chinensis]	NA
scaffold1	3983300	3983560	261	IP_SJ_vs_In_SJ_peak_1029	intergenic	Dlo_000378.1:scaffold1:3979077-3981372:-:-2057	Dlo_000378.1(Dlo_000378.1)	NA	NA	NA	XP_022740000.1 uncharacterized protein LOC111292072 [Durio zibethinus]	NA
scaffold1	3987124	3987585	462	IP_SJ_vs_In_SJ_peak_1032	intergenic	Dlo_000379.1:scaffold1:3989896-3992191:-:4837	Dlo_000379.1(Dlo_000379.1)	38;GO:0003674,molecular_function molecular_function;GO:0003676,molecular_function nucleic acid binding;GO:0003677,molecular_function DNA binding;GO:0003700,molecular_function DNA-binding transcription factor activity;GO:0005488,molecular_function binding;GO:0005575,cellular_component cellular_component;GO:0005622,cellular_component intracellular;GO:0005623,cellular_component cell;GO:0005634,cellu…	NA	NA	XP_021274418.1 scarecrow-like protein 32 isoform X1 [Herrania umbratica]	GRAS
scaffold1	3997202	3997657	456	IP_SJ_vs_In_SJ_peak_1034	Dlo_000380.1:Promoter	Dlo_000380.1:scaffold1:3997856-3998201:+:-427	Dlo_000380.1(Dlo_000380.1)	NA	NA	NA	NA	NA
scaffold1	3999484	4000157	674	IP_SJ_vs_In_SJ_peak_1036	Dlo_000381.1:Promoter	Dlo_000381.1:scaffold1:4000573-4001195:+:-753	Dlo_000381.1(Dlo_000381.1)	NA	NA	NA	NA	NA
scaffold1	4035601	4036003	403	IP_SJ_vs_In_SJ_peak_1041	intergenic	Dlo_000382.1:scaffold1:4051168-4051996:-:16194	Dlo_000382.1(Dlo_000382.1)	17;GO:0006807,biological_process nitrogen compound metabolic process;GO:0007275,biological_process multicellular organism development;GO:0008150,biological_process biological_process;GO:0008152,biological_process metabolic process;GO:0009653,biological_process anatomical structure morphogenesis;GO:0009965,biological_process leaf morphogenesis;GO:0010016,biological_process shoot system morphogenes…	NA	NA	XP_006466482.1 LOB domain-containing protein 38 [Citrus sinensis]	LOB
scaffold1	4059401	4060427	1027	IP_SJ_vs_In_SJ_peak_1049	intergenic	Dlo_000383.1:scaffold1:4065829-4066428:+:-5915	Dlo_000383.1(Dlo_000383.1)	NA	E3.5.1.49; formamidase [EC:3.5.1.49]; K01455	map00460,map00630,map00910	XP_002284306.1 PREDICTED: uncharacterized protein LOC100255878 isoform X1 [Vitis vinifera]	NA
scaffold1	4076174	4076756	583	IP_SJ_vs_In_SJ_peak_1052	Dlo_000385.1:Promoter	Dlo_000385.1:scaffold1:4071660-4074842:-:-1622	Dlo_000385.1(Dlo_000385.1)	NA	NA	NA	GAY50185.1 hypothetical protein CUMW_124750 [Citrus unshiu]	NA
scaffold1	4086382	4086727	346	IP_SJ_vs_In_SJ_peak_1054	intergenic	Dlo_000386.1:scaffold1:4086681-4086930:-:376	Dlo_000386.1(Dlo_000386.1)	NA	NA	NA	NA	NA
scaffold1	4097026	4097483	458	IP_SJ_vs_In_SJ_peak_1056	intergenic	Dlo_000387.2:scaffold1:4089117-4096084:+:8137	Dlo_000387.2(Dlo_000387.2)	43;GO:0003674,molecular_function molecular_function;GO:0003824,molecular_function catalytic activity;GO:0005575,cellular_component cellular_component;GO:0005622,cellular_component intracellular;GO:0005623,cellular_component cell;GO:0005737,cellular_component cytoplasm;GO:0005829,cellular_component cytosol;GO:0006793,biological_process phosphorus metabolic process;GO:0006796,biological_process pho…	CSNK2A; casein kinase II subunit alpha [EC:2.7.11.1]; K03097	map03008,map04712	XP_021275100.1 casein kinase II subunit alpha-like isoform X1 [Herrania umbratica]	NA
scaffold1	4106946	4107510	565	IP_SJ_vs_In_SJ_peak_1058	intergenic	Dlo_000388.1:scaffold1:4114624-4114963:-:7735	Dlo_000388.1(Dlo_000388.1)	NA	NA	NA	NA	NA
scaffold1	4122447	4123004	558	IP_SJ_vs_In_SJ_peak_1063	intergenic	Dlo_000389.1:scaffold1:4125361-4126929:+:-2636	Dlo_000389.1(Dlo_000389.1)	67;GO:0000902,biological_process cell morphogenesis;GO:0003674,molecular_function molecular_function;GO:0003824,molecular_function catalytic activity;GO:0006464,biological_process cellular protein modification process;GO:0006473,biological_process protein acetylation;GO:0006807,biological_process nitrogen compound metabolic process;GO:0007154,biological_process cell communication;GO:0007165,biolo…	NA	NA	KDO78948.1 hypothetical protein CISIN_1g014721mg [Citrus sinensis]	GNAT
scaffold1	4134291	4134876	586	IP_SJ_vs_In_SJ_peak_1066	intergenic	Dlo_000390.1:scaffold1:4136991-4140834:-:6251	Dlo_000390.1(Dlo_000390.1)	26;GO:0000003,biological_process reproduction;GO:0003006,biological_process developmental process involved in reproduction;GO:0005575,cellular_component cellular_component;GO:0005623,cellular_component cell;GO:0007275,biological_process multicellular organism development;GO:0008150,biological_process biological_process;GO:0009605,biological_process response to external stimulus;GO:0009606,biologi…	NA	NA	XP_006466475.1 BTB/POZ domain-containing protein NPY3 [Citrus sinensis]	NA
scaffold1	4150303	4150519	217	IP_SJ_vs_In_SJ_peak_1073	intergenic	Dlo_000391.1:scaffold1:4156339-4157901:-:7490	Dlo_000391.1(Dlo_000391.1)	NA	NA	NA	OIV92701.1 hypothetical protein TanjilG_18052 [Lupinus angustifolius]	NA
scaffold1	4166662	4166885	224	IP_SJ_vs_In_SJ_peak_1075	Dlo_000392.1:intron	Dlo_000392.1:scaffold1:4164759-4167065:-:292	Dlo_000392.1(Dlo_000392.1)	21;GO:0001871,molecular_function obsolete pattern binding;GO:0003674,molecular_function molecular_function;GO:0003824,molecular_function catalytic activity;GO:0004553,molecular_function hydrolase activity, hydrolyzing O-glycosyl compounds;GO:0005488,molecular_function binding;GO:0005575,cellular_component cellular_component;GO:0005623,cellular_component cell;GO:0005886,cellular_component plasma m…	NA	NA	XP_006426079.1 glucan endo-1,3-beta-glucosidase 12 [Citrus clementina]	NA
scaffold1	4175556	4175772	217	IP_SJ_vs_In_SJ_peak_1080	intergenic	Dlo_000393.1:scaffold1:4180452-4184820:+:-4788	Dlo_000393.1(Dlo_000393.1)	37;GO:0003674,molecular_function molecular_function;GO:0003779,molecular_function actin binding;GO:0005488,molecular_function binding;GO:0005515,molecular_function protein binding;GO:0005575,cellular_component cellular_component;GO:0005618,cellular_component cell wall;GO:0005622,cellular_component intracellular;GO:0005623,cellular_component cell;GO:0005634,cellular_component nucleus;GO:0005730,ce…	NA	NA	XP_006466473.1 formin-like protein 6 [Citrus sinensis]	NA
scaffold1	4186075	4187351	1277	IP_SJ_vs_In_SJ_peak_1085	intergenic	Dlo_000394.1:scaffold1:4188422-4191966:-:5253	Dlo_000394.1(Dlo_000394.1)	110;GO:0000151,cellular_component ubiquitin ligase complex;GO:0000302,biological_process response to reactive oxygen species;GO:0001101,biological_process response to acid chemical;GO:0003674,molecular_function molecular_function;GO:0005488,molecular_function binding;GO:0005515,molecular_function protein binding;GO:0005516,molecular_function calmodulin binding;GO:0005575,cellular_component cellul…	NA	NA	XP_006466471.1 BTB/POZ and TAZ domain-containing protein 4 [Citrus sinensis]	TAZ
scaffold1	4193677	4194455	779	IP_SJ_vs_In_SJ_peak_1087	Dlo_000394.1:Promoter	Dlo_000395.1:scaffold1:4194353-4195107:-:1041	Dlo_000395.1(Dlo_000395.1)	NA	NA	NA	NA	NA
scaffold1	4199875	4200769	895	IP_SJ_vs_In_SJ_peak_1091	intergenic	Dlo_000396.1:scaffold1:4203426-4204857:+:-3104	Dlo_000396.1(Dlo_000396.1)	37;GO:0005575,cellular_component cellular_component;GO:0005622,cellular_component intracellular;GO:0005623,cellular_component cell;GO:0005634,cellular_component nucleus;GO:0006139,biological_process nucleobase-containing compound metabolic process;GO:0006259,biological_process DNA metabolic process;GO:0006260,biological_process DNA replication;GO:0006261,biological_process DNA-dependent DNA repli…	NA	NA	GAY50080.1 hypothetical protein CUMW_123950 [Citrus unshiu]	NA
scaffold1	4225235	4225488	254	IP_SJ_vs_In_SJ_peak_1093	Dlo_000398.1:Promoter	Dlo_000398.1:scaffold1:4217885-4225108:-:-253	Dlo_000398.1(Dlo_000398.1)	84;GO:0003674,molecular_function molecular_function;GO:0003824,molecular_function catalytic activity;GO:0005215,molecular_function transporter activity;GO:0005388,molecular_function calcium-transporting ATPase activity;GO:0005488,molecular_function binding;GO:0005515,molecular_function protein binding;GO:0005516,molecular_function calmodulin binding;GO:0005575,cellular_component cellular_componen…	NA	NA	GAV80894.1 E1-E2_ATPase domain-containing protein/Cation_ATPase_C domain-containing protein/Cation_ATPase_N domain-containing protein/Hydrolase domain-containing protein/CaATP_NAI domain-containing protein [Cephalotus follicularis]	NA
scaffold1	4237447	4237729	283	IP_SJ_vs_In_SJ_peak_1095	intergenic	Dlo_000399.1:scaffold1:4229666-4234955:-:-2632	Dlo_000399.1(Dlo_000399.1)	NA	NA	NA	XP_006426127.1 mitochondrial outer membrane protein porin 2 [Citrus clementina]	NA
scaffold1	4239028	4239314	287	IP_SJ_vs_In_SJ_peak_1096	intergenic	Dlo_000400.1:scaffold1:4240276-4241219:-:2048	Dlo_000400.1(Dlo_000400.1)	90;GO:0002181,biological_process cytoplasmic translation;GO:0003674,molecular_function molecular_function;GO:0003676,molecular_function nucleic acid binding;GO:0003723,molecular_function RNA binding;GO:0003729,molecular_function mRNA binding;GO:0003735,molecular_function structural constituent of ribosome;GO:0005198,molecular_function structural molecule activity;GO:0005488,molecular_function bin…	RP-L26e, RPL26; large subunit ribosomal protein L26e; K02898	map03010	XP_006426126.1 60S ribosomal protein L26-1 [Citrus clementina]	NA
scaffold1	4252921	4253362	442	IP_SJ_vs_In_SJ_peak_1098	intergenic	Dlo_000401.1:scaffold1:4245791-4251427:+:7350	Dlo_000401.1(Dlo_000401.1)	NA	NA	NA	XP_015388300.1 BTB/POZ domain-containing protein At3g49900 [Citrus sinensis]	NA
scaffold1	4257375	4257662	288	IP_SJ_vs_In_SJ_peak_1099	intergenic	Dlo_000402.1:scaffold1:4263547-4267577:+:-6029	Dlo_000402.1(Dlo_000402.1)	13;GO:0005575,cellular_component cellular_component;GO:0005622,cellular_component intracellular;GO:0005623,cellular_component cell;GO:0005737,cellular_component cytoplasm;GO:0009507,cellular_component chloroplast;GO:0009536,cellular_component plastid;GO:0043226,cellular_component organelle;GO:0043227,cellular_component membrane-bounded organelle;GO:0043229,cellular_component intracellular organel…	cysC; adenylylsulfate kinase [EC:2.7.1.25]; K00860	map00230,map00920	XP_012079406.1 adenylyl-sulfate kinase 3 isoform X1 [Jatropha curcas]	NA
scaffold1	4280729	4281526	798	IP_SJ_vs_In_SJ_peak_1104	Dlo_000404.1:intron	Dlo_000404.1:scaffold1:4277354-4283513:+:3773	Dlo_000404.1(Dlo_000404.1)	44;GO:0000209,biological_process protein polyubiquitination;GO:0000413,biological_process protein peptidyl-prolyl isomerization;GO:0003674,molecular_function molecular_function;GO:0003755,molecular_function peptidyl-prolyl cis-trans isomerase activity;GO:0003824,molecular_function catalytic activity;GO:0004842,molecular_function ubiquitin-protein transferase activity;GO:0005575,cellular_component…	PPIL2, CYC4, CHP60; peptidyl-prolyl cis-trans isomerase-like 2 [EC:5.2.1.8]; K10598	map04120	XP_021274797.1 peptidyl-prolyl cis-trans isomerase CYP65 [Herrania umbratica]	NA
scaffold1	4295341	4295765	425	IP_SJ_vs_In_SJ_peak_1105	intergenic	Dlo_000405.1:scaffold1:4291162-4293445:+:4390	Dlo_000405.1(Dlo_000405.1)	70;GO:0003002,biological_process regionalization;GO:0003674,molecular_function molecular_function;GO:0003676,molecular_function nucleic acid binding;GO:0003677,molecular_function DNA binding;GO:0003700,molecular_function DNA-binding transcription factor activity;GO:0005488,molecular_function binding;GO:0005575,cellular_component cellular_component;GO:0005622,cellular_component intracellular;GO:00…	NA	NA	AUG84360.1 SHORT-ROOT protein [Dimocarpus longan]	GRAS
scaffold1	4303905	4304602	698	IP_SJ_vs_In_SJ_peak_1106	Dlo_000406.1:Promoter	Dlo_000406.1:scaffold1:4297518-4304011:-:-242	Dlo_000406.1(Dlo_000406.1)	NA	NA	NA	XP_006426116.1 uncharacterized protein LOC18037410 isoform X1 [Citrus clementina]	NA
scaffold1	4310256	4310703	448	IP_SJ_vs_In_SJ_peak_1109	Dlo_000407.1:intron	Dlo_000407.1:scaffold1:4306727-4313341:-:2862	Dlo_000407.1(Dlo_000407.1)	NA	NA	NA	XP_021908110.1 uncharacterized protein LOC110822330 [Carica papaya]	NA
scaffold1	4318766	4319021	256	IP_SJ_vs_In_SJ_peak_1112	intergenic	Dlo_000408.2:scaffold1:4321798-4329066:+:-2905	Dlo_000408.2(Dlo_000408.2)	63;GO:0003674,molecular_function molecular_function;GO:0003676,molecular_function nucleic acid binding;GO:0003723,molecular_function RNA binding;GO:0003824,molecular_function catalytic activity;GO:0004518,molecular_function nuclease activity;GO:0004519,molecular_function endonuclease activity;GO:0005488,molecular_function binding;GO:0005575,cellular_component cellular_component;GO:0005622,cellula…	NA	NA	XP_006466446.1 pentatricopeptide repeat-containing protein At5g67570, chloroplastic [Citrus sinensis]	NA
scaffold1	4337190	4337418	229	IP_SJ_vs_In_SJ_peak_1113	Dlo_000410.1:Promoter	Dlo_000410.1:scaffold1:4333255-4336065:-:-1238	Dlo_000410.1(Dlo_000410.1)	116;GO:0000228,cellular_component nuclear chromosome;GO:0000723,biological_process telomere maintenance;GO:0000781,cellular_component chromosome, telomeric region;GO:0000784,cellular_component nuclear chromosome, telomeric region;GO:0000785,cellular_component chromatin;GO:0001101,biological_process response to acid chemical;GO:0003674,molecular_function molecular_function;GO:0003676,molecular_fun…	NA	NA	XP_006426109.1 telomere repeat-binding factor 2 isoform X2 [Citrus clementina]	MYB-related
scaffold1	4339987	4340347	361	IP_SJ_vs_In_SJ_peak_1115	intergenic	Dlo_000411.1:scaffold1:4341514-4343657:-:3490	Dlo_000411.1(Dlo_000411.1)	NA	NA	NA	NA	NA
scaffold1	4353170	4353582	413	IP_SJ_vs_In_SJ_peak_1118	intergenic	Dlo_000412.1:scaffold1:4355883-4359368:+:-2507	Dlo_000412.1(Dlo_000412.1)	61;GO:0003674,molecular_function molecular_function;GO:0003824,molecular_function catalytic activity;GO:0003954,molecular_function NADH dehydrogenase activity;GO:0005488,molecular_function binding;GO:0005575,cellular_component cellular_component;GO:0005622,cellular_component intracellular;GO:0005623,cellular_component cell;GO:0005737,cellular_component cytoplasm;GO:0005739,cellular_component mito…	NDUFS4; NADH dehydrogenase (ubiquinone) Fe-S protein 4; K03937	map00190	XP_006466450.1 NADH dehydrogenase [ubiquinone] iron-sulfur protein 4, mitochondrial [Citrus sinensis]	NA
scaffold1	4380673	4381128	456	IP_SJ_vs_In_SJ_peak_1121	Dlo_000415.1:Promoter	Dlo_000415.1:scaffold1:4377713-4379130:-:-1770	Dlo_000415.1(Dlo_000415.1)	NA	NA	NA	NA	NA
scaffold1	4390615	4390873	259	IP_SJ_vs_In_SJ_peak_1122	intergenic	Dlo_000416.1:scaffold1:4383232-4384147:-:-6596	Dlo_000416.1(Dlo_000416.1)	NA	NA	NA	NA	NA
scaffold1	4394878	4395713	836	IP_SJ_vs_In_SJ_peak_1123	intergenic	Dlo_000417.2:scaffold1:4397776-4398632:-:3337	Dlo_000417.2(Dlo_000417.2)	NA	NA	NA	NA	NA
scaffold1	4400301	4401176	876	IP_SJ_vs_In_SJ_peak_1124	Dlo_000417.2:Promoter;Dlo_000418.1:Promoter	Dlo_000418.1:scaffold1:4402132-4403776:+:-1394	Dlo_000418.1(Dlo_000418.1)	NA	NA	NA	NA	NA
scaffold1	4414260	4414748	489	IP_SJ_vs_In_SJ_peak_1130	Dlo_000419.1:Promoter	Dlo_000419.1:scaffold1:4407159-4412974:-:-1529	Dlo_000419.1(Dlo_000419.1)	NA	NA	NA	XP_006466454.1 uncharacterized protein LOC102626832 [Citrus sinensis]	NA
scaffold1	4423280	4423603	324	IP_SJ_vs_In_SJ_peak_1133	intergenic	Dlo_000420.1:scaffold1:4425949-4427236:-:3795	Dlo_000420.1(Dlo_000420.1)	NA	NA	NA	XP_021908292.1 uncharacterized protein LOC110822469 [Carica papaya]	NA
scaffold1	4440274	4440850	577	IP_SJ_vs_In_SJ_peak_1138	intergenic	Dlo_000421.2:scaffold1:4443282-4445731:+:-2720	Dlo_000421.2(Dlo_000421.2)	NA	NA	NA	XP_006426100.1 cyclin-D2-2 [Citrus clementina]	NA
scaffold1	4449549	4450403	855	IP_SJ_vs_In_SJ_peak_1141	intergenic	Dlo_000422.1:scaffold1:4453896-4454166:+:-3920	Dlo_000422.1(Dlo_000422.1)	6;GO:0008150,biological_process biological_process;GO:0009719,biological_process response to endogenous stimulus;GO:0009725,biological_process response to hormone;GO:0010033,biological_process response to organic substance;GO:0042221,biological_process response to chemical;GO:0050896,biological_process response to stimulus	NA	NA	XP_021908052.1 heptahelical transmembrane protein 4-like [Carica papaya]	NA
scaffold1	4461894	4462377	484	IP_SJ_vs_In_SJ_peak_1144	intergenic	Dlo_000423.1:scaffold1:4456294-4458654:+:5841	Dlo_000423.1(Dlo_000423.1)	6;GO:0008150,biological_process biological_process;GO:0009719,biological_process response to endogenous stimulus;GO:0009725,biological_process response to hormone;GO:0010033,biological_process response to organic substance;GO:0042221,biological_process response to chemical;GO:0050896,biological_process response to stimulus	NA	NA	OMP01807.1 Hly-III-related protein [Corchorus olitorius]	NA
scaffold1	4473004	4473282	279	IP_SJ_vs_In_SJ_peak_1146	intergenic	Dlo_000424.1:scaffold1:4475767-4477075:+:-2624	Dlo_000424.1(Dlo_000424.1)	64;GO:0000003,biological_process reproduction;GO:0000271,biological_process polysaccharide biosynthetic process;GO:0003006,biological_process developmental process involved in reproduction;GO:0003674,molecular_function molecular_function;GO:0003824,molecular_function catalytic activity;GO:0005575,cellular_component cellular_component;GO:0005622,cellular_component intracellular;GO:0005623,cellular…	NA	NA	XP_006466460.1 putative glycosyltransferase 7 [Citrus sinensis]	NA
scaffold1	4487162	4487492	331	IP_SJ_vs_In_SJ_peak_1148	intergenic	Dlo_000425.1:scaffold1:4480495-4485356:-:-1970	Dlo_000425.1(Dlo_000425.1)	NA	NA	NA	PPD84916.1 hypothetical protein GOBAR_DD18137 [Gossypium barbadense]	NA
scaffold1	4497767	4498189	423	IP_SJ_vs_In_SJ_peak_1151	intergenic	Dlo_000426.1:scaffold1:4506607-4507093:-:9115	Dlo_000426.1(Dlo_000426.1)	NA	NA	NA	XP_017972303.1 PREDICTED: uncharacterized protein LOC18611312 [Theobroma cacao]	NA
scaffold1	4523238	4524389	1152	IP_SJ_vs_In_SJ_peak_1161	intergenic	Dlo_000427.1:scaffold1:4539143-4542521:+:-15330	Dlo_000427.1(Dlo_000427.1)	46;GO:0003674,molecular_function molecular_function;GO:0003824,molecular_function catalytic activity;GO:0004842,molecular_function ubiquitin-protein transferase activity;GO:0006464,biological_process cellular protein modification process;GO:0006807,biological_process nitrogen compound metabolic process;GO:0006950,biological_process response to stress;GO:0006970,biological_process response to osmo…	NA	NA	XP_023915948.1 U-box domain-containing protein 30-like [Quercus suber]	NA
scaffold1	4563632	4564058	427	IP_SJ_vs_In_SJ_peak_1174	intergenic	Dlo_000428.1:scaffold1:4572116-4572790:+:-8271	Dlo_000428.1(Dlo_000428.1)	NA	NA	NA	XP_002525296.1 uncharacterized protein LOC8283389 [Ricinus communis]	NA
scaffold1	4577456	4577957	502	IP_SJ_vs_In_SJ_peak_1179	Dlo_000429.1:Promoter	Dlo_000429.1:scaffold1:4578728-4581461:+:-1022	Dlo_000429.1(Dlo_000429.1)	38;GO:0003674,molecular_function molecular_function;GO:0005215,molecular_function transporter activity;GO:0005319,molecular_function lipid transporter activity;GO:0005575,cellular_component cellular_component;GO:0005622,cellular_component intracellular;GO:0005623,cellular_component cell;GO:0005737,cellular_component cytoplasm;GO:0006810,biological_process transport;GO:0006869,biological_process l…	NA	NA	KDO81565.1 hypothetical protein CISIN_1g034322mg [Citrus sinensis]	NA
scaffold1	4587060	4587340	281	IP_SJ_vs_In_SJ_peak_1181	Dlo_000430.1:Promoter	Dlo_000430.1:scaffold1:4582567-4585350:-:-1849	Dlo_000430.1(Dlo_000430.1)	6;GO:0005575,cellular_component cellular_component;GO:0005622,cellular_component intracellular;GO:0005623,cellular_component cell;GO:0005737,cellular_component cytoplasm;GO:0044424,cellular_component intracellular part;GO:0044464,cellular_component cell part	NA	NA	OMO56429.1 hypothetical protein CCACVL1_26553 [Corchorus capsularis]	NA
scaffold1	4588881	4589081	201	IP_SJ_vs_In_SJ_peak_1183	Dlo_000431.1:Promoter	Dlo_000431.1:scaffold1:4590938-4592739:+:-1957	Dlo_000431.1(Dlo_000431.1)	NA	NA	NA	XP_024954332.1 uncharacterized protein LOC102630892 isoform X2 [Citrus sinensis]	NA
scaffold1	4597421	4597766	346	IP_SJ_vs_In_SJ_peak_1187	Dlo_000432.1:intron	Dlo_000432.1:scaffold1:4595305-4598627:-:1034	Dlo_000432.1(Dlo_000432.1)	18;GO:0003674,molecular_function molecular_function;GO:0005488,molecular_function binding;GO:0005575,cellular_component cellular_component;GO:0005622,cellular_component intracellular;GO:0005623,cellular_component cell;GO:0005634,cellular_component nucleus;GO:0016597,molecular_function amino acid binding;GO:0031406,molecular_function carboxylic acid binding;GO:0036094,molecular_function small mole…	NA	NA	GAY50113.1 hypothetical protein CUMW_124230 [Citrus unshiu]	NA
scaffold1	4603826	4606122	2297	IP_SJ_vs_In_SJ_peak_1190	intergenic	Dlo_000433.1:scaffold1:4607149-4609469:+:-2175	Dlo_000433.1(Dlo_000433.1)	NA	NA	NA	XP_006466430.1 protein PHLOEM PROTEIN 2-LIKE A10-like [Citrus sinensis]	NA
scaffold1	4611859	4612081	223	IP_SJ_vs_In_SJ_peak_1192	Dlo_000434.3:intron	Dlo_000434.3:scaffold1:4610377-4615055:-:3085	Dlo_000434.3(Dlo_000434.3)	NA	NA	NA	GAY50115.1 hypothetical protein CUMW_124250 [Citrus unshiu]	NA
scaffold1	4627513	4627801	289	IP_SJ_vs_In_SJ_peak_1193	intergenic	Dlo_000435.1:scaffold1:4627812-4628491:-:834	Dlo_000435.1(Dlo_000435.1)	NA	NA	NA	XP_002271337.1 PREDICTED: phytosulfokines 3 [Vitis vinifera]	NA
scaffold1	4634382	4635118	737	IP_SJ_vs_In_SJ_peak_1197	intergenic	Dlo_000436.1:scaffold1:4639727-4640063:+:-4977	Dlo_000436.1(Dlo_000436.1)	NA	NA	NA	OAY33590.1 hypothetical protein MANES_13G109500 [Manihot esculenta]	NA
scaffold1	4644485	4644914	430	IP_SJ_vs_In_SJ_peak_1201	intergenic	Dlo_000437.1:scaffold1:4645224-4645494:-:795	Dlo_000437.1(Dlo_000437.1)	NA	NA	NA	NA	NA
scaffold1	4648916	4649304	389	IP_SJ_vs_In_SJ_peak_1202	intergenic	Dlo_000438.1:scaffold1:4646912-4647404:+:2197	Dlo_000438.1(Dlo_000438.1)	10;GO:0005575,cellular_component cellular_component;GO:0005622,cellular_component intracellular;GO:0005623,cellular_component cell;GO:0005634,cellular_component nucleus;GO:0043226,cellular_component organelle;GO:0043227,cellular_component membrane-bounded organelle;GO:0043229,cellular_component intracellular organelle;GO:0043231,cellular_component intracellular membrane-bounded organelle;GO:00444…	NA	NA	XP_022752064.1 basic leucine zipper 4-like [Durio zibethinus]	bZIP
scaffold1	4656588	4656834	247	IP_SJ_vs_In_SJ_peak_1206	intergenic	Dlo_000439.1:scaffold1:4664528-4665032:-:8321	Dlo_000439.1(Dlo_000439.1)	NA	NA	NA	ESR39374.1 hypothetical protein CICLE_v10026641mg [Citrus clementina]	NA
scaffold1	4675588	4676679	1092	IP_SJ_vs_In_SJ_peak_1212	Dlo_000440.1:Promoter	Dlo_000440.1:scaffold1:4671043-4674927:-:-1206	Dlo_000440.1(Dlo_000440.1)	61;GO:0003674,molecular_function molecular_function;GO:0003676,molecular_function nucleic acid binding;GO:0003677,molecular_function DNA binding;GO:0005488,molecular_function binding;GO:0005575,cellular_component cellular_component;GO:0005622,cellular_component intracellular;GO:0005623,cellular_component cell;GO:0005634,cellular_component nucleus;GO:0006082,biological_process organic acid metabol…	NA	NA	XP_017969715.1 PREDICTED: growth-regulating factor 1 isoform X1 [Theobroma cacao]	GRF
scaffold1	4698417	4698752	336	IP_SJ_vs_In_SJ_peak_1219	intergenic	Dlo_000441.1:scaffold1:4706364-4709974:+:-7780	Dlo_000441.1(Dlo_000441.1)	NA	NA	NA	XP_024028341.1 thioredoxin-like protein AAED1, chloroplastic [Morus notabilis]	NA
scaffold1	4712705	4712965	261	IP_SJ_vs_In_SJ_peak_1222	Dlo_000442.1:Promoter	Dlo_000442.1:scaffold1:4713144-4715308:+:-309	Dlo_000442.1(Dlo_000442.1)	NA	MSI; RNA-binding protein Musashi; K14411	map03015	XP_006426137.1 heterogeneous nuclear ribonucleoprotein 1 [Citrus clementina]	NA
scaffold1	4718905	4719223	319	IP_SJ_vs_In_SJ_peak_1224	Dlo_000443.1:Promoter	Dlo_000443.1:scaffold1:4719716-4720559:+:-652	Dlo_000443.1(Dlo_000443.1)	64;GO:0000140,molecular_function acylglycerone-phosphate reductase activity;GO:0003674,molecular_function molecular_function;GO:0003824,molecular_function catalytic activity;GO:0004806,molecular_function triglyceride lipase activity;GO:0005575,cellular_component cellular_component;GO:0005622,cellular_component intracellular;GO:0005623,cellular_component cell;GO:0005737,cellular_component cytoplas…	NA	NA	XP_006426138.1 uncharacterized protein LOC18036444 [Citrus clementina]	NA
scaffold1	4723396	4724277	882	IP_SJ_vs_In_SJ_peak_1225	Dlo_000444.1:Promoter	Dlo_000444.1:scaffold1:4725578-4728890:+:-1742	Dlo_000444.1(Dlo_000444.1)	55;GO:0003674,molecular_function molecular_function;GO:0003676,molecular_function nucleic acid binding;GO:0003677,molecular_function DNA binding;GO:0003700,molecular_function DNA-binding transcription factor activity;GO:0005488,molecular_function binding;GO:0006082,biological_process organic acid metabolic process;GO:0006355,biological_process regulation of transcription, DNA-templated;GO:0006790…	NA	NA	GAY50127.1 hypothetical protein CUMW_124350 [Citrus unshiu]	AP2/ERF-AP2
scaffold1	4732769	4733258	490	IP_SJ_vs_In_SJ_peak_1226	intergenic	Dlo_000445.1:scaffold1:4734233-4738037:-:5024	Dlo_000445.1(Dlo_000445.1)	NA	NA	NA	XP_006421703.1 uncharacterized protein LOC18033174 [Citrus clementina]	NA
scaffold1	4755918	4756344	427	IP_SJ_vs_In_SJ_peak_1232	intergenic	Dlo_000446.1:scaffold1:4762503-4765166:+:-6372	Dlo_000446.1(Dlo_000446.1)	6;GO:0005575,cellular_component cellular_component;GO:0005623,cellular_component cell;GO:0005886,cellular_component plasma membrane;GO:0016020,cellular_component membrane;GO:0044464,cellular_component cell part;GO:0071944,cellular_component cell periphery	NA	NA	KDO78861.1 hypothetical protein CISIN_1g024203mg [Citrus sinensis]	NA
scaffold1	4774968	4775229	262	IP_SJ_vs_In_SJ_peak_1236	Dlo_000447.1:intron	Dlo_000447.1:scaffold1:4768761-4775664:+:6337	Dlo_000447.1(Dlo_000447.1)	63;GO:0003674,molecular_function molecular_function;GO:0003724,molecular_function RNA helicase activity;GO:0003824,molecular_function catalytic activity;GO:0004004,molecular_function ATP-dependent RNA helicase activity;GO:0004386,molecular_function helicase activity;GO:0005575,cellular_component cellular_component;GO:0005622,cellular_component intracellular;GO:0005623,cellular_component cell;GO:0…	NA	NA	XP_006466422.1 DEAD-box ATP-dependent RNA helicase 16 [Citrus sinensis]	NA
scaffold1	4780673	4781428	756	IP_SJ_vs_In_SJ_peak_1238	intergenic	Dlo_000448.1:scaffold1:4787290-4787650:-:6600	Dlo_000448.1(Dlo_000448.1)	NA	NA	NA	NA	NA
scaffold1	4790133	4790369	237	IP_SJ_vs_In_SJ_peak_1244	Dlo_000449.1:Promoter	Dlo_000449.1:scaffold1:4791533-4794931:+:-1282	Dlo_000449.1(Dlo_000449.1)	47;GO:0001101,biological_process response to acid chemical;GO:0003674,molecular_function molecular_function;GO:0003824,molecular_function catalytic activity;GO:0004497,molecular_function monooxygenase activity;GO:0004506,molecular_function squalene monooxygenase activity;GO:0005575,cellular_component cellular_component;GO:0005622,cellular_component intracellular;GO:0005623,cellular_component cell…	SQLE, ERG1; squalene monooxygenase [EC:1.14.14.17]; K00511	map00100,map00909	AGC82087.1 squalene epoxidase 1 protein [Azadirachta indica]	NA
scaffold1	4813334	4813801	468	IP_SJ_vs_In_SJ_peak_1247	intergenic	Dlo_000452.2:scaffold1:4816163-4822535:+:-2596	Dlo_000452.2(Dlo_000452.2)	11;GO:0003674,molecular_function molecular_function;GO:0005488,molecular_function binding;GO:0005575,cellular_component cellular_component;GO:0005622,cellular_component intracellular;GO:0005623,cellular_component cell;GO:0005737,cellular_component cytoplasm;GO:0043021,molecular_function ribonucleoprotein complex binding;GO:0043022,molecular_function ribosome binding;GO:0044424,cellular_component …	NA	NA	XP_006466417.1 GTP-binding protein At3g49725, chloroplastic isoform X1 [Citrus sinensis]	NA
scaffold1	4823291	4824541	1251	IP_SJ_vs_In_SJ_peak_1249	Dlo_000453.1:Promoter	Dlo_000453.1:scaffold1:4824879-4825956:+:-963	Dlo_000453.1(Dlo_000453.1)	110;GO:0000139,cellular_component Golgi membrane;GO:0000271,biological_process polysaccharide biosynthetic process;GO:0005575,cellular_component cellular_component;GO:0005622,cellular_component intracellular;GO:0005623,cellular_component cell;GO:0005737,cellular_component cytoplasm;GO:0005768,cellular_component endosome;GO:0005773,cellular_component vacuole;GO:0005774,cellular_component vacuolar …	NA	NA	XP_021890424.1 uncharacterized protein At3g49720 [Carica papaya]	NA
scaffold1	4832652	4832852	201	IP_SJ_vs_In_SJ_peak_1250	Dlo_000455.1:Promoter	Dlo_000455.1:scaffold1:4830479-4831758:-:-993	Dlo_000455.1(Dlo_000455.1)	38;GO:0003674,molecular_function molecular_function;GO:0003676,molecular_function nucleic acid binding;GO:0003723,molecular_function RNA binding;GO:0003824,molecular_function catalytic activity;GO:0004518,molecular_function nuclease activity;GO:0004519,molecular_function endonuclease activity;GO:0005488,molecular_function binding;GO:0005575,cellular_component cellular_component;GO:0005622,cellula…	NA	NA	XP_008342220.1 PREDICTED: pentatricopeptide repeat-containing protein At3g49710 [Malus domestica]	NA
scaffold1	4835377	4836010	634	IP_SJ_vs_In_SJ_peak_1252	intergenic	Dlo_000456.1:scaffold1:4837679-4839631:+:-1986	Dlo_000456.1(Dlo_000456.1)	95;GO:0003674,molecular_function molecular_function;GO:0003824,molecular_function catalytic activity;GO:0005488,molecular_function binding;GO:0005515,molecular_function protein binding;GO:0006082,biological_process organic acid metabolic process;GO:0006417,biological_process regulation of translation;GO:0006520,biological_process cellular amino acid metabolic process;GO:0006807,biological_process…	ACS; 1-aminocyclopropane-1-carboxylate synthase [EC:4.4.1.14]; K01762	map00270	XP_006466414.1 1-aminocyclopropane-1-carboxylate synthase 8-like [Citrus sinensis]	NA
scaffold1	4864475	4865125	651	IP_SJ_vs_In_SJ_peak_1254	intergenic	Dlo_000457.1:scaffold1:4859365-4861537:-:-3262	Dlo_000457.1(Dlo_000457.1)	NA	NA	NA	NA	NA
scaffold1	4898796	4899020	225	IP_SJ_vs_In_SJ_peak_1260	intergenic	Dlo_000459.1:scaffold1:4896122-4897750:+:2785	Dlo_000459.1(Dlo_000459.1)	NA	NA	NA	NA	NA
scaffold1	4922718	4923345	628	IP_SJ_vs_In_SJ_peak_1263	intergenic	Dlo_000460.1:scaffold1:4925018-4925592:-:2561	Dlo_000460.1(Dlo_000460.1)	NA	NA	NA	XP_021603040.1 ultraviolet-B receptor UVR8-like [Manihot esculenta]	NA
scaffold1	4939521	4939879	359	IP_SJ_vs_In_SJ_peak_1267	intergenic	Dlo_000461.1:scaffold1:4949542-4951081:-:11381	Dlo_000461.1(Dlo_000461.1)	73;GO:0000154,biological_process rRNA modification;GO:0000179,molecular_function rRNA (adenine-N6,N6-)-dimethyltransferase activity;GO:0001510,biological_process RNA methylation;GO:0001708,biological_process cell fate specification;GO:0003674,molecular_function molecular_function;GO:0003824,molecular_function catalytic activity;GO:0005575,cellular_component cellular_component;GO:0005622,cellular_…	NA	NA	XP_006492328.1 ribosomal RNA small subunit methyltransferase [Citrus sinensis]	NA
scaffold1	4958488	4958834	347	IP_SJ_vs_In_SJ_peak_1273	Dlo_000462.1:Promoter	Dlo_000462.1:scaffold1:4959579-4961040:+:-918	Dlo_000462.1(Dlo_000462.1)	NA	NA	NA	XP_015887521.1 high mobility group B protein 9 [Ziziphus jujuba]	NA
scaffold1	4962921	4963613	693	IP_SJ_vs_In_SJ_peak_1274	Dlo_000463.1:Promoter	Dlo_000463.1:scaffold1:4961537-4962905:-:-361	Dlo_000463.1(Dlo_000463.1)	NA	GST, gst; glutathione S-transferase [EC:2.5.1.18]; K00799	map00480	XP_021284447.1 uncharacterized protein LOC110416712 [Herrania umbratica]	NA
scaffold1	4967683	4967929	247	IP_SJ_vs_In_SJ_peak_1277	intergenic	Dlo_000464.1:scaffold1:4971214-4973047:+:-3408	Dlo_000464.1(Dlo_000464.1)	NA	NA	NA	XP_012487748.1 PREDICTED: uncharacterized protein LOC105800939 [Gossypium raimondii]	NA
scaffold1	4976367	4976614	248	IP_SJ_vs_In_SJ_peak_1278	intergenic	Dlo_000465.1:scaffold1:4977267-4977504:-:1014	Dlo_000465.1(Dlo_000465.1)	NA	NA	NA	NA	NA
scaffold1	4988931	4989177	247	IP_SJ_vs_In_SJ_peak_1283	Dlo_000466.1:Promoter	Dlo_000466.1:scaffold1:4987114-4988394:-:-659	Dlo_000466.1(Dlo_000466.1)	62;GO:0000981,molecular_function DNA-binding transcription factor activity, RNA polymerase II-specific;GO:0000988,molecular_function obsolete transcription factor activity, protein binding;GO:0000989,molecular_function obsolete transcription factor activity, transcription factor binding;GO:0001067,molecular_function regulatory region nucleic acid binding;GO:0001076,molecular_function obsolete tra…	NA	NA	XP_022752293.1 transcription factor RAX3-like [Durio zibethinus]	MYB
scaffold1	5005911	5006264	354	IP_SJ_vs_In_SJ_peak_1289	Dlo_000467.1:intron	Dlo_000467.1:scaffold1:5001992-5013224:-:7137	Dlo_000467.1(Dlo_000467.1)	19;GO:0005575,cellular_component cellular_component;GO:0005622,cellular_component intracellular;GO:0005623,cellular_component cell;GO:0005737,cellular_component cytoplasm;GO:0009507,cellular_component chloroplast;GO:0009532,cellular_component plastid stroma;GO:0009536,cellular_component plastid;GO:0009570,cellular_component chloroplast stroma;GO:0043226,cellular_component organelle;GO:0043227,cel…	E2.6.1.42, ilvE; branched-chain amino acid aminotransferase [EC:2.6.1.42]; K00826	map00270,map00280,map00290,map00770,map00966	XP_006426154.1 branched-chain amino acid aminotransferase 2, chloroplastic isoform X1 [Citrus clementina]	NA
scaffold1	5018497	5018706	210	IP_SJ_vs_In_SJ_peak_1291	Dlo_000468.1:intron	Dlo_000468.1:scaffold1:5016652-5022506:-:3905	Dlo_000468.1(Dlo_000468.1)	40;GO:0005575,cellular_component cellular_component;GO:0005622,cellular_component intracellular;GO:0005623,cellular_component cell;GO:0005634,cellular_component nucleus;GO:0005652,cellular_component nuclear lamina;GO:0005694,cellular_component chromosome;GO:0005737,cellular_component cytoplasm;GO:0006996,biological_process organelle organization;GO:0006997,biological_process nucleus organization;…	E2.6.1.42, ilvE; branched-chain amino acid aminotransferase [EC:2.6.1.42]; K00826	map00270,map00280,map00290,map00770,map00966	GAY50146.1 hypothetical protein CUMW_124490 [Citrus unshiu]	NA
scaffold1	5028514	5029878	1365	IP_SJ_vs_In_SJ_peak_1292	intergenic	Dlo_000469.1:scaffold1:5025474-5025798:-:-3397	Dlo_000469.1(Dlo_000469.1)	40;GO:0005575,cellular_component cellular_component;GO:0005622,cellular_component intracellular;GO:0005623,cellular_component cell;GO:0005634,cellular_component nucleus;GO:0005652,cellular_component nuclear lamina;GO:0005694,cellular_component chromosome;GO:0005737,cellular_component cytoplasm;GO:0006996,biological_process organelle organization;GO:0006997,biological_process nucleus organization;…	E2.6.1.42, ilvE; branched-chain amino acid aminotransferase [EC:2.6.1.42]; K00826	map00270,map00280,map00290,map00770,map00966	XP_006426157.1 protein CROWDED NUCLEI 4 isoform X2 [Citrus clementina]	NA
scaffold1	5038882	5039107	226	IP_SJ_vs_In_SJ_peak_1294	Dlo_000470.2:Promoter	Dlo_000470.2:scaffold1:5032491-5038630:-:-364	Dlo_000470.2(Dlo_000470.2)	58;GO:0001525,biological_process angiogenesis;GO:0001568,biological_process blood vessel development;GO:0001944,biological_process vasculature development;GO:0003008,biological_process system process;GO:0003013,biological_process circulatory system process;GO:0003073,biological_process regulation of systemic arterial blood pressure;GO:0003085,biological_process negative regulation of systemic art…	NA	NA	XP_006426159.1 lysosomal Pro-X carboxypeptidase [Citrus clementina]	NA
scaffold1	5046759	5047635	877	IP_SJ_vs_In_SJ_peak_1299	intergenic	Dlo_000471.1:scaffold1:5052549-5053087:-:5890	Dlo_000471.1(Dlo_000471.1)	NA	NA	NA	NA	NA
scaffold1	5058686	5059171	486	IP_SJ_vs_In_SJ_peak_1302	intergenic	Dlo_000472.2:scaffold1:5054081-5055686:+:4847	Dlo_000472.2(Dlo_000472.2)	54;GO:0001101,biological_process response to acid chemical;GO:0003674,molecular_function molecular_function;GO:0003700,molecular_function DNA-binding transcription factor activity;GO:0006355,biological_process regulation of transcription, DNA-templated;GO:0006950,biological_process response to stress;GO:0007154,biological_process cell communication;GO:0007165,biological_process signal transductio…	NA	NA	XP_022739567.1 homeobox-leucine zipper protein HAT22-like [Durio zibethinus]	HB-HD-ZIP
scaffold1	5067025	5067248	224	IP_SJ_vs_In_SJ_peak_1304	intergenic	Dlo_000473.1:scaffold1:5074568-5074757:+:-7432	Dlo_000473.1(Dlo_000473.1)	NA	NA	NA	EOX91793.1 Uncharacterized protein TCM_000868 [Theobroma cacao]	NA
scaffold1	5080798	5081019	222	IP_SJ_vs_In_SJ_peak_1309	intergenic	Dlo_000474.1:scaffold1:5086389-5089928:+:-5481	Dlo_000474.1(Dlo_000474.1)	NA	FANCL, PHF9; E3 ubiquitin-protein ligase FANCL [EC:2.3.2.27]; K10606	map04120	XP_024948429.1 E3 ubiquitin-protein ligase FANCL isoform X6 [Citrus sinensis]	NA
scaffold1	5093019	5093760	742	IP_SJ_vs_In_SJ_peak_1312	intergenic	Dlo_000475.1:scaffold1:5099300-5100164:-:6775	Dlo_000475.1(Dlo_000475.1)	10;GO:0001101,biological_process response to acid chemical;GO:0006950,biological_process response to stress;GO:0008150,biological_process biological_process;GO:0009414,biological_process response to water deprivation;GO:0009415,biological_process response to water;GO:0009628,biological_process response to abiotic stimulus;GO:0010035,biological_process response to inorganic substance;GO:0042221,bi…	NA	NA	XP_006426162.1 probable xyloglucan endotransglucosylase/hydrolase protein 6 [Citrus clementina]	NA
scaffold1	5112783	5113096	314	IP_SJ_vs_In_SJ_peak_1320	intergenic	Dlo_000476.1:scaffold1:5122482-5122722:+:-9543	Dlo_000476.1(Dlo_000476.1)	21;GO:0007275,biological_process multicellular organism development;GO:0008150,biological_process biological_process;GO:0009653,biological_process anatomical structure morphogenesis;GO:0009791,biological_process post-embryonic development;GO:0009888,biological_process tissue development;GO:0009987,biological_process cellular process;GO:0010016,biological_process shoot system morphogenesis;GO:0010…	NA	NA	XP_010099401.1 EPIDERMAL PATTERNING FACTOR-like protein 2 [Morus notabilis]	NA
scaffold1	5139268	5139472	205	IP_SJ_vs_In_SJ_peak_1324	intergenic	Dlo_000478.1:scaffold1:5135603-5139202:+:3766	Dlo_000478.1(Dlo_000478.1)	NA	NA	NA	ESR39405.1 hypothetical protein CICLE_v10025075mg [Citrus clementina]	NA
scaffold1	5144889	5145110	222	IP_SJ_vs_In_SJ_peak_1325	Dlo_000479.1:Promoter	Dlo_000479.1:scaffold1:5143614-5144592:-:-407	Dlo_000479.1(Dlo_000479.1)	67;GO:0003674,molecular_function molecular_function;GO:0005575,cellular_component cellular_component;GO:0005622,cellular_component intracellular;GO:0005623,cellular_component cell;GO:0005737,cellular_component cytoplasm;GO:0005739,cellular_component mitochondrion;GO:0006091,biological_process generation of precursor metabolites and energy;GO:0006119,biological_process oxidative phosphorylation;GO…	COX6A; cytochrome c oxidase subunit 6a; K02266	map00190	XP_017624319.1 PREDICTED: cytochrome c oxidase subunit 6a, mitochondrial-like [Gossypium arboreum]	NA
scaffold1	5160808	5162348	1541	IP_SJ_vs_In_SJ_peak_1328	Dlo_000482.1:Promoter	Dlo_000482.1:scaffold1:5158604-5159450:-:-2127	Dlo_000482.1(Dlo_000482.1)	NA	TUBA; tubulin alpha; K07374	map04145	XP_006466394.1 tubulin alpha chain [Citrus sinensis]	NA
scaffold1	5163958	5164956	999	IP_SJ_vs_In_SJ_peak_1329	Dlo_000483.1:intron	Dlo_000483.1:scaffold1:5162828-5168787:-:4330	Dlo_000483.1(Dlo_000483.1)	25;GO:0007275,biological_process multicellular organism development;GO:0008150,biological_process biological_process;GO:0009653,biological_process anatomical structure morphogenesis;GO:0009791,biological_process post-embryonic development;GO:0010015,biological_process root morphogenesis;GO:0010101,biological_process post-embryonic root morphogenesis;GO:0010102,biological_process lateral root morp…	NA	NA	XP_006466392.1 LRR receptor-like serine/threonine-protein kinase HSL2 [Citrus sinensis]	NA
scaffold1	5179645	5180435	791	IP_SJ_vs_In_SJ_peak_1334	intergenic	Dlo_000484.1:scaffold1:5185540-5191778:+:-5500	Dlo_000484.1(Dlo_000484.1)	NA	MDH2; malate dehydrogenase [EC:1.1.1.37]; K00026	map00020,map00270,map00620,map00630,map00710	CBI29427.3 unnamed protein product, partial [Vitis vinifera]	NA
scaffold1	5194563	5195133	571	IP_SJ_vs_In_SJ_peak_1338	intergenic	Dlo_000485.1:scaffold1:5199792-5200254:+:-4944	Dlo_000485.1(Dlo_000485.1)	NA	NA	NA	NA	NA
scaffold1	5207330	5207588	259	IP_SJ_vs_In_SJ_peak_1341	Dlo_000486.1:Promoter	Dlo_000486.1:scaffold1:5202578-5206700:-:-758	Dlo_000486.1(Dlo_000486.1)	40;GO:0000003,biological_process reproduction;GO:0003006,biological_process developmental process involved in reproduction;GO:0003674,molecular_function molecular_function;GO:0005102,molecular_function signaling receptor binding;GO:0005488,molecular_function binding;GO:0005515,molecular_function protein binding;GO:0005575,cellular_component cellular_component;GO:0005623,cellular_component cell;GO…	NA	NA	AIT56194.1 leucine-rich repeat receptor-like serine/threonine-protein kinase BAM1 [Dimocarpus longan]	NA
scaffold1	5214910	5215161	252	IP_SJ_vs_In_SJ_peak_1343	intergenic	Dlo_000487.1:scaffold1:5217949-5218123:-:3088	Dlo_000487.1(Dlo_000487.1)	NA	NA	NA	NA	NA
scaffold1	5226984	5227385	402	IP_SJ_vs_In_SJ_peak_1348	Dlo_000488.1:Promoter	Dlo_000488.1:scaffold1:5223741-5226479:-:-705	Dlo_000488.1(Dlo_000488.1)	164;GO:0001101,biological_process response to acid chemical;GO:0001678,biological_process cellular glucose homeostasis;GO:0003674,molecular_function molecular_function;GO:0003824,molecular_function catalytic activity;GO:0004396,molecular_function hexokinase activity;GO:0005575,cellular_component cellular_component;GO:0005622,cellular_component intracellular;GO:0005623,cellular_component cell;GO:0…	HK; hexokinase [EC:2.7.1.1]; K00844	map00010,map00051,map00052,map00500,map00520	GAV87484.1 Hexokinase_1 domain-containing protein/Hexokinase_2 domain-containing protein, partial [Cephalotus follicularis]	NA
scaffold1	5235188	5235747	560	IP_SJ_vs_In_SJ_peak_1349	Dlo_000489.1:Promoter	Dlo_000489.1:scaffold1:5232918-5233987:-:-1480	Dlo_000489.1(Dlo_000489.1)	NA	NA	NA	XP_021829526.1 transcription factor bHLH25-like [Prunus avium]	bHLH
scaffold1	5260676	5261053	378	IP_SJ_vs_In_SJ_peak_1351	intergenic	Dlo_000490.1:scaffold1:5272583-5272742:-:11878	Dlo_000490.1(Dlo_000490.1)	NA	NA	NA	XP_024032610.1 uncharacterized protein LOC112095161, partial [Morus notabilis]	NA
scaffold1	5276275	5277031	757	IP_SJ_vs_In_SJ_peak_1354	intergenic	Dlo_000491.1:scaffold1:5278505-5280043:-:3390	Dlo_000491.1(Dlo_000491.1)	34;GO:0003674,molecular_function molecular_function;GO:0003676,molecular_function nucleic acid binding;GO:0003677,molecular_function DNA binding;GO:0003700,molecular_function DNA-binding transcription factor activity;GO:0005488,molecular_function binding;GO:0006355,biological_process regulation of transcription, DNA-templated;GO:0006996,biological_process organelle organization;GO:0007029,biologi…	NA	NA	XP_023893414.1 transcription factor bHLH18-like [Quercus suber]	bHLH
scaffold1	5292037	5292597	561	IP_SJ_vs_In_SJ_peak_1358	Dlo_000492.1:Promoter	Dlo_000492.1:scaffold1:5285670-5291925:-:-391	Dlo_000492.1(Dlo_000492.1)	22;GO:0003674,molecular_function molecular_function;GO:0003700,molecular_function DNA-binding transcription factor activity;GO:0006355,biological_process regulation of transcription, DNA-templated;GO:0008150,biological_process biological_process;GO:0009889,biological_process regulation of biosynthetic process;GO:0010468,biological_process regulation of gene expression;GO:0010556,biological_proces…	NA	NA	XP_021692404.1 transcription factor bHLH25-like [Hevea brasiliensis]	bHLH
scaffold1	5308257	5308838	582	IP_SJ_vs_In_SJ_peak_1362	intergenic	Dlo_000493.1:scaffold1:5315173-5316694:-:8147	Dlo_000493.1(Dlo_000493.1)	34;GO:0003674,molecular_function molecular_function;GO:0003676,molecular_function nucleic acid binding;GO:0003677,molecular_function DNA binding;GO:0003700,molecular_function DNA-binding transcription factor activity;GO:0005488,molecular_function binding;GO:0006355,biological_process regulation of transcription, DNA-templated;GO:0006996,biological_process organelle organization;GO:0007029,biologi…	NA	NA	XP_017971736.1 PREDICTED: transcription factor bHLH18 isoform X1 [Theobroma cacao]	bHLH
scaffold1	5377774	5378230	457	IP_SJ_vs_In_SJ_peak_1375	intergenic	Dlo_000494.1:scaffold1:5381487-5383325:-:5323	Dlo_000494.1(Dlo_000494.1)	22;GO:0003674,molecular_function molecular_function;GO:0003700,molecular_function DNA-binding transcription factor activity;GO:0006355,biological_process regulation of transcription, DNA-templated;GO:0008150,biological_process biological_process;GO:0009889,biological_process regulation of biosynthetic process;GO:0010468,biological_process regulation of gene expression;GO:0010556,biological_proces…	NA	NA	XP_007047665.2 PREDICTED: transcription factor bHLH18 [Theobroma cacao]	bHLH
scaffold1	5386226	5386558	333	IP_SJ_vs_In_SJ_peak_1380	intergenic	Dlo_000495.1:scaffold1:5388880-5397543:+:-2488	Dlo_000495.1(Dlo_000495.1)	NA	NA	NA	NA	NA
scaffold1	5436622	5436848	227	IP_SJ_vs_In_SJ_peak_1386	intergenic	Dlo_000496.1:scaffold1:5433124-5433906:-:-2828	Dlo_000496.1(Dlo_000496.1)	NA	NA	NA	NA	NA
scaffold1	5457670	5457924	255	IP_SJ_vs_In_SJ_peak_1391	intergenic	Dlo_000497.1:scaffold1:5476005-5477651:-:19854	Dlo_000497.1(Dlo_000497.1)	22;GO:0003674,molecular_function molecular_function;GO:0003700,molecular_function DNA-binding transcription factor activity;GO:0006355,biological_process regulation of transcription, DNA-templated;GO:0008150,biological_process biological_process;GO:0009889,biological_process regulation of biosynthetic process;GO:0010468,biological_process regulation of gene expression;GO:0010556,biological_proces…	NA	NA	XP_021274188.1 transcription factor bHLH18-like [Herrania umbratica]	bHLH
scaffold1	5499845	5500315	471	IP_SJ_vs_In_SJ_peak_1400	intergenic	Dlo_000498.1:scaffold1:5518178-5521279:-:21199	Dlo_000498.1(Dlo_000498.1)	119;GO:0000003,biological_process reproduction;GO:0000123,cellular_component histone acetyltransferase complex;GO:0003006,biological_process developmental process involved in reproduction;GO:0003674,molecular_function molecular_function;GO:0005488,molecular_function binding;GO:0005515,molecular_function protein binding;GO:0005575,cellular_component cellular_component;GO:0005622,cellular_component…	NA	NA	XP_023893410.1 COMPASS-like H3K4 histone methylase component WDR5A [Quercus suber]	NA
scaffold1	5529040	5529797	758	IP_SJ_vs_In_SJ_peak_1408	Dlo_000499.1:Promoter	Dlo_000499.1:scaffold1:5521432-5528870:-:-548	Dlo_000499.1(Dlo_000499.1)	72;GO:0000070,biological_process mitotic sister chromatid segregation;GO:0000226,biological_process microtubule cytoskeleton organization;GO:0000278,biological_process mitotic cell cycle;GO:0000280,biological_process nuclear division;GO:0000819,biological_process sister chromatid segregation;GO:0003674,molecular_function molecular_function;GO:0003774,molecular_function motor activity;GO:0003777,m…	NA	NA	GAY38858.1 hypothetical protein CUMW_039920 [Citrus unshiu]	NA
scaffold1	5542400	5542873	474	IP_SJ_vs_In_SJ_peak_1411	Dlo_000500.1:Promoter	Dlo_000500.1:scaffold1:5537088-5541890:-:-746	Dlo_000500.1(Dlo_000500.1)	NA	NA	NA	XP_024047118.1 non-structural maintenance of chromosomes element 1 homolog [Citrus clementina]	NA
scaffold1	5571746	5572200	455	IP_SJ_vs_In_SJ_peak_1413	intergenic	Dlo_000503.1:scaffold1:5570740-5571715:+:1232	Dlo_000503.1(Dlo_000503.1)	100;GO:0001817,biological_process regulation of cytokine production;GO:0001818,biological_process negative regulation of cytokine production;GO:0002682,biological_process regulation of immune system process;GO:0002683,biological_process negative regulation of immune system process;GO:0002697,biological_process regulation of immune effector process;GO:0002698,biological_process negative regulation…	UFD1; ubiquitin fusion degradation protein 1; K14016	map04141	XP_006487389.1 ubiquitin recognition factor in ER-associated degradation protein 1 [Citrus sinensis]	NA
scaffold1	5586314	5588801	2488	IP_SJ_vs_In_SJ_peak_1416	intergenic	Dlo_000504.1:scaffold1:5588925-5594540:-:6983	Dlo_000504.1(Dlo_000504.1)	NA	NA	NA	XP_006466376.1 protein SPT2 [Citrus sinensis]	NA
scaffold1	5601032	5601559	528	IP_SJ_vs_In_SJ_peak_1419	intergenic	Dlo_000505.1:scaffold1:5595781-5600800:+:5514	Dlo_000505.1(Dlo_000505.1)	NA	NA	NA	XP_006466377.1 uncharacterized protein LOC102629713 isoform X1 [Citrus sinensis]	NA
scaffold1	5609942	5610465	524	IP_SJ_vs_In_SJ_peak_1420	Dlo_000506.1:Promoter	Dlo_000506.1:scaffold1:5603393-5609138:-:-1065	Dlo_000506.1(Dlo_000506.1)	79;GO:0002376,biological_process immune system process;GO:0003674,molecular_function molecular_function;GO:0003824,molecular_function catalytic activity;GO:0004611,molecular_function phosphoenolpyruvate carboxykinase activity;GO:0004612,molecular_function phosphoenolpyruvate carboxykinase (ATP) activity;GO:0005575,cellular_component cellular_component;GO:0005622,cellular_component intracellular;G…	E4.1.1.49, pckA; phosphoenolpyruvate carboxykinase (ATP) [EC:4.1.1.49]; K01610	map00010,map00020,map00620,map00710	XP_010105109.1 phosphoenolpyruvate carboxykinase (ATP) [Morus notabilis]	NA
scaffold1	5614599	5616187	1589	IP_SJ_vs_In_SJ_peak_1422	intergenic	Dlo_000507.1:scaffold1:5616653-5617004:-:1611	Dlo_000507.1(Dlo_000507.1)	NA	NA	NA	NA	NA
scaffold1	5625686	5627022	1337	IP_SJ_vs_In_SJ_peak_1428	intergenic	Dlo_000508.1:scaffold1:5631315-5638156:+:-4961	Dlo_000508.1(Dlo_000508.1)	94;GO:0001932,biological_process regulation of protein phosphorylation;GO:0001933,biological_process negative regulation of protein phosphorylation;GO:0002943,biological_process tRNA dihydrouridine synthesis;GO:0003674,molecular_function molecular_function;GO:0003676,molecular_function nucleic acid binding;GO:0003723,molecular_function RNA binding;GO:0003725,molecular_function double-stranded RNA…	NA	NA	XP_006426195.1 tRNA-dihydrouridine(20) synthase [NAD(P)+]-like isoform X1 [Citrus clementina]	NA
scaffold1	5639581	5639786	206	IP_SJ_vs_In_SJ_peak_1430	intergenic	Dlo_000509.1:scaffold1:5639085-5647580:+:598	Dlo_000509.1(Dlo_000509.1)	40;GO:0005575,cellular_component cellular_component;GO:0005622,cellular_component intracellular;GO:0005623,cellular_component cell;GO:0005634,cellular_component nucleus;GO:0005737,cellular_component cytoplasm;GO:0006508,biological_process proteolysis;GO:0006511,biological_process ubiquitin-dependent protein catabolic process;GO:0006807,biological_process nitrogen compound metabolic process;GO:000…	NA	NA	XP_006426196.1 protein RMD5 homolog [Citrus clementina]	NA
scaffold1	5658385	5658610	226	IP_SJ_vs_In_SJ_peak_1431	intergenic	Dlo_000510.1:scaffold1:5651129-5653901:-:-4596	Dlo_000510.1(Dlo_000510.1)	63;GO:0000741,biological_process karyogamy;GO:0003674,molecular_function molecular_function;GO:0003824,molecular_function catalytic activity;GO:0004842,molecular_function ubiquitin-protein transferase activity;GO:0005575,cellular_component cellular_component;GO:0005623,cellular_component cell;GO:0005886,cellular_component plasma membrane;GO:0005911,cellular_component cell-cell junction;GO:0006464…	NA	NA	XP_006466370.1 probable E3 ubiquitin-protein ligase EDA40 [Citrus sinensis]	NA
scaffold1	5668202	5668609	408	IP_SJ_vs_In_SJ_peak_1435	intergenic	Dlo_000511.1:scaffold1:5679751-5681054:-:12649	Dlo_000511.1(Dlo_000511.1)	56;GO:0003674,molecular_function molecular_function;GO:0003676,molecular_function nucleic acid binding;GO:0003677,molecular_function DNA binding;GO:0003700,molecular_function DNA-binding transcription factor activity;GO:0005488,molecular_function binding;GO:0005575,cellular_component cellular_component;GO:0005622,cellular_component intracellular;GO:0005623,cellular_component cell;GO:0005634,cellu…	IAA; auxin-responsive protein IAA; K14484	map04075	XP_006466369.1 auxin-responsive protein IAA9 [Citrus sinensis]	AUX/IAA
scaffold1	5694919	5695275	357	IP_SJ_vs_In_SJ_peak_1442	intergenic	Dlo_000512.1:scaffold1:5705906-5706398:+:-10809	Dlo_000512.1(Dlo_000512.1)	6;GO:0005575,cellular_component cellular_component;GO:0005623,cellular_component cell;GO:0005886,cellular_component plasma membrane;GO:0016020,cellular_component membrane;GO:0044464,cellular_component cell part;GO:0071944,cellular_component cell periphery	NA	NA	XP_006426200.1 uncharacterized protein At5g65660 [Citrus clementina]	NA
scaffold1	5712551	5712783	233	IP_SJ_vs_In_SJ_peak_1449	intergenic	Dlo_000513.1:scaffold1:5708005-5709427:+:4661	Dlo_000513.1(Dlo_000513.1)	46;GO:0000271,biological_process polysaccharide biosynthetic process;GO:0003674,molecular_function molecular_function;GO:0003824,molecular_function catalytic activity;GO:0005575,cellular_component cellular_component;GO:0005622,cellular_component intracellular;GO:0005623,cellular_component cell;GO:0005737,cellular_component cytoplasm;GO:0005794,cellular_component Golgi apparatus;GO:0005975,biologi…	GALT1; beta-1,3-galactosyltransferase [EC:2.4.1.-]; K14413	map00513	XP_012067653.1 beta-1,3-galactosyltransferase GALT1 [Jatropha curcas]	NA
scaffold1	5715688	5716025	338	IP_SJ_vs_In_SJ_peak_1450	intergenic	Dlo_000514.1:scaffold1:5723060-5725734:+:-7204	Dlo_000514.1(Dlo_000514.1)	NA	NA	NA	ESR39441.1 hypothetical protein CICLE_v10026033mg [Citrus clementina]	NA
scaffold1	5730193	5730534	342	IP_SJ_vs_In_SJ_peak_1453	Dlo_000515.1:Promoter	Dlo_000515.1:scaffold1:5727389-5730070:-:-293	Dlo_000515.1(Dlo_000515.1)	72;GO:0003674,molecular_function molecular_function;GO:0003700,molecular_function DNA-binding transcription factor activity;GO:0005575,cellular_component cellular_component;GO:0005622,cellular_component intracellular;GO:0005623,cellular_component cell;GO:0005634,cellular_component nucleus;GO:0006082,biological_process organic acid metabolic process;GO:0006355,biological_process regulation of tran…	NA	NA	XP_021274415.1 transcription factor bHLH93-like [Herrania umbratica]	bHLH
scaffold1	5747117	5747979	863	IP_SJ_vs_In_SJ_peak_1458	intergenic	Dlo_000516.1:scaffold1:5760291-5764533:+:-12743	Dlo_000516.1(Dlo_000516.1)	27;GO:0003674,molecular_function molecular_function;GO:0003824,molecular_function catalytic activity;GO:0004553,molecular_function hydrolase activity, hydrolyzing O-glycosyl compounds;GO:0005575,cellular_component cellular_component;GO:0005622,cellular_component intracellular;GO:0005623,cellular_component cell;GO:0005737,cellular_component cytoplasm;GO:0005773,cellular_component vacuole;GO:000577…	XYL4; xylan 1,4-beta-xylosidase [EC:3.2.1.37]; K15920	map00520	XP_006466365.1 probable beta-D-xylosidase 6 [Citrus sinensis]	NA
scaffold1	5776541	5776945	405	IP_SJ_vs_In_SJ_peak_1471	intergenic	Dlo_000517.1:scaffold1:5786278-5792775:+:-9535	Dlo_000517.1(Dlo_000517.1)	NA	NA	NA	NA	NA
scaffold1	5814063	5814442	380	IP_SJ_vs_In_SJ_peak_1478	Dlo_000518.1:Promoter	Dlo_000518.1:scaffold1:5815835-5816501:+:-1583	Dlo_000518.1(Dlo_000518.1)	NA	NA	NA	ABK96165.1 unknown [Populus trichocarpa]	NA
scaffold1	5835691	5836180	490	IP_SJ_vs_In_SJ_peak_1488	intergenic	Dlo_000519.1:scaffold1:5845210-5845661:+:-9275	Dlo_000519.1(Dlo_000519.1)	NA	NA	NA	NA	NA
scaffold1	5848144	5849295	1152	IP_SJ_vs_In_SJ_peak_1494	Dlo_000520.1:Promoter	Dlo_000520.1:scaffold1:5850414-5852188:+:-1695	Dlo_000520.1(Dlo_000520.1)	6;GO:0008150,biological_process biological_process;GO:0009292,biological_process genetic transfer;GO:0009294,biological_process DNA mediated transformation;GO:0009987,biological_process cellular process;GO:0044764,biological_process multi-organism cellular process;GO:0051704,biological_process multi-organism process	NA	NA	GAV86863.1 Bromodomain domain-containing protein, partial [Cephalotus follicularis]	NA
scaffold1	5868450	5868683	234	IP_SJ_vs_In_SJ_peak_1497	Dlo_000521.1:Promoter	Dlo_000521.1:scaffold1:5857395-5867963:-:-603	Dlo_000521.1(Dlo_000521.1)	34;GO:0005575,cellular_component cellular_component;GO:0005623,cellular_component cell;GO:0005886,cellular_component plasma membrane;GO:0006950,biological_process response to stress;GO:0006970,biological_process response to osmotic stress;GO:0008150,biological_process biological_process;GO:0009628,biological_process response to abiotic stimulus;GO:0009787,biological_process regulation of abscisic…	NA	NA	XP_006426206.1 glycine-rich domain-containing protein 1 isoform X1 [Citrus clementina]	NA
scaffold1	5873581	5874146	566	IP_SJ_vs_In_SJ_peak_1498	Dlo_000522.1:Promoter	Dlo_000522.1:scaffold1:5869134-5872286:-:-1577	Dlo_000522.1(Dlo_000522.1)	31;GO:0005575,cellular_component cellular_component;GO:0005622,cellular_component intracellular;GO:0005623,cellular_component cell;GO:0005737,cellular_component cytoplasm;GO:0009507,cellular_component chloroplast;GO:0009526,cellular_component plastid envelope;GO:0009534,cellular_component chloroplast thylakoid;GO:0009535,cellular_component chloroplast thylakoid membrane;GO:0009536,cellular_compon…	NA	NA	XP_006466360.1 uncharacterized protein At4g37920 [Citrus sinensis]	NA
scaffold1	5878404	5878729	326	IP_SJ_vs_In_SJ_peak_1500	intergenic	Dlo_000523.1:scaffold1:5883500-5899762:+:-4934	Dlo_000523.1(Dlo_000523.1)	28;GO:0003674,molecular_function molecular_function;GO:0003824,molecular_function catalytic activity;GO:0004672,molecular_function protein kinase activity;GO:0006464,biological_process cellular protein modification process;GO:0006468,biological_process protein phosphorylation;GO:0006793,biological_process phosphorus metabolic process;GO:0006796,biological_process phosphate-containing compound met…	NA	NA	KDO78698.1 hypothetical protein CISIN_1g002943mg [Citrus sinensis]	NA
scaffold1	5902346	5902692	347	IP_SJ_vs_In_SJ_peak_1506	Dlo_000524.1:Promoter	Dlo_000524.1:scaffold1:5901086-5901433:-:-1085	Dlo_000524.1(Dlo_000524.1)	43;GO:0005575,cellular_component cellular_component;GO:0005622,cellular_component intracellular;GO:0005623,cellular_component cell;GO:0005737,cellular_component cytoplasm;GO:0005856,cellular_component cytoskeleton;GO:0006928,biological_process movement of cell or subcellular component;GO:0008064,biological_process regulation of actin polymerization or depolymerization;GO:0008150,biological_proces…	NA	NA	XP_006426215.1 protein BRICK 1 [Citrus clementina]	NA
scaffold1	5913760	5914395	636	IP_SJ_vs_In_SJ_peak_1507	Dlo_000525.1:Promoter	Dlo_000525.1:scaffold1:5903000-5913217:-:-860	Dlo_000525.1(Dlo_000525.1)	62;GO:0003674,molecular_function molecular_function;GO:0003824,molecular_function catalytic activity;GO:0004175,molecular_function endopeptidase activity;GO:0004222,molecular_function metalloendopeptidase activity;GO:0005575,cellular_component cellular_component;GO:0005576,cellular_component extracellular region;GO:0005622,cellular_component intracellular;GO:0005623,cellular_component cell;GO:000…	NA	NA	XP_006466353.2 probable cytosolic oligopeptidase A [Citrus sinensis]	NA
scaffold1	5927121	5927942	822	IP_SJ_vs_In_SJ_peak_1508	intergenic	Dlo_000527.1:scaffold1:5930068-5930386:+:-2537	Dlo_000527.1(Dlo_000527.1)	NA	NA	NA	OMP01673.1 hypothetical protein COLO4_11686 [Corchorus olitorius]	NA
scaffold1	5939678	5940170	493	IP_SJ_vs_In_SJ_peak_1510	Dlo_000528.1:intron	Dlo_000528.1:scaffold1:5936185-5942966:-:3042	Dlo_000528.1(Dlo_000528.1)	50;GO:0003674,molecular_function molecular_function;GO:0003700,molecular_function DNA-binding transcription factor activity;GO:0005488,molecular_function binding;GO:0005515,molecular_function protein binding;GO:0005575,cellular_component cellular_component;GO:0005622,cellular_component intracellular;GO:0005623,cellular_component cell;GO:0005634,cellular_component nucleus;GO:0006355,biological_pro…	NA	NA	XP_018813442.1 PREDICTED: MADS-box transcription factor 23-like isoform X2 [Juglans regia]	MADS-MIKC
scaffold1	5959324	5959692	369	IP_SJ_vs_In_SJ_peak_1515	intergenic	Dlo_000529.1:scaffold1:5968241-5970158:+:-8733	Dlo_000529.1(Dlo_000529.1)	NA	NA	NA	NA	NA
scaffold1	5979652	5980160	509	IP_SJ_vs_In_SJ_peak_1518	Dlo_000530.1:Promoter	Dlo_000530.1:scaffold1:5980263-5988170:+:-357	Dlo_000530.1(Dlo_000530.1)	98;GO:0001101,biological_process response to acid chemical;GO:0002229,biological_process defense response to oomycetes;GO:0002239,biological_process response to oomycetes;GO:0002376,biological_process immune system process;GO:0002682,biological_process regulation of immune system process;GO:0002684,biological_process positive regulation of immune system process;GO:0002831,biological_process regul…	NA	NA	GAY38823.1 hypothetical protein CUMW_039650, partial [Citrus unshiu]	NA
scaffold1	5995046	5995260	215	IP_SJ_vs_In_SJ_peak_1521	intergenic	Dlo_000531.1:scaffold1:6007299-6009180:+:-12146	Dlo_000531.1(Dlo_000531.1)	98;GO:0001101,biological_process response to acid chemical;GO:0002229,biological_process defense response to oomycetes;GO:0002239,biological_process response to oomycetes;GO:0002376,biological_process immune system process;GO:0002682,biological_process regulation of immune system process;GO:0002684,biological_process positive regulation of immune system process;GO:0002831,biological_process regul…	NA	NA	GAY38823.1 hypothetical protein CUMW_039650, partial [Citrus unshiu]	NA
scaffold1	6051349	6051646	298	IP_SJ_vs_In_SJ_peak_1531	intergenic	Dlo_000532.1:scaffold1:6083448-6085431:+:-31951	Dlo_000532.1(Dlo_000532.1)	98;GO:0001101,biological_process response to acid chemical;GO:0002229,biological_process defense response to oomycetes;GO:0002239,biological_process response to oomycetes;GO:0002376,biological_process immune system process;GO:0002682,biological_process regulation of immune system process;GO:0002684,biological_process positive regulation of immune system process;GO:0002831,biological_process regul…	NA	NA	XP_006466350.1 L-type lectin-domain containing receptor kinase IX.1-like [Citrus sinensis]	NA
scaffold1	6110618	6111525	908	IP_SJ_vs_In_SJ_peak_1537	Dlo_000533.1:Promoter	Dlo_000533.1:scaffold1:6112854-6114714:+:-1783	Dlo_000533.1(Dlo_000533.1)	NA	NA	NA	OMP01655.1 hypothetical protein COLO4_11698 [Corchorus olitorius]	NA
scaffold1	6130058	6130263	206	IP_SJ_vs_In_SJ_peak_1539	intergenic	Dlo_000534.1:scaffold1:6122963-6125835:+:7197	Dlo_000534.1(Dlo_000534.1)	NA	NA	NA	NA	NA
scaffold1	6141171	6141595	425	IP_SJ_vs_In_SJ_peak_1541	intergenic	Dlo_000535.1:scaffold1:6148675-6150655:+:-7292	Dlo_000535.1(Dlo_000535.1)	98;GO:0001101,biological_process response to acid chemical;GO:0002229,biological_process defense response to oomycetes;GO:0002239,biological_process response to oomycetes;GO:0002376,biological_process immune system process;GO:0002682,biological_process regulation of immune system process;GO:0002684,biological_process positive regulation of immune system process;GO:0002831,biological_process regul…	NA	NA	XP_006466350.1 L-type lectin-domain containing receptor kinase IX.1-like [Citrus sinensis]	NA
scaffold1	6180030	6180375	346	IP_SJ_vs_In_SJ_peak_1545	Dlo_000538.1:Promoter	Dlo_000538.1:scaffold1:6181596-6190142:+:-1394	Dlo_000538.1(Dlo_000538.1)	98;GO:0001101,biological_process response to acid chemical;GO:0002229,biological_process defense response to oomycetes;GO:0002239,biological_process response to oomycetes;GO:0002376,biological_process immune system process;GO:0002682,biological_process regulation of immune system process;GO:0002684,biological_process positive regulation of immune system process;GO:0002831,biological_process regul…	NA	NA	GAY38823.1 hypothetical protein CUMW_039650, partial [Citrus unshiu]	NA
scaffold1	6232132	6232362	231	IP_SJ_vs_In_SJ_peak_1548	intergenic	Dlo_000540.2:scaffold1:6234550-6236892:+:-2303	Dlo_000540.2(Dlo_000540.2)	NA	NA	NA	XP_006468118.1 uncharacterized protein LOC102615458 [Citrus sinensis]	NA
scaffold1	6247430	6247797	368	IP_SJ_vs_In_SJ_peak_1557	intergenic	Dlo_000541.1:scaffold1:6260571-6264471:+:-12958	Dlo_000541.1(Dlo_000541.1)	NA	NA	NA	XP_006426234.1 probable rhamnogalacturonate lyase B [Citrus clementina]	NA
scaffold1	6293412	6294484	1073	IP_SJ_vs_In_SJ_peak_1572	intergenic	Dlo_000542.1:scaffold1:6296335-6303667:+:-2387	Dlo_000542.1(Dlo_000542.1)	18;GO:0006725,biological_process cellular aromatic compound metabolic process;GO:0008150,biological_process biological_process;GO:0008152,biological_process metabolic process;GO:0009058,biological_process biosynthetic process;GO:0009698,biological_process phenylpropanoid metabolic process;GO:0009699,biological_process phenylpropanoid biosynthetic process;GO:0009808,biological_process lignin metab…	CAD; cinnamyl-alcohol dehydrogenase [EC:1.1.1.195]; K00083	map00940	XP_007205409.1 8-hydroxygeraniol dehydrogenase [Prunus persica]	NA
scaffold1	6301145	6301645	501	IP_SJ_vs_In_SJ_peak_1577	Dlo_000542.1:intron	Dlo_000543.1:scaffold1:6305424-6305758:+:-4029	Dlo_000543.1(Dlo_000543.1)	NA	NA	NA	NA	NA
scaffold1	6312445	6312847	403	IP_SJ_vs_In_SJ_peak_1579	Dlo_000545.1:intron	Dlo_000545.1:scaffold1:6311011-6314458:-:1812	Dlo_000545.1(Dlo_000545.1)	NA	CAD; cinnamyl-alcohol dehydrogenase [EC:1.1.1.195]; K00083	map00940	XP_021834093.1 probable mannitol dehydrogenase [Prunus avium]	NA
scaffold1	6324864	6327725	2862	IP_SJ_vs_In_SJ_peak_1581	Dlo_000546.1:intron	Dlo_000546.1:scaffold1:6322264-6333484:+:4030	Dlo_000546.1(Dlo_000546.1)	NA	NA	NA	KZV30018.1 hypothetical protein F511_24801 [Dorcoceras hygrometricum]	NA
scaffold1	6342014	6342233	220	IP_SJ_vs_In_SJ_peak_1582	Dlo_000547.1:Promoter	Dlo_000547.1:scaffold1:6340227-6340521:-:-1602	Dlo_000547.1(Dlo_000547.1)	NA	NA	NA	NA	NA
scaffold1	6344846	6345285	440	IP_SJ_vs_In_SJ_peak_1583	intergenic	Dlo_000548.1:scaffold1:6348082-6349932:+:-3017	Dlo_000548.1(Dlo_000548.1)	NA	CAD; cinnamyl-alcohol dehydrogenase [EC:1.1.1.195]; K00083	map00940	XP_023887331.1 probable mannitol dehydrogenase [Quercus suber]	NA
scaffold1	6364023	6364581	559	IP_SJ_vs_In_SJ_peak_1586	intergenic	Dlo_000549.1:scaffold1:6372616-6374571:+:-8314	Dlo_000549.1(Dlo_000549.1)	NA	CAD; cinnamyl-alcohol dehydrogenase [EC:1.1.1.195]; K00083	map00940	XP_023887331.1 probable mannitol dehydrogenase [Quercus suber]	NA
scaffold1	6385953	6386172	220	IP_SJ_vs_In_SJ_peak_1590	intergenic	Dlo_000551.1:scaffold1:6383568-6385339:+:2494	Dlo_000551.1(Dlo_000551.1)	NA	CAD; cinnamyl-alcohol dehydrogenase [EC:1.1.1.195]; K00083	map00940	XP_023887331.1 probable mannitol dehydrogenase [Quercus suber]	NA
scaffold1	6407062	6407273	212	IP_SJ_vs_In_SJ_peak_1592	intergenic	Dlo_000553.1:scaffold1:6404398-6406448:+:2769	Dlo_000553.1(Dlo_000553.1)	NA	CAD; cinnamyl-alcohol dehydrogenase [EC:1.1.1.195]; K00083	map00940	XP_024464892.1 probable mannitol dehydrogenase isoform X3 [Populus trichocarpa]	NA
scaffold1	6422457	6422798	342	IP_SJ_vs_In_SJ_peak_1594	intergenic	Dlo_000554.1:scaffold1:6417953-6420077:+:4674	Dlo_000554.1(Dlo_000554.1)	NA	CAD; cinnamyl-alcohol dehydrogenase [EC:1.1.1.195]; K00083	map00940	XP_010095885.1 probable mannitol dehydrogenase [Morus notabilis]	NA
scaffold1	6438846	6439488	643	IP_SJ_vs_In_SJ_peak_1596	Dlo_000555.1:Promoter	Dlo_000555.1:scaffold1:6439954-6441765:+:-787	Dlo_000555.1(Dlo_000555.1)	NA	CAD; cinnamyl-alcohol dehydrogenase [EC:1.1.1.195]; K00083	map00940	XP_008236492.1 PREDICTED: probable mannitol dehydrogenase [Prunus mume]	NA
scaffold1	6447730	6448168	439	IP_SJ_vs_In_SJ_peak_1598	intergenic	Dlo_000556.1:scaffold1:6450911-6452930:+:-2962	Dlo_000556.1(Dlo_000556.1)	NA	NA	NA	XP_007047735.1 PREDICTED: dof zinc finger protein DOF5.7 isoform X1 [Theobroma cacao]	C2C2-Dof
scaffold1	6466122	6466464	343	IP_SJ_vs_In_SJ_peak_1603	Dlo_000557.1:Promoter	Dlo_000557.1:scaffold1:6459526-6465700:-:-592	Dlo_000557.1(Dlo_000557.1)	32;GO:0003674,molecular_function molecular_function;GO:0003774,molecular_function motor activity;GO:0003777,molecular_function microtubule motor activity;GO:0003824,molecular_function catalytic activity;GO:0005575,cellular_component cellular_component;GO:0005622,cellular_component intracellular;GO:0005623,cellular_component cell;GO:0005856,cellular_component cytoskeleton;GO:0005871,cellular_compo…	NA	NA	XP_006466343.1 kinesin-like protein KIN-14R [Citrus sinensis]	NA
scaffold1	6479658	6480144	487	IP_SJ_vs_In_SJ_peak_1606	intergenic	Dlo_000558.1:scaffold1:6485394-6495901:+:-5493	Dlo_000558.1(Dlo_000558.1)	23;GO:0003674,molecular_function molecular_function;GO:0005488,molecular_function binding;GO:0005507,molecular_function copper ion binding;GO:0005575,cellular_component cellular_component;GO:0005622,cellular_component intracellular;GO:0005623,cellular_component cell;GO:0005737,cellular_component cytoplasm;GO:0005739,cellular_component mitochondrion;GO:0006950,biological_process response to stress…	mmsA, iolA, ALDH6A1; malonate-semialdehyde dehydrogenase (acetylating) / methylmalonate-semialdehyde dehydrogenase [EC:1.2.1.18 1.2.1.27]; K00140	map00280,map00410,map00562,map00640	XP_006426243.1 methylmalonate-semialdehyde dehydrogenase [acylating], mitochondrial [Citrus clementina]	NA
scaffold1	6508110	6509274	1165	IP_SJ_vs_In_SJ_peak_1612	Dlo_000561.1:Promoter	Dlo_000561.1:scaffold1:6510967-6511867:+:-2275	Dlo_000561.1(Dlo_000561.1)	NA	NA	NA	XP_006466337.1 probable glycosyltransferase At5g03795 [Citrus sinensis]	NA
scaffold1	6516415	6516787	373	IP_SJ_vs_In_SJ_peak_1614	intergenic	Dlo_000562.1:scaffold1:6512549-6515524:+:4051	Dlo_000562.1(Dlo_000562.1)	NA	NA	NA	XP_006466337.1 probable glycosyltransferase At5g03795 [Citrus sinensis]	NA
scaffold1	6530126	6530349	224	IP_SJ_vs_In_SJ_peak_1618	intergenic	Dlo_000563.1:scaffold1:6540103-6543197:+:-9866	Dlo_000563.1(Dlo_000563.1)	NA	dxs; 1-deoxy-D-xylulose-5-phosphate synthase [EC:2.2.1.7]; K01662	map00730,map00900	AMJ39460.1 1-deoxy-D-xylulose-5-phosphate synthase 2a [Bixa orellana]	NA
scaffold1	6550739	6551443	705	IP_SJ_vs_In_SJ_peak_1622	intergenic	Dlo_000564.1:scaffold1:6554519-6554702:-:3611	Dlo_000564.1(Dlo_000564.1)	NA	NA	NA	NA	NA
scaffold1	6566266	6567965	1700	IP_SJ_vs_In_SJ_peak_1625	Dlo_000565.1:Promoter	Dlo_000565.1:scaffold1:6558911-6566195:-:-920	Dlo_000565.1(Dlo_000565.1)	NA	NA	NA	EOX91910.1 Nucleic acid binding protein, putative isoform 1 [Theobroma cacao]	NA
scaffold1	6574830	6575074	245	IP_SJ_vs_In_SJ_peak_1629	intergenic	Dlo_000566.1:scaffold1:6582432-6584907:+:-7480	Dlo_000566.1(Dlo_000566.1)	NA	NA	NA	XP_015582829.2 LOW QUALITY PROTEIN: UDP-glycosyltransferase 91A1-like [Ricinus communis]	NA
scaffold1	6635845	6636400	556	IP_SJ_vs_In_SJ_peak_1640	Dlo_000567.1:Promoter	Dlo_000567.1:scaffold1:6636710-6638126:+:-588	Dlo_000567.1(Dlo_000567.1)	19;GO:0003674,molecular_function molecular_function;GO:0003824,molecular_function catalytic activity;GO:0005575,cellular_component cellular_component;GO:0005622,cellular_component intracellular;GO:0005623,cellular_component cell;GO:0008194,molecular_function UDP-glycosyltransferase activity;GO:0016740,molecular_function transferase activity;GO:0016757,molecular_function transferase activity, tran…	NA	NA	XP_006426251.1 UDP-glycosyltransferase 91A1 [Citrus clementina]	NA
scaffold1	6653595	6654465	871	IP_SJ_vs_In_SJ_peak_1641	Dlo_000570.1:Promoter	Dlo_000570.1:scaffold1:6652259-6653124:-:-905	Dlo_000570.1(Dlo_000570.1)	10;GO:0008150,biological_process biological_process;GO:0009719,biological_process response to endogenous stimulus;GO:0009725,biological_process response to hormone;GO:0010033,biological_process response to organic substance;GO:0014070,biological_process response to organic cyclic compound;GO:0033993,biological_process response to lipid;GO:0042221,biological_process response to chemical;GO:0050896…	NA	NA	CBI15945.3 unnamed protein product, partial [Vitis vinifera]	NA
scaffold1	6657656	6659213	1558	IP_SJ_vs_In_SJ_peak_1643	intergenic	Dlo_000571.1:scaffold1:6663317-6663915:+:-4883	Dlo_000571.1(Dlo_000571.1)	NA	NA	NA	NA	NA
scaffold1	6711664	6712060	397	IP_SJ_vs_In_SJ_peak_1644	Dlo_000574.1:Promoter	Dlo_000574.1:scaffold1:6709645-6711654:-:-207	Dlo_000574.1(Dlo_000574.1)	19;GO:0003674,molecular_function molecular_function;GO:0003824,molecular_function catalytic activity;GO:0005575,cellular_component cellular_component;GO:0005622,cellular_component intracellular;GO:0005623,cellular_component cell;GO:0008194,molecular_function UDP-glycosyltransferase activity;GO:0016740,molecular_function transferase activity;GO:0016757,molecular_function transferase activity, tran…	NA	NA	XP_015582829.2 LOW QUALITY PROTEIN: UDP-glycosyltransferase 91A1-like [Ricinus communis]	NA
scaffold1	6717962	6718683	722	IP_SJ_vs_In_SJ_peak_1647	intergenic	Dlo_000575.1:scaffold1:6723944-6724776:-:6454	Dlo_000575.1(Dlo_000575.1)	NA	NA	NA	NA	NA
scaffold1	6730597	6731174	578	IP_SJ_vs_In_SJ_peak_1650	Dlo_000576.1:Promoter	Dlo_000576.1:scaffold1:6731985-6732378:+:-1100	Dlo_000576.1(Dlo_000576.1)	27;GO:0000166,molecular_function nucleotide binding;GO:0003674,molecular_function molecular_function;GO:0003824,molecular_function catalytic activity;GO:0005488,molecular_function binding;GO:0005975,biological_process carbohydrate metabolic process;GO:0005996,biological_process monosaccharide metabolic process;GO:0008150,biological_process biological_process;GO:0008152,biological_process metaboli…	UXS1, uxs; UDP-glucuronate decarboxylase [EC:4.1.1.35]; K08678	map00520	PRQ43370.1 putative UDP-glucuronate decarboxylase [Rosa chinensis]	NA
scaffold1	6736565	6736972	408	IP_SJ_vs_In_SJ_peak_1654	intergenic	Dlo_000577.2:scaffold1:6738855-6740263:-:3495	Dlo_000577.2(Dlo_000577.2)	19;GO:0003674,molecular_function molecular_function;GO:0003824,molecular_function catalytic activity;GO:0005575,cellular_component cellular_component;GO:0005622,cellular_component intracellular;GO:0005623,cellular_component cell;GO:0008194,molecular_function UDP-glycosyltransferase activity;GO:0016740,molecular_function transferase activity;GO:0016757,molecular_function transferase activity, tran…	NA	NA	XP_002315125.2 putative UDP-rhamnose:rhamnosyltransferase 1 [Populus trichocarpa]	NA
scaffold1	6752771	6752986	216	IP_SJ_vs_In_SJ_peak_1664	intergenic	Dlo_000578.1:scaffold1:6764202-6764929:-:12051	Dlo_000578.1(Dlo_000578.1)	NA	NA	NA	NA	NA
scaffold1	6768302	6768822	521	IP_SJ_vs_In_SJ_peak_1668	intergenic	Dlo_000579.1:scaffold1:6765480-6766881:+:3081	Dlo_000579.1(Dlo_000579.1)	19;GO:0003674,molecular_function molecular_function;GO:0003824,molecular_function catalytic activity;GO:0005575,cellular_component cellular_component;GO:0005622,cellular_component intracellular;GO:0005623,cellular_component cell;GO:0008194,molecular_function UDP-glycosyltransferase activity;GO:0016740,molecular_function transferase activity;GO:0016757,molecular_function transferase activity, tran…	NA	NA	XP_023898635.1 putative UDP-rhamnose:rhamnosyltransferase 1 [Quercus suber]	NA
scaffold1	6782118	6782504	387	IP_SJ_vs_In_SJ_peak_1669	Dlo_000580.1:Promoter	Dlo_000580.1:scaffold1:6778458-6780414:-:-1896	Dlo_000580.1(Dlo_000580.1)	NA	NA	NA	NA	NA
scaffold1	6796397	6796940	544	IP_SJ_vs_In_SJ_peak_1673	intergenic	Dlo_000581.1:scaffold1:6804033-6804300:+:-7365	Dlo_000581.1(Dlo_000581.1)	NA	NA	NA	NA	NA
scaffold1	6804917	6805310	394	IP_SJ_vs_In_SJ_peak_1677	Dlo_000582.1:Promoter	Dlo_000582.1:scaffold1:6805295-6810080:+:-182	Dlo_000582.1(Dlo_000582.1)	91;GO:0002376,biological_process immune system process;GO:0003674,molecular_function molecular_function;GO:0003824,molecular_function catalytic activity;GO:0004672,molecular_function protein kinase activity;GO:0004674,molecular_function protein serine/threonine kinase activity;GO:0004675,molecular_function transmembrane receptor protein serine/threonine kinase activity;GO:0004888,molecular_functi…	NA	NA	GAV70066.1 Pkinase domain-containing protein [Cephalotus follicularis]	NA
scaffold1	6811161	6811699	539	IP_SJ_vs_In_SJ_peak_1678	intergenic	Dlo_000583.1:scaffold1:6813473-6815446:-:4016	Dlo_000583.1(Dlo_000583.1)	37;GO:0000418,cellular_component RNA polymerase IV complex;GO:0000419,cellular_component RNA polymerase V complex;GO:0000428,cellular_component DNA-directed RNA polymerase complex;GO:0003674,molecular_function molecular_function;GO:0003676,molecular_function nucleic acid binding;GO:0003677,molecular_function DNA binding;GO:0003697,molecular_function single-stranded DNA binding;GO:0003723,molecula…	RPB7, POLR2G; DNA-directed RNA polymerase II subunit RPB7; K03015	map03020	XP_021644004.1 DNA-directed RNA polymerase V subunit 7-like [Hevea brasiliensis]	NA
scaffold1	6817264	6818900	1637	IP_SJ_vs_In_SJ_peak_1682	Dlo_000584.1:Promoter	Dlo_000584.1:scaffold1:6816174-6816789:-:-1292	Dlo_000584.1(Dlo_000584.1)	NA	NA	NA	NA	NA
scaffold1	6825715	6825939	225	IP_SJ_vs_In_SJ_peak_1684	Dlo_000585.2:intron	Dlo_000585.2:scaffold1:6822245-6826184:-:357	Dlo_000585.2(Dlo_000585.2)	75;GO:0003002,biological_process regionalization;GO:0003674,molecular_function molecular_function;GO:0003700,molecular_function DNA-binding transcription factor activity;GO:0006355,biological_process regulation of transcription, DNA-templated;GO:0007154,biological_process cell communication;GO:0007165,biological_process signal transduction;GO:0007275,biological_process multicellular organism deve…	NA	NA	XP_006466327.1 AP2-like ethylene-responsive transcription factor AIL6 isoform X2 [Citrus sinensis]	AP2/ERF-ERF
scaffold1	6835604	6835908	305	IP_SJ_vs_In_SJ_peak_1690	intergenic	Dlo_000586.1:scaffold1:6843302-6851937:+:-7546	Dlo_000586.1(Dlo_000586.1)	NA	NA	NA	XP_015583725.1 putative U-box domain-containing protein 50 isoform X2 [Ricinus communis]	NA
scaffold1	6868362	6868640	279	IP_SJ_vs_In_SJ_peak_1693	Dlo_000587.1:Promoter	Dlo_000587.1:scaffold1:6870273-6879003:+:-1772	Dlo_000587.1(Dlo_000587.1)	NA	NA	NA	XP_015583725.1 putative U-box domain-containing protein 50 isoform X2 [Ricinus communis]	NA
scaffold1	6893131	6893332	202	IP_SJ_vs_In_SJ_peak_1697	intergenic	Dlo_000588.1:scaffold1:6879297-6891097:-:-2134	Dlo_000588.1(Dlo_000588.1)	6;GO:0005575,cellular_component cellular_component;GO:0005623,cellular_component cell;GO:0005886,cellular_component plasma membrane;GO:0016020,cellular_component membrane;GO:0044464,cellular_component cell part;GO:0071944,cellular_component cell periphery	NA	NA	XP_006466324.1 nucleobase-ascorbate transporter 11 isoform X2 [Citrus sinensis]	NA
scaffold1	6896459	6896659	201	IP_SJ_vs_In_SJ_peak_1698	Dlo_000589.2:Promoter	Dlo_000589.2:scaffold1:6895416-6895689:-:-869	Dlo_000589.2(Dlo_000589.2)	NA	NA	NA	GAV70079.1 hypothetical protein CFOL_v3_13578 [Cephalotus follicularis]	NA
scaffold1	6909991	6911224	1234	IP_SJ_vs_In_SJ_peak_1700	intergenic	Dlo_000590.1:scaffold1:6899679-6903165:+:10928	Dlo_000590.1(Dlo_000590.1)	73;GO:0003674,molecular_function molecular_function;GO:0003712,molecular_function transcription coregulator activity;GO:0003713,molecular_function transcription coactivator activity;GO:0005575,cellular_component cellular_component;GO:0005622,cellular_component intracellular;GO:0005623,cellular_component cell;GO:0005634,cellular_component nucleus;GO:0006139,biological_process nucleobase-containing…	NA	NA	XP_006426260.1 protein ecdysoneless homolog [Citrus clementina]	NA
scaffold1	6911625	6911978	354	IP_SJ_vs_In_SJ_peak_1701	intergenic	Dlo_000591.1:scaffold1:6922684-6924652:+:-10883	Dlo_000591.1(Dlo_000591.1)	88;GO:0001101,biological_process response to acid chemical;GO:0003674,molecular_function molecular_function;GO:0003824,molecular_function catalytic activity;GO:0005575,cellular_component cellular_component;GO:0005622,cellular_component intracellular;GO:0005623,cellular_component cell;GO:0005737,cellular_component cytoplasm;GO:0006139,biological_process nucleobase-containing compound metabolic pro…	NA	NA	XP_021633675.1 nicotinamidase 1-like [Manihot esculenta]	NA
scaffold10	4278	4529	252	IP_SJ_vs_In_SJ_peak_1703	Dlo_000594.2:Promoter	Dlo_000594.2:scaffold10:65-4274:-:-129	Dlo_000594.2(Dlo_000594.2)	NA	NA	NA	GAY64865.1 hypothetical protein CUMW_236860 [Citrus unshiu]	NA
scaffold10	30749	31747	999	IP_SJ_vs_In_SJ_peak_1707	intergenic	Dlo_000595.1:scaffold10:41445-41731:+:-10197	Dlo_000595.1(Dlo_000595.1)	NA	NA	NA	NA	NA
scaffold10	44280	45763	1484	IP_SJ_vs_In_SJ_peak_1713	intergenic	Dlo_000596.1:scaffold10:47228-48230:+:-2207	Dlo_000596.1(Dlo_000596.1)	NA	EHMT; [histone H3]-lysine9 N-trimethyltransferase EHMT [EC:2.1.1.355]; K11420; PIPOX; sarcosine oxidase / L-pipecolate oxidase [EC:1.5.3.1 1.5.3.7]; K00306	map00260,map00310,map04146	XP_024955525.1 histone-lysine N-methyltransferase, H3 lysine-9 specific SUVH1-like [Citrus sinensis]	NA
scaffold10	51531	51809	279	IP_SJ_vs_In_SJ_peak_1714	Dlo_000597.1:Promoter	Dlo_000597.1:scaffold10:52742-53015:+:-1072	Dlo_000597.1(Dlo_000597.1)	121;GO:0003674,molecular_function molecular_function;GO:0003824,molecular_function catalytic activity;GO:0004743,molecular_function pyruvate kinase activity;GO:0005575,cellular_component cellular_component;GO:0005622,cellular_component intracellular;GO:0005623,cellular_component cell;GO:0005737,cellular_component cytoplasm;GO:0005975,biological_process carbohydrate metabolic process;GO:0006082,bi…	PK, pyk; pyruvate kinase [EC:2.7.1.40]; K00873	map00010,map00230,map00620	XP_015960059.1 pyruvate kinase, cytosolic isozyme [Arachis duranensis]	NA
scaffold10	53448	53648	201	IP_SJ_vs_In_SJ_peak_1715	Dlo_000598.1:Promoter	Dlo_000598.1:scaffold10:54095-57737:+:-547	Dlo_000598.1(Dlo_000598.1)	NA	NA	NA	XP_015389934.1 putative disease resistance RPP13-like protein 1 [Citrus sinensis]	NA
scaffold10	71788	72247	460	IP_SJ_vs_In_SJ_peak_1717	intergenic	Dlo_000599.1:scaffold10:78891-84749:+:-6874	Dlo_000599.1(Dlo_000599.1)	NA	NA	NA	NA	NA
scaffold10	93469	93846	378	IP_SJ_vs_In_SJ_peak_1720	intergenic	Dlo_000600.1:scaffold10:101660-102473:+:-8003	Dlo_000600.1(Dlo_000600.1)	NA	NA	NA	NA	NA
scaffold10	157271	157737	467	IP_SJ_vs_In_SJ_peak_1725	intergenic	Dlo_000601.1:scaffold10:159912-160173:-:2669	Dlo_000601.1(Dlo_000601.1)	NA	NA	NA	NA	NA
scaffold10	196884	197130	247	IP_SJ_vs_In_SJ_peak_1730	intergenic	Dlo_000602.1:scaffold10:227256-227502:-:30495	Dlo_000602.1(Dlo_000602.1)	NA	NA	NA	NA	NA
scaffold10	282181	282528	348	IP_SJ_vs_In_SJ_peak_1738	intergenic	Dlo_000603.1:scaffold10:290224-290584:+:-7870	Dlo_000603.1(Dlo_000603.1)	NA	NA	NA	NA	NA
scaffold10	294980	295411	432	IP_SJ_vs_In_SJ_peak_1744	intergenic	Dlo_000604.1:scaffold10:298272-299396:-:4201	Dlo_000604.1(Dlo_000604.1)	13;GO:0005575,cellular_component cellular_component;GO:0005622,cellular_component intracellular;GO:0005623,cellular_component cell;GO:0005737,cellular_component cytoplasm;GO:0009507,cellular_component chloroplast;GO:0009536,cellular_component plastid;GO:0043226,cellular_component organelle;GO:0043227,cellular_component membrane-bounded organelle;GO:0043229,cellular_component intracellular organel…	NA	NA	GAY63578.1 hypothetical protein CUMW_226730 [Citrus unshiu]	NA
scaffold10	313148	314434	1287	IP_SJ_vs_In_SJ_peak_1748	intergenic	Dlo_000605.1:scaffold10:308953-309570:+:4837	Dlo_000605.1(Dlo_000605.1)	NA	NA	NA	NA	NA
scaffold10	350666	350868	203	IP_SJ_vs_In_SJ_peak_1751	intergenic	Dlo_000606.1:scaffold10:380954-381182:-:30415	Dlo_000606.1(Dlo_000606.1)	NA	NA	NA	NA	NA
scaffold10	407222	407503	282	IP_SJ_vs_In_SJ_peak_1755	Dlo_000608.1:intron	Dlo_000608.1:scaffold10:405881-408997:-:1635	Dlo_000608.1(Dlo_000608.1)	36;GO:0003674,molecular_function molecular_function;GO:0005215,molecular_function transporter activity;GO:0005575,cellular_component cellular_component;GO:0005623,cellular_component cell;GO:0005886,cellular_component plasma membrane;GO:0005887,cellular_component integral component of plasma membrane;GO:0006810,biological_process transport;GO:0006811,biological_process ion transport;GO:0006820,bio…	NA	NA	XP_021593394.1 probable sulfate transporter 3.3 [Manihot esculenta]	NA
scaffold10	423618	423839	222	IP_SJ_vs_In_SJ_peak_1758	Dlo_000609.1:Promoter	Dlo_000609.1:scaffold10:425676-431257:+:-1948	Dlo_000609.1(Dlo_000609.1)	NA	NA	NA	NA	NA
scaffold10	471961	472216	256	IP_SJ_vs_In_SJ_peak_1760	intergenic	Dlo_000610.2:scaffold10:466270-471397:+:5818	Dlo_000610.2(Dlo_000610.2)	32;GO:0003674,molecular_function molecular_function;GO:0003824,molecular_function catalytic activity;GO:0005575,cellular_component cellular_component;GO:0005622,cellular_component intracellular;GO:0005623,cellular_component cell;GO:0005737,cellular_component cytoplasm;GO:0005768,cellular_component endosome;GO:0005794,cellular_component Golgi apparatus;GO:0005802,cellular_component trans-Golgi net…	NA	NA	XP_008227415.1 PREDICTED: probable methyltransferase PMT26 [Prunus mume]	NA
scaffold10	526635	526905	271	IP_SJ_vs_In_SJ_peak_1771	intergenic	Dlo_000611.1:scaffold10:527685-528118:-:1348	Dlo_000611.1(Dlo_000611.1)	NA	NA	NA	NA	NA
scaffold10	542493	542694	202	IP_SJ_vs_In_SJ_peak_1772	intergenic	Dlo_000612.1:scaffold10:538280-540452:-:-2141	Dlo_000612.1(Dlo_000612.1)	NA	NA	NA	NA	NA
scaffold10	559439	559727	289	IP_SJ_vs_In_SJ_peak_1773	intergenic	Dlo_000614.1:scaffold10:564036-566295:+:-4453	Dlo_000614.1(Dlo_000614.1)	NA	NA	NA	NA	NA
scaffold10	624771	624991	221	IP_SJ_vs_In_SJ_peak_1777	intergenic	Dlo_000615.1:scaffold10:679178-679553:+:-54297	Dlo_000615.1(Dlo_000615.1)	NA	NA	NA	NA	NA
scaffold10	709131	709365	235	IP_SJ_vs_In_SJ_peak_1781	intergenic	Dlo_000616.1:scaffold10:727645-730628:-:21380	Dlo_000616.1(Dlo_000616.1)	96;GO:0000003,biological_process reproduction;GO:0000902,biological_process cell morphogenesis;GO:0001101,biological_process response to acid chemical;GO:0003006,biological_process developmental process involved in reproduction;GO:0003674,molecular_function molecular_function;GO:0003824,molecular_function catalytic activity;GO:0006082,biological_process organic acid metabolic process;GO:0006629,b…	E1.14.11.12; gibberellin-44 dioxygenase [EC:1.14.11.12]; K05282	map00904	ANS12338.1 GA20 oxidase [Populus tremula x Populus alba]	NA
scaffold10	759327	759646	320	IP_SJ_vs_In_SJ_peak_1788	Dlo_000617.1:Promoter	Dlo_000617.1:scaffold10:755084-758151:-:-1335	Dlo_000617.1(Dlo_000617.1)	NA	NA	NA	XP_010681570.1 PREDICTED: uncharacterized protein LOC104896515 [Beta vulgaris subsp. vulgaris]	NA
scaffold10	806704	807320	617	IP_SJ_vs_In_SJ_peak_1797	intergenic	Dlo_000618.1:scaffold10:830806-834273:+:-23794	Dlo_000618.1(Dlo_000618.1)	NA	NA	NA	XP_024043107.1 uncharacterized protein LOC112099840 [Citrus clementina]	NA
scaffold10	841698	842421	724	IP_SJ_vs_In_SJ_peak_1799	intergenic	Dlo_000619.1:scaffold10:843971-848781:+:-1912	Dlo_000619.1(Dlo_000619.1)	NA	NA	NA	KDO51651.1 hypothetical protein CISIN_1g0139001mg, partial [Citrus sinensis]	NA
scaffold10	872124	872495	372	IP_SJ_vs_In_SJ_peak_1802	Dlo_000620.1:intron	Dlo_000620.1:scaffold10:851140-882205:-:9896	Dlo_000620.1(Dlo_000620.1)	83;GO:0000228,cellular_component nuclear chromosome;GO:0003674,molecular_function molecular_function;GO:0003824,molecular_function catalytic activity;GO:0004518,molecular_function nuclease activity;GO:0004527,molecular_function exonuclease activity;GO:0004529,molecular_function exodeoxyribonuclease activity;GO:0004536,molecular_function deoxyribonuclease activity;GO:0005575,cellular_component cel…	POLD1; DNA polymerase delta subunit 1 [EC:2.7.7.7]; K02327	map03030,map03410,map03420,map03430,map03440	ESR45386.1 hypothetical protein CICLE_v10000086mg [Citrus clementina]	NA
scaffold10	916950	917620	671	IP_SJ_vs_In_SJ_peak_1811	intergenic	Dlo_000621.1:scaffold10:941725-943441:+:-24440	Dlo_000621.1(Dlo_000621.1)	51;GO:0000166,molecular_function nucleotide binding;GO:0001510,biological_process RNA methylation;GO:0002097,biological_process tRNA wobble base modification;GO:0002098,biological_process tRNA wobble uridine modification;GO:0003674,molecular_function molecular_function;GO:0005488,molecular_function binding;GO:0005575,cellular_component cellular_component;GO:0005622,cellular_component intracellula…	NA	NA	GAY64927.1 hypothetical protein CUMW_237330 [Citrus unshiu]	NA
scaffold10	959327	959700	374	IP_SJ_vs_In_SJ_peak_1812	Dlo_000622.1:intron	Dlo_000622.1:scaffold10:947321-961540:+:12192	Dlo_000622.1(Dlo_000622.1)	51;GO:0000166,molecular_function nucleotide binding;GO:0001510,biological_process RNA methylation;GO:0002097,biological_process tRNA wobble base modification;GO:0002098,biological_process tRNA wobble uridine modification;GO:0003674,molecular_function molecular_function;GO:0005488,molecular_function binding;GO:0005575,cellular_component cellular_component;GO:0005622,cellular_component intracellula…	NA	NA	XP_006465087.1 uncharacterized protein LOC102612697 isoform X1 [Citrus sinensis]	NA
scaffold10	962341	963605	1265	IP_SJ_vs_In_SJ_peak_1813	intergenic	Dlo_000623.1:scaffold10:978230-978799:+:-15257	Dlo_000623.1(Dlo_000623.1)	NA	NA	NA	NA	NA
scaffold10	991070	993311	2242	IP_SJ_vs_In_SJ_peak_1823	intergenic	Dlo_000624.1:scaffold10:993372-995446:-:3256	Dlo_000624.1(Dlo_000624.1)	NA	NA	NA	NA	NA
scaffold10	1000757	1001066	310	IP_SJ_vs_In_SJ_peak_1824	intergenic	Dlo_000626.1:scaffold10:1003068-1003527:+:-2157	Dlo_000626.1(Dlo_000626.1)	NA	NA	NA	XP_021630138.1 uncharacterized protein LOC110628011 [Manihot esculenta]	NA
scaffold10	1006853	1007157	305	IP_SJ_vs_In_SJ_peak_1829	intergenic	Dlo_000627.1:scaffold10:1009799-1010333:-:3328	Dlo_000627.1(Dlo_000627.1)	NA	NA	NA	NA	NA
scaffold10	1037460	1037717	258	IP_SJ_vs_In_SJ_peak_1834	intergenic	Dlo_000629.1:scaffold10:1038026-1038326:-:738	Dlo_000629.1(Dlo_000629.1)	NA	NA	NA	NA	NA
scaffold10	1081518	1082132	615	IP_SJ_vs_In_SJ_peak_1843	intergenic	Dlo_000631.1:scaffold10:1087622-1090162:-:8337	Dlo_000631.1(Dlo_000631.1)	NA	NA	NA	NA	NA
scaffold10	1105632	1106507	876	IP_SJ_vs_In_SJ_peak_1846	intergenic	Dlo_000632.1:scaffold10:1108875-1115013:+:-2806	Dlo_000632.1(Dlo_000632.1)	NA	NA	NA	GAY64934.1 hypothetical protein CUMW_237350 [Citrus unshiu]	NA
scaffold10	1118432	1118644	213	IP_SJ_vs_In_SJ_peak_1848	intergenic	Dlo_000633.1:scaffold10:1124529-1128243:+:-5991	Dlo_000633.1(Dlo_000633.1)	NA	NA	NA	XP_021862089.1 uncharacterized protein LOC110801077 [Spinacia oleracea]	NA
scaffold10	1136060	1136544	485	IP_SJ_vs_In_SJ_peak_1853	Dlo_000634.2:Promoter	Dlo_000634.2:scaffold10:1136672-1161612:+:-370	Dlo_000634.2(Dlo_000634.2)	124;GO:0000075,biological_process cell cycle checkpoint;GO:0000166,molecular_function nucleotide binding;GO:0000209,biological_process protein polyubiquitination;GO:0000278,biological_process mitotic cell cycle;GO:0003674,molecular_function molecular_function;GO:0003824,molecular_function catalytic activity;GO:0004842,molecular_function ubiquitin-protein transferase activity;GO:0005488,molecular_…	NA	NA	GAY38660.1 hypothetical protein CUMW_038350 [Citrus unshiu]	NA
scaffold10	1157869	1158155	287	IP_SJ_vs_In_SJ_peak_1855	Dlo_000634.2:intron	Dlo_000635.1:scaffold10:1170571-1173684:-:15672	Dlo_000635.1(Dlo_000635.1)	62;GO:0003674,molecular_function molecular_function;GO:0003824,molecular_function catalytic activity;GO:0004672,molecular_function protein kinase activity;GO:0004674,molecular_function protein serine/threonine kinase activity;GO:0004675,molecular_function transmembrane receptor protein serine/threonine kinase activity;GO:0004888,molecular_function transmembrane signaling receptor activity;GO:0005…	NA	NA	XP_006432126.1 proline-rich receptor-like protein kinase PERK2 [Citrus clementina]	NA
scaffold10	1189806	1190188	383	IP_SJ_vs_In_SJ_peak_1861	intergenic	Dlo_000636.1:scaffold10:1190309-1190618:-:621	Dlo_000636.1(Dlo_000636.1)	NA	NA	NA	NA	NA
scaffold10	1230911	1231183	273	IP_SJ_vs_In_SJ_peak_1872	intergenic	Dlo_000637.1:scaffold10:1237832-1238441:-:7394	Dlo_000637.1(Dlo_000637.1)	NA	NA	NA	NA	NA
scaffold10	1242806	1243077	272	IP_SJ_vs_In_SJ_peak_1874	intergenic	Dlo_000638.1:scaffold10:1243337-1244603:-:1662	Dlo_000638.1(Dlo_000638.1)	NA	NA	NA	NA	NA
scaffold10	1273355	1273563	209	IP_SJ_vs_In_SJ_peak_1878	Dlo_000639.2:intron	Dlo_000639.2:scaffold10:1253383-1293614:-:20155	Dlo_000639.2(Dlo_000639.2)	87;GO:0000003,biological_process reproduction;GO:0000278,biological_process mitotic cell cycle;GO:0000280,biological_process nuclear division;GO:0000712,biological_process resolution of meiotic recombination intermediates;GO:0003674,molecular_function molecular_function;GO:0003676,molecular_function nucleic acid binding;GO:0003677,molecular_function DNA binding;GO:0003824,molecular_function catal…	TOP3; DNA topoisomerase III [EC:5.6.2.1]; K03165	map03440	XP_022774855.1 DNA topoisomerase 3-alpha isoform X4 [Durio zibethinus]	NA
scaffold10	1338702	1338905	204	IP_SJ_vs_In_SJ_peak_1884	intergenic	Dlo_000640.1:scaffold10:1334578-1334989:+:4225	Dlo_000640.1(Dlo_000640.1)	NA	NA	NA	NA	NA
scaffold10	1369308	1369522	215	IP_SJ_vs_In_SJ_peak_1887	intergenic	Dlo_000641.1:scaffold10:1381219-1383199:+:-11804	Dlo_000641.1(Dlo_000641.1)	NA	NA	NA	XP_017982366.1 PREDICTED: F-box protein At5g39450 [Theobroma cacao]	NA
scaffold10	1391121	1392238	1118	IP_SJ_vs_In_SJ_peak_1890	intergenic	Dlo_000642.1:scaffold10:1394597-1400298:+:-2918	Dlo_000642.1(Dlo_000642.1)	106;GO:0000096,biological_process sulfur amino acid metabolic process;GO:0000098,biological_process sulfur amino acid catabolic process;GO:0001101,biological_process response to acid chemical;GO:0001735,molecular_function prenylcysteine oxidase activity;GO:0003674,molecular_function molecular_function;GO:0003824,molecular_function catalytic activity;GO:0005575,cellular_component cellular_componen…	PCYOX1, FCLY; prenylcysteine oxidase / farnesylcysteine lyase [EC:1.8.3.5 1.8.3.6]; K05906	map00900	KDO57499.1 hypothetical protein CISIN_1g043512mg [Citrus sinensis]	NA
scaffold10	1403148	1403546	399	IP_SJ_vs_In_SJ_peak_1893	intergenic	Dlo_000643.1:scaffold10:1411338-1413540:+:-7991	Dlo_000643.1(Dlo_000643.1)	NA	NA	NA	NA	NA
scaffold10	1434902	1435293	392	IP_SJ_vs_In_SJ_peak_1896	Dlo_000645.1:Promoter	Dlo_000645.1:scaffold10:1436431-1442331:+:-1334	Dlo_000645.1(Dlo_000645.1)	NA	NA	NA	NA	NA
scaffold10	1444652	1444872	221	IP_SJ_vs_In_SJ_peak_1897	intergenic	Dlo_000646.1:scaffold10:1443585-1443882:+:1176	Dlo_000646.1(Dlo_000646.1)	106;GO:0000096,biological_process sulfur amino acid metabolic process;GO:0000098,biological_process sulfur amino acid catabolic process;GO:0001101,biological_process response to acid chemical;GO:0001735,molecular_function prenylcysteine oxidase activity;GO:0003674,molecular_function molecular_function;GO:0003824,molecular_function catalytic activity;GO:0005575,cellular_component cellular_componen…	PCYOX1, FCLY; prenylcysteine oxidase / farnesylcysteine lyase [EC:1.8.3.5 1.8.3.6]; K05906	map00900	XP_006366424.1 PREDICTED: farnesylcysteine lyase [Solanum tuberosum]	NA
scaffold10	1454407	1454656	250	IP_SJ_vs_In_SJ_peak_1902	intergenic	Dlo_000647.1:scaffold10:1461133-1464994:-:10463	Dlo_000647.1(Dlo_000647.1)	48;GO:0000815,cellular_component ESCRT III complex;GO:0005575,cellular_component cellular_component;GO:0005622,cellular_component intracellular;GO:0005623,cellular_component cell;GO:0005737,cellular_component cytoplasm;GO:0005768,cellular_component endosome;GO:0005770,cellular_component late endosome;GO:0005829,cellular_component cytosol;GO:0005886,cellular_component plasma membrane;GO:0006810,bi…	CHMP6, VPS20; charged multivesicular body protein 6; K12195	map04144	XP_016751208.1 PREDICTED: vacuolar protein sorting-associated protein 20 homolog 1-like [Gossypium hirsutum]	NA
scaffold10	1492754	1493160	407	IP_SJ_vs_In_SJ_peak_1907	intergenic	Dlo_000648.4:scaffold10:1512045-1519171:+:-19088	Dlo_000648.4(Dlo_000648.4)	NA	NA	NA	XP_006465110.1 ubinuclein-1-like isoform X1 [Citrus sinensis]	NA
scaffold10	1519867	1520888	1022	IP_SJ_vs_In_SJ_peak_1910	intergenic	Dlo_000649.1:scaffold10:1520129-1521711:+:248	Dlo_000649.1(Dlo_000649.1)	62;GO:0003674,molecular_function molecular_function;GO:0003712,molecular_function transcription coregulator activity;GO:0003713,molecular_function transcription coactivator activity;GO:0005575,cellular_component cellular_component;GO:0005622,cellular_component intracellular;GO:0005623,cellular_component cell;GO:0005634,cellular_component nucleus;GO:0005667,cellular_component transcription factor …	NA	NA	XP_021683087.1 RNA polymerase II transcriptional coactivator KIWI-like isoform X2 [Hevea brasiliensis]	Coactivator p15
scaffold10	1529438	1529754	317	IP_SJ_vs_In_SJ_peak_1911	Dlo_000651.1:Promoter;Dlo_000650.1:Promoter	Dlo_000651.1:scaffold10:1529802-1532593:+:-206	Dlo_000651.1(Dlo_000651.1)	14;GO:0005575,cellular_component cellular_component;GO:0005622,cellular_component intracellular;GO:0005623,cellular_component cell;GO:0005737,cellular_component cytoplasm;GO:0009507,cellular_component chloroplast;GO:0009536,cellular_component plastid;GO:0009579,cellular_component thylakoid;GO:0043226,cellular_component organelle;GO:0043227,cellular_component membrane-bounded organelle;GO:0043229,…	NA	NA	XP_006432107.1 psbP domain-containing protein 2, chloroplastic [Citrus clementina]	NA
scaffold10	1536045	1536851	807	IP_SJ_vs_In_SJ_peak_1914	intergenic	Dlo_000652.1:scaffold10:1539222-1541112:-:4664	Dlo_000652.1(Dlo_000652.1)	NA	NA	NA	XP_002269087.1 PREDICTED: protein SRG1 [Vitis vinifera]	NA
scaffold10	1569412	1571280	1869	IP_SJ_vs_In_SJ_peak_1916	Dlo_000656.2:Promoter	Dlo_000656.2:scaffold10:1567386-1567985:-:-2360	Dlo_000656.2(Dlo_000656.2)	NA	NA	NA	PPD77767.1 hypothetical protein GOBAR_DD25316 [Gossypium barbadense]	NA
scaffold10	1592293	1592782	490	IP_SJ_vs_In_SJ_peak_1917	intergenic	Dlo_000657.1:scaffold10:1584251-1584452:-:-8085	Dlo_000657.1(Dlo_000657.1)	NA	NA	NA	NA	NA
scaffold10	1604923	1605156	234	IP_SJ_vs_In_SJ_peak_1918	intergenic	Dlo_000658.1:scaffold10:1609415-1611343:-:6304	Dlo_000658.1(Dlo_000658.1)	NA	NA	NA	NA	NA
scaffold10	1703355	1703577	223	IP_SJ_vs_In_SJ_peak_1921	intergenic	Dlo_000663.1:scaffold10:1708228-1708825:-:5359	Dlo_000663.1(Dlo_000663.1)	50;GO:0005575,cellular_component cellular_component;GO:0005622,cellular_component intracellular;GO:0005623,cellular_component cell;GO:0005737,cellular_component cytoplasm;GO:0005768,cellular_component endosome;GO:0005773,cellular_component vacuole;GO:0005794,cellular_component Golgi apparatus;GO:0005802,cellular_component trans-Golgi network;GO:0006605,biological_process protein targeting;GO:0006…	NA	NA	XP_021675741.1 vacuolar-sorting receptor 1-like isoform X1 [Hevea brasiliensis]	NA
scaffold10	1728331	1728550	220	IP_SJ_vs_In_SJ_peak_1924	intergenic	Dlo_000664.1:scaffold10:1728930-1731403:-:2963	Dlo_000664.1(Dlo_000664.1)	NA	NA	NA	XP_006489639.1 protein SRG1-like [Citrus sinensis]	NA
scaffold10	1748936	1749163	228	IP_SJ_vs_In_SJ_peak_1926	intergenic	Dlo_000665.1:scaffold10:1752500-1752892:-:3843	Dlo_000665.1(Dlo_000665.1)	50;GO:0005575,cellular_component cellular_component;GO:0005622,cellular_component intracellular;GO:0005623,cellular_component cell;GO:0005737,cellular_component cytoplasm;GO:0005768,cellular_component endosome;GO:0005773,cellular_component vacuole;GO:0005794,cellular_component Golgi apparatus;GO:0005802,cellular_component trans-Golgi network;GO:0006605,biological_process protein targeting;GO:0006…	NA	NA	XP_022763506.1 vacuolar-sorting receptor 3-like [Durio zibethinus]	NA
scaffold10	1766629	1766843	215	IP_SJ_vs_In_SJ_peak_1927	intergenic	Dlo_000666.1:scaffold10:1775744-1777825:-:11089	Dlo_000666.1(Dlo_000666.1)	NA	NA	NA	XP_006489639.1 protein SRG1-like [Citrus sinensis]	NA
scaffold10	1817135	1817784	650	IP_SJ_vs_In_SJ_peak_1938	intergenic	Dlo_000667.1:scaffold10:1830751-1831363:-:13904	Dlo_000667.1(Dlo_000667.1)	NA	NA	NA	NA	NA
scaffold10	1862087	1862307	221	IP_SJ_vs_In_SJ_peak_1943	intergenic	Dlo_000668.1:scaffold10:1876159-1876444:+:-13962	Dlo_000668.1(Dlo_000668.1)	NA	NA	NA	XP_017984140.1 PREDICTED: putative disease resistance RPP13-like protein 1 [Theobroma cacao]	NA
scaffold10	1890634	1891017	384	IP_SJ_vs_In_SJ_peak_1948	intergenic	Dlo_000669.1:scaffold10:1893195-1895370:-:4545	Dlo_000669.1(Dlo_000669.1)	NA	NA	NA	XP_025013133.1 probable GTP diphosphokinase CRSH, chloroplastic [Ricinus communis]	NA
scaffold10	1907172	1907546	375	IP_SJ_vs_In_SJ_peak_1950	Dlo_000670.1:Promoter	Dlo_000670.1:scaffold10:1909164-1909419:+:-1805	Dlo_000670.1(Dlo_000670.1)	NA	NA	NA	NA	NA
scaffold10	2017449	2017985	537	IP_SJ_vs_In_SJ_peak_1960	intergenic	Dlo_000673.1:scaffold10:2043025-2043943:-:26226	Dlo_000673.1(Dlo_000673.1)	NA	NA	NA	GAV79526.1 hypothetical protein CFOL_v3_22991 [Cephalotus follicularis]	NA
scaffold10	2061246	2061546	301	IP_SJ_vs_In_SJ_peak_1964	intergenic	Dlo_000674.1:scaffold10:2068040-2070118:+:-6644	Dlo_000674.1(Dlo_000674.1)	NA	NA	NA	XP_009343054.1 PREDICTED: TMV resistance protein N-like [Pyrus x bretschneideri]	NA
scaffold100	4087	4463	377	IP_SJ_vs_In_SJ_peak_1966	intergenic	Dlo_000675.1:scaffold100:581-1805:-:-2469	Dlo_000675.1(Dlo_000675.1)	75;GO:0000271,biological_process polysaccharide biosynthetic process;GO:0001871,molecular_function obsolete pattern binding;GO:0003674,molecular_function molecular_function;GO:0005488,molecular_function binding;GO:0005575,cellular_component cellular_component;GO:0005622,cellular_component intracellular;GO:0005623,cellular_component cell;GO:0005737,cellular_component cytoplasm;GO:0005975,biologica…	NA	NA	ESR51805.1 hypothetical protein CICLE_v10031079mg [Citrus clementina]	NA
scaffold100	8241	9356	1116	IP_SJ_vs_In_SJ_peak_1968	intergenic	Dlo_000676.1:scaffold100:13772-15390:+:-4974	Dlo_000676.1(Dlo_000676.1)	54;GO:0000003,biological_process reproduction;GO:0003006,biological_process developmental process involved in reproduction;GO:0003674,molecular_function molecular_function;GO:0005215,molecular_function transporter activity;GO:0005575,cellular_component cellular_component;GO:0005623,cellular_component cell;GO:0005886,cellular_component plasma membrane;GO:0006810,biological_process transport;GO:000…	NA	NA	OMO55119.1 Proton-dependent oligopeptide transporter family [Corchorus olitorius]	NA
scaffold100	17560	18052	493	IP_SJ_vs_In_SJ_peak_1970	intergenic	Dlo_000677.1:scaffold100:20128-22437:+:-2322	Dlo_000677.1(Dlo_000677.1)	54;GO:0000003,biological_process reproduction;GO:0003006,biological_process developmental process involved in reproduction;GO:0003674,molecular_function molecular_function;GO:0005215,molecular_function transporter activity;GO:0005575,cellular_component cellular_component;GO:0005623,cellular_component cell;GO:0005886,cellular_component plasma membrane;GO:0006810,biological_process transport;GO:000…	NA	NA	XP_021593866.1 protein NRT1/ PTR FAMILY 2.13-like [Manihot esculenta]	NA
scaffold100	27762	28887	1126	IP_SJ_vs_In_SJ_peak_1972	intergenic	Dlo_000678.1:scaffold100:35139-39630:+:-6815	Dlo_000678.1(Dlo_000678.1)	54;GO:0000003,biological_process reproduction;GO:0003006,biological_process developmental process involved in reproduction;GO:0003674,molecular_function molecular_function;GO:0005215,molecular_function transporter activity;GO:0005575,cellular_component cellular_component;GO:0005623,cellular_component cell;GO:0005886,cellular_component plasma membrane;GO:0006810,biological_process transport;GO:000…	NA	NA	XP_006438561.1 protein NRT1/ PTR FAMILY 2.13 [Citrus clementina]	NA
scaffold100	44454	44689	236	IP_SJ_vs_In_SJ_peak_1977	intergenic	Dlo_000679.1:scaffold100:46991-56336:+:-2420	Dlo_000679.1(Dlo_000679.1)	NA	AMPD; AMP deaminase [EC:3.5.4.6]; K01490	map00230	ESR51799.1 hypothetical protein CICLE_v10030660mg [Citrus clementina]	NA
scaffold100	57750	58118	369	IP_SJ_vs_In_SJ_peak_1979	intergenic	Dlo_000680.1:scaffold100:63809-69593:+:-5875	Dlo_000680.1(Dlo_000680.1)	NA	NA	NA	XP_006438557.1 uncharacterized protein LOC18043632 [Citrus clementina]	NA
scaffold100	71284	71589	306	IP_SJ_vs_In_SJ_peak_1981	intergenic	Dlo_000681.1:scaffold100:75442-76116:+:-4006	Dlo_000681.1(Dlo_000681.1)	NA	NA	NA	XP_003517914.1 thioredoxin H2 [Glycine max]	NA
scaffold100	81109	81699	591	IP_SJ_vs_In_SJ_peak_1984	intergenic	Dlo_000683.1:scaffold100:78956-79304:-:-2099	Dlo_000683.1(Dlo_000683.1)	44;GO:0001671,molecular_function ATPase activator activity;GO:0003674,molecular_function molecular_function;GO:0005488,molecular_function binding;GO:0005515,molecular_function protein binding;GO:0005575,cellular_component cellular_component;GO:0005622,cellular_component intracellular;GO:0005623,cellular_component cell;GO:0005634,cellular_component nucleus;GO:0005654,cellular_component nucleoplasm…	NA	NA	XP_007044393.1 PREDICTED: dnaJ homolog subfamily B member 1 [Theobroma cacao]	NA
scaffold100	83398	83737	340	IP_SJ_vs_In_SJ_peak_1986	intergenic	Dlo_000684.1:scaffold100:86900-88451:+:-3333	Dlo_000684.1(Dlo_000684.1)	48;GO:0003674,molecular_function molecular_function;GO:0003676,molecular_function nucleic acid binding;GO:0003723,molecular_function RNA binding;GO:0003824,molecular_function catalytic activity;GO:0004518,molecular_function nuclease activity;GO:0004519,molecular_function endonuclease activity;GO:0005488,molecular_function binding;GO:0005575,cellular_component cellular_component;GO:0005622,cellula…	NA	NA	KDO82711.1 hypothetical protein CISIN_1g038206mg [Citrus sinensis]	NA
scaffold100	112870	113267	398	IP_SJ_vs_In_SJ_peak_1989	Dlo_000687.1:Promoter	Dlo_000687.1:scaffold100:111830-113002:-:-66	Dlo_000687.1(Dlo_000687.1)	80;GO:0003674,molecular_function molecular_function;GO:0003824,molecular_function catalytic activity;GO:0004364,molecular_function glutathione transferase activity;GO:0005575,cellular_component cellular_component;GO:0005622,cellular_component intracellular;GO:0005623,cellular_component cell;GO:0005737,cellular_component cytoplasm;GO:0006518,biological_process peptide metabolic process;GO:0006575,…	GST, gst; glutathione S-transferase [EC:2.5.1.18]; K00799	map00480	XP_006483268.1 glutathione S-transferase U17-like [Citrus sinensis]	NA
scaffold100	122888	123262	375	IP_SJ_vs_In_SJ_peak_1992	Dlo_000688.1:intron	Dlo_000688.1:scaffold100:122327-123953:-:878	Dlo_000688.1(Dlo_000688.1)	80;GO:0003674,molecular_function molecular_function;GO:0003824,molecular_function catalytic activity;GO:0004364,molecular_function glutathione transferase activity;GO:0005575,cellular_component cellular_component;GO:0005622,cellular_component intracellular;GO:0005623,cellular_component cell;GO:0005737,cellular_component cytoplasm;GO:0006518,biological_process peptide metabolic process;GO:0006575,…	GST, gst; glutathione S-transferase [EC:2.5.1.18]; K00799	map00480	XP_006483268.1 glutathione S-transferase U17-like [Citrus sinensis]	NA
scaffold100	133606	133916	311	IP_SJ_vs_In_SJ_peak_1993	Dlo_000689.2:Promoter	Dlo_000689.2:scaffold100:128215-132575:-:-1185	Dlo_000689.2(Dlo_000689.2)	43;GO:0003674,molecular_function molecular_function;GO:0003676,molecular_function nucleic acid binding;GO:0003723,molecular_function RNA binding;GO:0003824,molecular_function catalytic activity;GO:0004518,molecular_function nuclease activity;GO:0004519,molecular_function endonuclease activity;GO:0005488,molecular_function binding;GO:0005575,cellular_component cellular_component;GO:0005622,cellula…	NA	NA	ESR51785.1 hypothetical protein CICLE_v10030848mg [Citrus clementina]	NA
scaffold100	140063	140531	469	IP_SJ_vs_In_SJ_peak_1994	intergenic	Dlo_000690.1:scaffold100:141059-145247:-:4950	Dlo_000690.1(Dlo_000690.1)	91;GO:0000003,biological_process reproduction;GO:0003006,biological_process developmental process involved in reproduction;GO:0003674,molecular_function molecular_function;GO:0003824,molecular_function catalytic activity;GO:0005575,cellular_component cellular_component;GO:0005622,cellular_component intracellular;GO:0005623,cellular_component cell;GO:0005737,cellular_component cytoplasm;GO:0005794…	NA	NA	XP_006438543.1 hydroxyproline O-galactosyltransferase GALT4 [Citrus clementina]	NA
scaffold100	151452	151983	532	IP_SJ_vs_In_SJ_peak_1997	intergenic	Dlo_000691.1:scaffold100:156673-158609:+:-4956	Dlo_000691.1(Dlo_000691.1)	40;GO:0000003,biological_process reproduction;GO:0003006,biological_process developmental process involved in reproduction;GO:0003674,molecular_function molecular_function;GO:0003824,molecular_function catalytic activity;GO:0005575,cellular_component cellular_component;GO:0006793,biological_process phosphorus metabolic process;GO:0006796,biological_process phosphate-containing compound metabolic …	GPAT; glycerol-3-phosphate acyltransferase [EC:2.3.1.15 2.3.1.198]; K13508	map00561,map00564	XP_021293334.1 LOW QUALITY PROTEIN: glycerol-3-phosphate 2-O-acyltransferase 6-like [Herrania umbratica]	NA
scaffold100	160702	161085	384	IP_SJ_vs_In_SJ_peak_2001	Dlo_000692.1:Promoter	Dlo_000692.1:scaffold100:162707-164539:+:-1814	Dlo_000692.1(Dlo_000692.1)	40;GO:0000003,biological_process reproduction;GO:0003006,biological_process developmental process involved in reproduction;GO:0003674,molecular_function molecular_function;GO:0003824,molecular_function catalytic activity;GO:0005575,cellular_component cellular_component;GO:0006793,biological_process phosphorus metabolic process;GO:0006796,biological_process phosphate-containing compound metabolic …	GPAT; glycerol-3-phosphate acyltransferase [EC:2.3.1.15 2.3.1.198]; K13508	map00561,map00564	XP_012454739.1 PREDICTED: glycerol-3-phosphate 2-O-acyltransferase 6-like [Gossypium raimondii]	NA
scaffold100	169495	169744	250	IP_SJ_vs_In_SJ_peak_2005	Dlo_000693.1:Promoter	Dlo_000693.1:scaffold100:170568-173712:+:-949	Dlo_000693.1(Dlo_000693.1)	45;GO:0000145,cellular_component exocyst;GO:0001927,biological_process exocyst assembly;GO:0005575,cellular_component cellular_component;GO:0005622,cellular_component intracellular;GO:0005623,cellular_component cell;GO:0005737,cellular_component cytoplasm;GO:0005938,cellular_component cell cortex;GO:0006810,biological_process transport;GO:0006887,biological_process exocytosis;GO:0006904,biologica…	NA	NA	XP_022734086.1 exocyst complex component EXO84A [Durio zibethinus]	NA
scaffold100	187453	187961	509	IP_SJ_vs_In_SJ_peak_2006	Dlo_000695.1:Promoter	Dlo_000695.1:scaffold100:178744-186406:-:-1300	Dlo_000695.1(Dlo_000695.1)	NA	NA	NA	EOY00248.1 CW14 protein isoform 2 [Theobroma cacao]	NA
scaffold100	193192	193434	243	IP_SJ_vs_In_SJ_peak_2008	intergenic	Dlo_000696.2:scaffold100:197518-198152:-:4839	Dlo_000696.2(Dlo_000696.2)	NA	NA	NA	ONI30639.1 hypothetical protein PRUPE_1G263900 [Prunus persica]	NA
scaffold100	206626	207222	597	IP_SJ_vs_In_SJ_peak_2015	Dlo_000697.1:Promoter	Dlo_000697.1:scaffold100:208571-210942:+:-1647	Dlo_000697.1(Dlo_000697.1)	59;GO:0000003,biological_process reproduction;GO:0003006,biological_process developmental process involved in reproduction;GO:0003674,molecular_function molecular_function;GO:0003700,molecular_function DNA-binding transcription factor activity;GO:0005575,cellular_component cellular_component;GO:0005622,cellular_component intracellular;GO:0005623,cellular_component cell;GO:0005634,cellular_compone…	NA	NA	XP_024022584.1 transcription factor BHLH089 [Morus notabilis]	bHLH
scaffold100	215653	216750	1098	IP_SJ_vs_In_SJ_peak_2016	Dlo_000698.1:Promoter;Dlo_000699.1:Promoter	Dlo_000698.1:scaffold100:212033-215166:-:-1035	Dlo_000698.1(Dlo_000698.1)	72;GO:0005575,cellular_component cellular_component;GO:0005622,cellular_component intracellular;GO:0005623,cellular_component cell;GO:0005634,cellular_component nucleus;GO:0008150,biological_process biological_process;GO:0009314,biological_process response to radiation;GO:0009416,biological_process response to light stimulus;GO:0009605,biological_process response to external stimulus;GO:0009606,b…	NA	NA	XP_006438534.1 protein SHORT HYPOCOTYL IN WHITE LIGHT 1 [Citrus clementina]	NA
scaffold100	257132	257973	842	IP_SJ_vs_In_SJ_peak_2017	intergenic	Dlo_000703.1:scaffold100:254483-256013:+:3069	Dlo_000703.1(Dlo_000703.1)	NA	NA	NA	XP_022158830.1 uncharacterized protein LOC111025293 [Momordica charantia]	NA
scaffold100	263122	263374	253	IP_SJ_vs_In_SJ_peak_2018	intergenic	Dlo_000704.1:scaffold100:265457-266086:+:-2209	Dlo_000704.1(Dlo_000704.1)	NA	NA	NA	XP_021283276.1 uncharacterized protein LOC110415846 [Herrania umbratica]	NA
scaffold100	275612	276416	805	IP_SJ_vs_In_SJ_peak_2021	Dlo_000705.1:Promoter	Dlo_000705.1:scaffold100:271256-275725:-:-288	Dlo_000705.1(Dlo_000705.1)	NA	MTHFS; 5-formyltetrahydrofolate cyclo-ligase [EC:6.3.3.2]; K01934	map00670	KDO82673.1 hypothetical protein CISIN_1g022563mg [Citrus sinensis]	NA
scaffold100	282195	282427	233	IP_SJ_vs_In_SJ_peak_2023	intergenic	Dlo_000706.1:scaffold100:286360-286793:+:-4049	Dlo_000706.1(Dlo_000706.1)	NA	NA	NA	XP_006438529.1 CLAVATA3/ESR (CLE)-related protein 25 [Citrus clementina]	NA
scaffold100	292037	292855	819	IP_SJ_vs_In_SJ_peak_2027	Dlo_000707.1:Promoter	Dlo_000707.1:scaffold100:293052-296112:+:-606	Dlo_000707.1(Dlo_000707.1)	NA	PPP2C; serine/threonine-protein phosphatase 2A catalytic subunit [EC:3.1.3.16]; K04382	map03015,map04136	XP_012091995.1 serine/threonine-protein phosphatase PP2A catalytic subunit [Jatropha curcas]	NA
scaffold100	306333	306743	411	IP_SJ_vs_In_SJ_peak_2028	Dlo_000709.1:Promoter	Dlo_000709.1:scaffold100:302945-305483:-:-1054	Dlo_000709.1(Dlo_000709.1)	13;GO:0005575,cellular_component cellular_component;GO:0005622,cellular_component intracellular;GO:0005623,cellular_component cell;GO:0005634,cellular_component nucleus;GO:0005886,cellular_component plasma membrane;GO:0016020,cellular_component membrane;GO:0043226,cellular_component organelle;GO:0043227,cellular_component membrane-bounded organelle;GO:0043229,cellular_component intracellular orga…	NA	NA	XP_006438525.1 probable inactive receptor kinase At1g27190 [Citrus clementina]	NA
scaffold100	309220	309516	297	IP_SJ_vs_In_SJ_peak_2029	intergenic	Dlo_000710.1:scaffold100:310973-312025:-:2657	Dlo_000710.1(Dlo_000710.1)	13;GO:0005575,cellular_component cellular_component;GO:0005622,cellular_component intracellular;GO:0005623,cellular_component cell;GO:0005634,cellular_component nucleus;GO:0005886,cellular_component plasma membrane;GO:0016020,cellular_component membrane;GO:0043226,cellular_component organelle;GO:0043227,cellular_component membrane-bounded organelle;GO:0043229,cellular_component intracellular orga…	NA	NA	XP_006438525.1 probable inactive receptor kinase At1g27190 [Citrus clementina]	NA
scaffold100	320739	321104	366	IP_SJ_vs_In_SJ_peak_2032	intergenic	Dlo_000711.1:scaffold100:319982-320297:+:939	Dlo_000711.1(Dlo_000711.1)	NA	NA	NA	NA	NA
scaffold100	327932	328545	614	IP_SJ_vs_In_SJ_peak_2035	intergenic	Dlo_000712.1:scaffold100:323887-325501:-:-2737	Dlo_000712.1(Dlo_000712.1)	NA	NA	NA	KDO82665.1 hypothetical protein CISIN_1g021351mg [Citrus sinensis]	MYB-related
scaffold100	334486	334718	233	IP_SJ_vs_In_SJ_peak_2038	intergenic	Dlo_000713.1:scaffold100:340693-344830:+:-6091	Dlo_000713.1(Dlo_000713.1)	24;GO:0005575,cellular_component cellular_component;GO:0005622,cellular_component intracellular;GO:0005623,cellular_component cell;GO:0005737,cellular_component cytoplasm;GO:0008150,biological_process biological_process;GO:0009507,cellular_component chloroplast;GO:0009536,cellular_component plastid;GO:0009987,biological_process cellular process;GO:0010190,biological_process cytochrome b6f complex…	NA	NA	XP_006483743.1 protein COFACTOR ASSEMBLY OF COMPLEX C SUBUNIT B CCB4, chloroplastic isoform X1 [Citrus sinensis]	NA
scaffold100	349042	349269	228	IP_SJ_vs_In_SJ_peak_2041	intergenic	Dlo_000714.1:scaffold100:345724-349760:-:605	Dlo_000714.1(Dlo_000714.1)	13;GO:0005575,cellular_component cellular_component;GO:0005622,cellular_component intracellular;GO:0005623,cellular_component cell;GO:0005737,cellular_component cytoplasm;GO:0005794,cellular_component Golgi apparatus;GO:0012505,cellular_component endomembrane system;GO:0043226,cellular_component organelle;GO:0043227,cellular_component membrane-bounded organelle;GO:0043229,cellular_component intra…	NA	NA	XP_006483745.1 glycosyltransferase family 92 protein RCOM_0530710 [Citrus sinensis]	NA
scaffold100	360410	361249	840	IP_SJ_vs_In_SJ_peak_2044	Dlo_000715.1:Promoter	Dlo_000715.1:scaffold100:356171-359189:-:-1640	Dlo_000715.1(Dlo_000715.1)	25;GO:0003674,molecular_function molecular_function;GO:0005488,molecular_function binding;GO:0005515,molecular_function protein binding;GO:0005575,cellular_component cellular_component;GO:0005622,cellular_component intracellular;GO:0005623,cellular_component cell;GO:0005856,cellular_component cytoskeleton;GO:0005874,cellular_component microtubule;GO:0008017,molecular_function microtubule binding;…	NA	NA	XP_006483746.1 TORTIFOLIA1-like protein 4 isoform X1 [Citrus sinensis]	NA
scaffold100	364174	364446	273	IP_SJ_vs_In_SJ_peak_2046	Dlo_000716.1:Promoter	Dlo_000716.1:scaffold100:366320-366551:+:-2010	Dlo_000716.1(Dlo_000716.1)	NA	NA	NA	NA	NA
scaffold100	380645	381106	462	IP_SJ_vs_In_SJ_peak_2051	intergenic	Dlo_000717.4:scaffold100:392007-402417:+:-11132	Dlo_000717.4(Dlo_000717.4)	99;GO:0000118,cellular_component histone deacetylase complex;GO:0000122,biological_process negative regulation of transcription by RNA polymerase II;GO:0000785,cellular_component chromatin;GO:0001101,biological_process response to acid chemical;GO:0005575,cellular_component cellular_component;GO:0005622,cellular_component intracellular;GO:0005623,cellular_component cell;GO:0005634,cellular_compon…	NA	NA	XP_006438514.1 paired amphipathic helix protein Sin3-like 4 isoform X1 [Citrus clementina]	Others
scaffold100	410954	411931	978	IP_SJ_vs_In_SJ_peak_2056	Dlo_000718.1:Promoter;Dlo_000719.1:Promoter	Dlo_000719.1:scaffold100:412283-418636:+:-841	Dlo_000719.1(Dlo_000719.1)	32;GO:0003674,molecular_function molecular_function;GO:0005488,molecular_function binding;GO:0005575,cellular_component cellular_component;GO:0005622,cellular_component intracellular;GO:0005623,cellular_component cell;GO:0005634,cellular_component nucleus;GO:0005737,cellular_component cytoplasm;GO:0005739,cellular_component mitochondrion;GO:0005829,cellular_component cytosol;GO:0006950,biological…	PDHA, pdhA; pyruvate dehydrogenase E1 component alpha subunit [EC:1.2.4.1]; K00161	map00010,map00020,map00620	XP_006438510.1 pyruvate dehydrogenase E1 component subunit alpha, mitochondrial isoform X1 [Citrus clementina]	NA
scaffold100	423302	424025	724	IP_SJ_vs_In_SJ_peak_2059	intergenic	Dlo_000720.1:scaffold100:429683-432058:+:-6020	Dlo_000720.1(Dlo_000720.1)	32;GO:0000271,biological_process polysaccharide biosynthetic process;GO:0003674,molecular_function molecular_function;GO:0003824,molecular_function catalytic activity;GO:0005575,cellular_component cellular_component;GO:0005622,cellular_component intracellular;GO:0005623,cellular_component cell;GO:0005737,cellular_component cytoplasm;GO:0005794,cellular_component Golgi apparatus;GO:0005975,biologi…	NA	NA	XP_006438508.1 probable galacturonosyltransferase-like 9 [Citrus clementina]	NA
scaffold100	432816	433301	486	IP_SJ_vs_In_SJ_peak_2064	intergenic	Dlo_000721.1:scaffold100:433856-434513:-:1455	Dlo_000721.1(Dlo_000721.1)	6;GO:0005575,cellular_component cellular_component;GO:0005618,cellular_component cell wall;GO:0005623,cellular_component cell;GO:0030312,cellular_component external encapsulating structure;GO:0044464,cellular_component cell part;GO:0071944,cellular_component cell periphery	NA	NA	XP_021652238.1 germin-like protein subfamily 1 member 1 [Hevea brasiliensis]	NA
scaffold100	443015	443509	495	IP_SJ_vs_In_SJ_peak_2065	Dlo_000722.2:intron	Dlo_000722.2:scaffold100:436585-446781:+:6676	Dlo_000722.2(Dlo_000722.2)	NA	NA	NA	XP_024957170.1 protein WVD2-like 7 isoform X1 [Citrus sinensis]	NA
scaffold100	444081	444423	343	IP_SJ_vs_In_SJ_peak_2066	Dlo_000722.2:intron	Dlo_000723.1:scaffold100:447959-450418:-:6166	Dlo_000723.1(Dlo_000723.1)	68;GO:0000902,biological_process cell morphogenesis;GO:0003674,molecular_function molecular_function;GO:0003779,molecular_function actin binding;GO:0005488,molecular_function binding;GO:0005515,molecular_function protein binding;GO:0005522,molecular_function profilin binding;GO:0005575,cellular_component cellular_component;GO:0005623,cellular_component cell;GO:0005886,cellular_component plasma me…	NA	NA	XP_006484308.1 formin-like protein 4 [Citrus sinensis]	NA
scaffold100	456871	457302	432	IP_SJ_vs_In_SJ_peak_2071	intergenic	Dlo_000724.1:scaffold100:459240-460320:-:3234	Dlo_000724.1(Dlo_000724.1)	109;GO:0000003,biological_process reproduction;GO:0000156,molecular_function phosphorelay response regulator activity;GO:0000160,biological_process phosphorelay signal transduction system;GO:0003006,biological_process developmental process involved in reproduction;GO:0003674,molecular_function molecular_function;GO:0003824,molecular_function catalytic activity;GO:0004672,molecular_function protei…	ARR-A; two-component response regulator ARR-A family; K14492	map04075	EOY00306.1 Two-component response regulator ARR4 [Theobroma cacao]	Others
scaffold100	465324	465821	498	IP_SJ_vs_In_SJ_peak_2076	intergenic	Dlo_000725.1:scaffold100:469126-473537:+:-3554	Dlo_000725.1(Dlo_000725.1)	73;GO:0000003,biological_process reproduction;GO:0003006,biological_process developmental process involved in reproduction;GO:0003674,molecular_function molecular_function;GO:0005488,molecular_function binding;GO:0005515,molecular_function protein binding;GO:0005575,cellular_component cellular_component;GO:0005622,cellular_component intracellular;GO:0005623,cellular_component cell;GO:0005634,cell…	NA	NA	XP_006483759.1 zinc finger MYND domain-containing protein 15 isoform X2 [Citrus sinensis]	NA
scaffold100	474019	474231	213	IP_SJ_vs_In_SJ_peak_2078	Dlo_000726.1:Promoter	Dlo_000726.1:scaffold100:475223-478891:+:-1098	Dlo_000726.1(Dlo_000726.1)	NA	NA	NA	XP_006438501.1 uncharacterized protein LOC18044996 [Citrus clementina]	NA
scaffold100	484763	485329	567	IP_SJ_vs_In_SJ_peak_2080	Dlo_000728.1:Promoter	Dlo_000728.1:scaffold100:483680-484362:-:-683	Dlo_000728.1(Dlo_000728.1)	NA	NA	NA	ESR51738.1 hypothetical protein CICLE_v10033215mg [Citrus clementina]	NA
scaffold100	487077	488539	1463	IP_SJ_vs_In_SJ_peak_2081	intergenic	Dlo_000729.1:scaffold100:489179-489914:-:2106	Dlo_000729.1(Dlo_000729.1)	NA	NA	NA	NA	NA
scaffold100	495239	496304	1066	IP_SJ_vs_In_SJ_peak_2083	Dlo_000730.1:intron	Dlo_000730.1:scaffold100:491195-501664:+:4576	Dlo_000730.1(Dlo_000730.1)	63;GO:0001101,biological_process response to acid chemical;GO:0003674,molecular_function molecular_function;GO:0003824,molecular_function catalytic activity;GO:0004175,molecular_function endopeptidase activity;GO:0004222,molecular_function metalloendopeptidase activity;GO:0005575,cellular_component cellular_component;GO:0005623,cellular_component cell;GO:0005886,cellular_component plasma membrane…	NA	NA	XP_006438497.1 metalloendoproteinase 3-MMP [Citrus clementina]	NA
scaffold100	512692	513102	411	IP_SJ_vs_In_SJ_peak_2085	intergenic	Dlo_000731.1:scaffold100:526126-536600:+:-13229	Dlo_000731.1(Dlo_000731.1)	NA	NA	NA	KDO82620.1 hypothetical protein CISIN_1g020227mg [Citrus sinensis]	NA
scaffold100	543135	544076	942	IP_SJ_vs_In_SJ_peak_2094	intergenic	Dlo_000732.1:scaffold100:541492-543010:+:2113	Dlo_000732.1(Dlo_000732.1)	100;GO:0000902,biological_process cell morphogenesis;GO:0000904,biological_process cell morphogenesis involved in differentiation;GO:0001067,molecular_function regulatory region nucleic acid binding;GO:0001101,biological_process response to acid chemical;GO:0003674,molecular_function molecular_function;GO:0003676,molecular_function nucleic acid binding;GO:0003677,molecular_function DNA binding;GO…	NA	NA	XP_021635811.1 zinc finger protein 5 [Hevea brasiliensis]	C2H2
scaffold100	550806	551661	856	IP_SJ_vs_In_SJ_peak_2095	intergenic	Dlo_000733.1:scaffold100:554607-559021:+:-3374	Dlo_000733.1(Dlo_000733.1)	11;GO:0001101,biological_process response to acid chemical;GO:0008150,biological_process biological_process;GO:0009719,biological_process response to endogenous stimulus;GO:0009725,biological_process response to hormone;GO:0009737,biological_process response to abscisic acid;GO:0010033,biological_process response to organic substance;GO:0033993,biological_process response to lipid;GO:0042221,biol…	NA	NA	XP_006438489.1 chaperone protein dnaJ 16 [Citrus clementina]	NA
scaffold100	565773	567070	1298	IP_SJ_vs_In_SJ_peak_2098	intergenic	Dlo_000734.1:scaffold100:574472-577569:+:-8051	Dlo_000734.1(Dlo_000734.1)	NA	NA	NA	GAY36466.1 hypothetical protein CUMW_022280 [Citrus unshiu]	NA
scaffold100	582722	582956	235	IP_SJ_vs_In_SJ_peak_2105	Dlo_000735.2:intron	Dlo_000735.2:scaffold100:579838-586853:+:3000	Dlo_000735.2(Dlo_000735.2)	NA	NA	NA	XP_006438482.1 NLR family CARD domain-containing protein 3 [Citrus clementina]	NA
scaffold100	588249	588522	274	IP_SJ_vs_In_SJ_peak_2106	intergenic	Dlo_000736.1:scaffold100:591757-592574:+:-3372	Dlo_000736.1(Dlo_000736.1)	NA	NA	NA	XP_023881570.1 snakin-2-like [Quercus suber]	NA
scaffold100	601436	602978	1543	IP_SJ_vs_In_SJ_peak_2113	intergenic	Dlo_000737.1:scaffold100:611453-614641:+:-9246	Dlo_000737.1(Dlo_000737.1)	117;GO:0003674,molecular_function molecular_function;GO:0003824,molecular_function catalytic activity;GO:0005575,cellular_component cellular_component;GO:0005622,cellular_component intracellular;GO:0005623,cellular_component cell;GO:0005737,cellular_component cytoplasm;GO:0005829,cellular_component cytosol;GO:0006082,biological_process organic acid metabolic process;GO:0006520,biological_process …	UGT74B1; N-hydroxythioamide S-beta-glucosyltransferase [EC:2.4.1.195]; K11820	map00380,map00966	ESR51719.1 hypothetical protein CICLE_v10031201mg [Citrus clementina]	NA
scaffold100	628589	629115	527	IP_SJ_vs_In_SJ_peak_2118	intergenic	Dlo_000740.1:scaffold100:631395-633597:+:-2543	Dlo_000740.1(Dlo_000740.1)	48;GO:0000427,cellular_component plastid-encoded plastid RNA polymerase complex;GO:0000428,cellular_component DNA-directed RNA polymerase complex;GO:0003674,molecular_function molecular_function;GO:0003676,molecular_function nucleic acid binding;GO:0003677,molecular_function DNA binding;GO:0005488,molecular_function binding;GO:0005575,cellular_component cellular_component;GO:0005622,cellular_comp…	NA	NA	GAY36456.1 hypothetical protein CUMW_022220 [Citrus unshiu]	NA
scaffold100	649101	649392	292	IP_SJ_vs_In_SJ_peak_2120	intergenic	Dlo_000741.2:scaffold100:634898-646452:-:-2794	Dlo_000741.2(Dlo_000741.2)	NA	NA	NA	XP_024042092.1 uncharacterized protein LOC18045707 [Citrus clementina]	NA
scaffold100	655388	655665	278	IP_SJ_vs_In_SJ_peak_2124	intergenic	Dlo_000742.1:scaffold100:662695-664895:+:-7169	Dlo_000742.1(Dlo_000742.1)	NA	NA	NA	XP_006438465.1 cyclin-D1-1 [Citrus clementina]	NA
scaffold100	683078	683623	546	IP_SJ_vs_In_SJ_peak_2131	intergenic	Dlo_000744.1:scaffold100:685786-686338:+:-2436	Dlo_000744.1(Dlo_000744.1)	NA	NA	NA	EOY00367.1 Uncharacterized protein TCM_010229 isoform 1 [Theobroma cacao]	NA
scaffold100	695891	696163	273	IP_SJ_vs_In_SJ_peak_2135	intergenic	Dlo_000745.1:scaffold100:687473-692025:-:-4001	Dlo_000745.1(Dlo_000745.1)	NA	NA	NA	OMO50742.1 hypothetical protein COLO4_37909 [Corchorus olitorius]	NA
scaffold100	703973	704205	233	IP_SJ_vs_In_SJ_peak_2138	intergenic	Dlo_000746.1:scaffold100:709555-714145:-:10056	Dlo_000746.1(Dlo_000746.1)	23;GO:0005575,cellular_component cellular_component;GO:0005618,cellular_component cell wall;GO:0005622,cellular_component intracellular;GO:0005623,cellular_component cell;GO:0005737,cellular_component cytoplasm;GO:0005773,cellular_component vacuole;GO:0005783,cellular_component endoplasmic reticulum;GO:0005886,cellular_component plasma membrane;GO:0005911,cellular_component cell-cell junction;GO:…	NA	NA	XP_006438462.1 nucleobase-ascorbate transporter 6 [Citrus clementina]	NA
scaffold100	722604	722844	241	IP_SJ_vs_In_SJ_peak_2144	Dlo_000747.1:Promoter	Dlo_000747.1:scaffold100:718765-721501:-:-1222	Dlo_000747.1(Dlo_000747.1)	NA	NA	NA	XP_018813301.1 PREDICTED: protein LSM12 homolog [Juglans regia]	NA
scaffold100	726906	727241	336	IP_SJ_vs_In_SJ_peak_2147	intergenic	Dlo_000748.1:scaffold100:731960-733419:+:-4887	Dlo_000748.1(Dlo_000748.1)	40;GO:0003674,molecular_function molecular_function;GO:0003824,molecular_function catalytic activity;GO:0005575,cellular_component cellular_component;GO:0005622,cellular_component intracellular;GO:0005623,cellular_component cell;GO:0005737,cellular_component cytoplasm;GO:0005794,cellular_component Golgi apparatus;GO:0005975,biological_process carbohydrate metabolic process;GO:0005976,biological_p…	NA	NA	XP_006438460.1 protein ALTERED XYLOGLUCAN 4 [Citrus clementina]	NA
scaffold100	748335	748860	526	IP_SJ_vs_In_SJ_peak_2152	Dlo_000752.1:Promoter;Dlo_000751.1:Promoter	Dlo_000751.1:scaffold100:744425-747315:-:-1282	Dlo_000751.1(Dlo_000751.1)	84;GO:0002218,biological_process activation of innate immune response;GO:0002221,biological_process pattern recognition receptor signaling pathway;GO:0002253,biological_process activation of immune response;GO:0002376,biological_process immune system process;GO:0002682,biological_process regulation of immune system process;GO:0002684,biological_process positive regulation of immune system process…	NA	NA	XP_015387467.1 probable serine/threonine-protein kinase PBL28 isoform X2 [Citrus sinensis]	NA
scaffold100	754060	754584	525	IP_SJ_vs_In_SJ_peak_2153	Dlo_000753.1:intron	Dlo_000753.1:scaffold100:752430-756807:-:2485	Dlo_000753.1(Dlo_000753.1)	70;GO:0002831,biological_process regulation of response to biotic stimulus;GO:0002832,biological_process negative regulation of response to biotic stimulus;GO:0003674,molecular_function molecular_function;GO:0005215,molecular_function transporter activity;GO:0005575,cellular_component cellular_component;GO:0005622,cellular_component intracellular;GO:0005623,cellular_component cell;GO:0005737,cell…	NA	NA	XP_006483799.1 WAT1-related protein At1g70260-like [Citrus sinensis]	NA
scaffold100	772942	773155	214	IP_SJ_vs_In_SJ_peak_2157	Dlo_000754.1:Promoter	Dlo_000754.1:scaffold100:768924-773091:-:43	Dlo_000754.1(Dlo_000754.1)	14;GO:0003674,molecular_function molecular_function;GO:0005215,molecular_function transporter activity;GO:0005575,cellular_component cellular_component;GO:0005623,cellular_component cell;GO:0005886,cellular_component plasma membrane;GO:0006810,biological_process transport;GO:0008150,biological_process biological_process;GO:0016020,cellular_component membrane;GO:0022857,molecular_function transmem…	NA	NA	GAY36433.1 hypothetical protein CUMW_022040 [Citrus unshiu]	NA
scaffold100	784336	785166	831	IP_SJ_vs_In_SJ_peak_2161	intergenic	Dlo_000755.1:scaffold100:790839-791825:-:7074	Dlo_000755.1(Dlo_000755.1)	NA	NA	NA	GAY36430.1 hypothetical protein CUMW_022020 [Citrus unshiu]	NA
scaffold100	798258	798564	307	IP_SJ_vs_In_SJ_peak_2164	intergenic	Dlo_000756.1:scaffold100:802682-804589:-:6178	Dlo_000756.1(Dlo_000756.1)	NA	NA	NA	XP_006483805.1 WAT1-related protein At3g28050-like isoform X1 [Citrus sinensis]	NA
scaffold100	825537	825932	396	IP_SJ_vs_In_SJ_peak_2165	intergenic	Dlo_000758.1:scaffold100:831680-832493:-:6759	Dlo_000758.1(Dlo_000758.1)	125;GO:0000902,biological_process cell morphogenesis;GO:0000904,biological_process cell morphogenesis involved in differentiation;GO:0001067,molecular_function regulatory region nucleic acid binding;GO:0001101,biological_process response to acid chemical;GO:0003674,molecular_function molecular_function;GO:0003676,molecular_function nucleic acid binding;GO:0003677,molecular_function DNA binding;GO…	NA	NA	XP_010099256.1 zinc finger protein GIS3 [Morus notabilis]	NA
scaffold100	844384	844833	450	IP_SJ_vs_In_SJ_peak_2167	Dlo_000759.1:intron	Dlo_000759.1:scaffold100:840590-851388:-:6780	Dlo_000759.1(Dlo_000759.1)	12;GO:0003674,molecular_function molecular_function;GO:0005488,molecular_function binding;GO:0005515,molecular_function protein binding;GO:0008092,molecular_function cytoskeletal protein binding;GO:0008150,biological_process biological_process;GO:0009605,biological_process response to external stimulus;GO:0009606,biological_process tropism;GO:0009628,biological_process response to abiotic stimulu…	NA	NA	XP_006448437.1 chaperone protein dnaJ 15 [Citrus clementina]	NA
scaffold100	854322	855138	817	IP_SJ_vs_In_SJ_peak_2171	intergenic	Dlo_000760.1:scaffold100:856534-857020:-:2290	Dlo_000760.1(Dlo_000760.1)	NA	NA	NA	NA	NA
scaffold1000	36189	36659	471	IP_SJ_vs_In_SJ_peak_2175	intergenic	Dlo_000762.1:scaffold1000:31319-34364:+:5104	Dlo_000762.1(Dlo_000762.1)	55;GO:0000375,biological_process RNA splicing, via transesterification reactions;GO:0000377,biological_process RNA splicing, via transesterification reactions with bulged adenosine as nucleophile;GO:0000398,biological_process mRNA splicing, via spliceosome;GO:0003674,molecular_function molecular_function;GO:0003676,molecular_function nucleic acid binding;GO:0003723,molecular_function RNA binding;…	SFRS2; splicing factor, arginine/serine-rich 2; K12891	map03040	PKA49099.1 Serine/arginine-rich splicing factor 33 [Apostasia shenzhenica]	NA
scaffold1000	48172	48727	556	IP_SJ_vs_In_SJ_peak_2177	intergenic	Dlo_000763.1:scaffold1000:56288-58488:-:10039	Dlo_000763.1(Dlo_000763.1)	12;GO:0003674,molecular_function molecular_function;GO:0003824,molecular_function catalytic activity;GO:0008150,biological_process biological_process;GO:0008152,biological_process metabolic process;GO:0008168,molecular_function methyltransferase activity;GO:0008757,molecular_function S-adenosylmethionine-dependent methyltransferase activity;GO:0009812,biological_process flavonoid metabolic proces…	ROMT; trans-resveratrol di-O-methyltransferase [EC:2.1.1.240]; K16040	map00945	XP_015382738.1 probable O-methyltransferase 3 [Citrus sinensis]	NA
scaffold1001	1	333	333	IP_SJ_vs_In_SJ_peak_2194	intergenic	Dlo_000764.1:scaffold1001:7390-8266:+:-7223	Dlo_000764.1(Dlo_000764.1)	99;GO:0001067,molecular_function regulatory region nucleic acid binding;GO:0003674,molecular_function molecular_function;GO:0003676,molecular_function nucleic acid binding;GO:0003677,molecular_function DNA binding;GO:0003700,molecular_function DNA-binding transcription factor activity;GO:0005488,molecular_function binding;GO:0005515,molecular_function protein binding;GO:0005575,cellular_component…	NA	NA	XP_002512945.1 bZIP transcription factor 44 [Ricinus communis]	bZIP
scaffold1001	17073	17556	484	IP_SJ_vs_In_SJ_peak_2201	intergenic	Dlo_000765.1:scaffold1001:25423-26011:+:-8109	Dlo_000765.1(Dlo_000765.1)	NA	NA	NA	ESR34076.1 hypothetical protein CICLE_v10006612mg [Citrus clementina]	NA
scaffold1001	27802	28396	595	IP_SJ_vs_In_SJ_peak_2204	intergenic	Dlo_000766.1:scaffold1001:26345-27707:+:1753	Dlo_000766.1(Dlo_000766.1)	NA	NA	NA	GAY58589.1 hypothetical protein CUMW_188160 [Citrus unshiu]	NA
scaffold1001	47452	48064	613	IP_SJ_vs_In_SJ_peak_2212	intergenic	Dlo_000767.1:scaffold1001:43680-45663:+:4077	Dlo_000767.1(Dlo_000767.1)	NA	E2.3.1.133, HCT; shikimate O-hydroxycinnamoyltransferase [EC:2.3.1.133]; K13065	map00940,map00941,map00945	GAY58589.1 hypothetical protein CUMW_188160 [Citrus unshiu]	NA
scaffold1001	49378	50442	1065	IP_SJ_vs_In_SJ_peak_2213	intergenic	Dlo_000768.1:scaffold1001:52990-54319:+:-3080	Dlo_000768.1(Dlo_000768.1)	NA	NA	NA	GAY58589.1 hypothetical protein CUMW_188160 [Citrus unshiu]	NA
scaffold1001	58021	59495	1475	IP_SJ_vs_In_SJ_peak_2218	intergenic	Dlo_000769.1:scaffold1001:62603-64968:+:-3845	Dlo_000769.1(Dlo_000769.1)	NA	NA	NA	XP_007020263.1 PREDICTED: sucrose transport protein SUC2 [Theobroma cacao]	NA
scaffold1001	76720	77052	333	IP_SJ_vs_In_SJ_peak_2221	intergenic	Dlo_000770.1:scaffold1001:89186-90266:-:13380	Dlo_000770.1(Dlo_000770.1)	NA	NA	NA	GAY58589.1 hypothetical protein CUMW_188160 [Citrus unshiu]	NA
scaffold1001	97670	98028	359	IP_SJ_vs_In_SJ_peak_2228	intergenic	Dlo_000771.1:scaffold1001:94359-95601:+:3489	Dlo_000771.1(Dlo_000771.1)	NA	NA	NA	XP_015380773.1 acetyl-CoA-benzylalcohol acetyltransferase-like [Citrus sinensis]	NA
scaffold1001	108301	109650	1350	IP_SJ_vs_In_SJ_peak_2229	Dlo_000773.1:Promoter	Dlo_000773.1:scaffold1001:110342-112623:+:-1367	Dlo_000773.1(Dlo_000773.1)	NA	NA	NA	GAY58589.1 hypothetical protein CUMW_188160 [Citrus unshiu]	NA
scaffold1001	121538	121806	269	IP_SJ_vs_In_SJ_peak_2232	intergenic	Dlo_000774.1:scaffold1001:128531-129821:+:-6859	Dlo_000774.1(Dlo_000774.1)	NA	NA	NA	XP_015380773.1 acetyl-CoA-benzylalcohol acetyltransferase-like [Citrus sinensis]	NA
scaffold1002	3753	5377	1625	IP_SJ_vs_In_SJ_peak_2236	intergenic	Dlo_000775.1:scaffold1002:11075-15766:-:11201	Dlo_000775.1(Dlo_000775.1)	NA	NA	NA	OAY31744.1 hypothetical protein MANES_14G136500 [Manihot esculenta]	NA
scaffold1002	31293	31664	372	IP_SJ_vs_In_SJ_peak_2241	intergenic	Dlo_000776.1:scaffold1002:34530-35092:+:-3052	Dlo_000776.1(Dlo_000776.1)	NA	NA	NA	NA	NA
scaffold1003	7306	7536	231	IP_SJ_vs_In_SJ_peak_2243	intergenic	Dlo_000781.1:scaffold1003:23469-27363:+:-16048	Dlo_000781.1(Dlo_000781.1)	NA	NA	NA	XP_021290336.1 U-box domain-containing protein 43-like [Herrania umbratica]	NA
scaffold1003	37387	37734	348	IP_SJ_vs_In_SJ_peak_2246	intergenic	Dlo_000782.1:scaffold1003:40254-40890:+:-2694	Dlo_000782.1(Dlo_000782.1)	33;GO:0003674,molecular_function molecular_function;GO:0003824,molecular_function catalytic activity;GO:0004312,molecular_function fatty acid synthase activity;GO:0006725,biological_process cellular aromatic compound metabolic process;GO:0006950,biological_process response to stress;GO:0006970,biological_process response to osmotic stress;GO:0008150,biological_process biological_process;GO:000815…	KCS; 3-ketoacyl-CoA synthase [EC:2.3.1.199]; K15397	map00062,map04626	XP_006420077.1 3-ketoacyl-CoA synthase 11 [Citrus clementina]	NA
scaffold1003	47055	47507	453	IP_SJ_vs_In_SJ_peak_2247	intergenic	Dlo_000784.1:scaffold1003:49948-51568:-:4287	Dlo_000784.1(Dlo_000784.1)	33;GO:0003674,molecular_function molecular_function;GO:0003824,molecular_function catalytic activity;GO:0004312,molecular_function fatty acid synthase activity;GO:0006725,biological_process cellular aromatic compound metabolic process;GO:0006950,biological_process response to stress;GO:0006970,biological_process response to osmotic stress;GO:0008150,biological_process biological_process;GO:000815…	KCS; 3-ketoacyl-CoA synthase [EC:2.3.1.199]; K15397	map00062,map04626	XP_017607265.1 PREDICTED: 3-ketoacyl-CoA synthase 11-like [Gossypium arboreum]	NA
scaffold1003	60533	61886	1354	IP_SJ_vs_In_SJ_peak_2249	Dlo_000787.1:Promoter	Dlo_000787.1:scaffold1003:58666-59324:-:-1885	Dlo_000787.1(Dlo_000787.1)	NA	KCS; 3-ketoacyl-CoA synthase [EC:2.3.1.199]; K15397	map00062,map04626	EOY05848.1 3-ketoacyl-CoA synthase [Theobroma cacao]	NA
scaffold1003	74703	75312	610	IP_SJ_vs_In_SJ_peak_2251	intergenic	Dlo_000788.1:scaffold1003:86159-88590:-:13583	Dlo_000788.1(Dlo_000788.1)	NA	KCS; 3-ketoacyl-CoA synthase [EC:2.3.1.199]; K15397	map00062,map04626	KDO53951.1 hypothetical protein CISIN_1g045558mg [Citrus sinensis]	NA
scaffold1003	91630	91915	286	IP_SJ_vs_In_SJ_peak_2255	Dlo_000789.1:Promoter	Dlo_000789.1:scaffold1003:93062-93227:+:-1290	Dlo_000789.1(Dlo_000789.1)	NA	NA	NA	NA	NA
scaffold1003	96400	96601	202	IP_SJ_vs_In_SJ_peak_2256	Dlo_000790.1:Promoter	Dlo_000790.1:scaffold1003:95372-95525:-:-975	Dlo_000790.1(Dlo_000790.1)	NA	NA	NA	NA	NA
scaffold1003	103633	104821	1189	IP_SJ_vs_In_SJ_peak_2258	intergenic	Dlo_000791.1:scaffold1003:112621-116236:+:-8394	Dlo_000791.1(Dlo_000791.1)	33;GO:0003674,molecular_function molecular_function;GO:0003824,molecular_function catalytic activity;GO:0004312,molecular_function fatty acid synthase activity;GO:0006725,biological_process cellular aromatic compound metabolic process;GO:0006950,biological_process response to stress;GO:0006970,biological_process response to osmotic stress;GO:0008150,biological_process biological_process;GO:000815…	KCS; 3-ketoacyl-CoA synthase [EC:2.3.1.199]; K15397	map00062,map04626	XP_002517035.1 3-ketoacyl-CoA synthase 11 [Ricinus communis]	NA
scaffold1003	121616	122077	462	IP_SJ_vs_In_SJ_peak_2269	intergenic	Dlo_000792.1:scaffold1003:127230-128773:-:6927	Dlo_000792.1(Dlo_000792.1)	NA	NA	NA	NA	NA
scaffold1005	2181	2592	412	IP_SJ_vs_In_SJ_peak_2275	Dlo_000794.1:Promoter	Dlo_000794.1:scaffold1005:340-667:-:-1719	Dlo_000794.1(Dlo_000794.1)	NA	NA	NA	NA	NA
scaffold1005	9788	11165	1378	IP_SJ_vs_In_SJ_peak_2279	intergenic	Dlo_000795.1:scaffold1005:11675-12293:-:1817	Dlo_000795.1(Dlo_000795.1)	NA	NA	NA	NA	NA
scaffold1005	14018	14367	350	IP_SJ_vs_In_SJ_peak_2282	Dlo_000796.1:Promoter;Dlo_000795.1:Promoter	Dlo_000796.1:scaffold1005:14955-20430:+:-763	Dlo_000796.1(Dlo_000796.1)	40;GO:0003674,molecular_function molecular_function;GO:0003824,molecular_function catalytic activity;GO:0004721,molecular_function phosphoprotein phosphatase activity;GO:0005575,cellular_component cellular_component;GO:0005622,cellular_component intracellular;GO:0005623,cellular_component cell;GO:0005634,cellular_component nucleus;GO:0005886,cellular_component plasma membrane;GO:0006464,biologica…	NA	NA	XP_006480437.1 probable protein phosphatase 2C 33 [Citrus sinensis]	NA
scaffold1005	37898	38372	475	IP_SJ_vs_In_SJ_peak_2284	intergenic	Dlo_000797.1:scaffold1005:36072-37029:+:2062	Dlo_000797.1(Dlo_000797.1)	NA	NA	NA	NA	NA
scaffold1005	60289	60531	243	IP_SJ_vs_In_SJ_peak_2286	intergenic	Dlo_000798.1:scaffold1005:73196-74296:+:-12786	Dlo_000798.1(Dlo_000798.1)	NA	NA	NA	NA	NA
scaffold1006	52058	52444	387	IP_SJ_vs_In_SJ_peak_2289	intergenic	Dlo_000806.1:scaffold1006:82139-82825:-:30574	Dlo_000806.1(Dlo_000806.1)	NA	NA	NA	NA	NA
scaffold1006	97190	97904	715	IP_SJ_vs_In_SJ_peak_2290	intergenic	Dlo_000807.2:scaffold1006:89080-94081:+:8466	Dlo_000807.2(Dlo_000807.2)	69;GO:0000166,molecular_function nucleotide binding;GO:0001882,molecular_function nucleoside binding;GO:0001883,molecular_function purine nucleoside binding;GO:0003674,molecular_function molecular_function;GO:0005488,molecular_function binding;GO:0005525,molecular_function GTP binding;GO:0005575,cellular_component cellular_component;GO:0005622,cellular_component intracellular;GO:0005623,cellular_…	RAB5C; Ras-related protein Rab-5C; K07889	map04144,map04145	XP_006448737.1 ras-related protein RABF2a [Citrus clementina]	NA
scaffold1006	98740	99005	266	IP_SJ_vs_In_SJ_peak_2291	intergenic	Dlo_000808.1:scaffold1006:106128-113979:+:-7256	Dlo_000808.1(Dlo_000808.1)	NA	NA	NA	GAV70684.1 hypothetical protein CFOL_v3_14182 [Cephalotus follicularis]	NA
scaffold1006	115520	115934	415	IP_SJ_vs_In_SJ_peak_2293	Dlo_000809.1:Promoter	Dlo_000809.1:scaffold1006:114402-115131:-:-595	Dlo_000809.1(Dlo_000809.1)	NA	NA	NA	NA	NA
scaffold101	43830	44610	781	IP_SJ_vs_In_SJ_peak_2296	Dlo_000814.1:Promoter;Dlo_000815.1:Promoter	Dlo_000814.1:scaffold101:36562-43742:-:-477	Dlo_000814.1(Dlo_000814.1)	24;GO:0005575,cellular_component cellular_component;GO:0005622,cellular_component intracellular;GO:0005623,cellular_component cell;GO:0005737,cellular_component cytoplasm;GO:0009507,cellular_component chloroplast;GO:0009526,cellular_component plastid envelope;GO:0009532,cellular_component plastid stroma;GO:0009536,cellular_component plastid;GO:0009570,cellular_component chloroplast stroma;GO:0009…	accA; acetyl-CoA carboxylase carboxyl transferase subunit alpha [EC:6.4.1.2 2.1.3.15]; K01962	map00061,map00620,map00640	EOY07304.1 Acetyl Co-enzyme a carboxylase carboxyltransferase alpha subunit [Theobroma cacao]	NA
scaffold101	59809	60145	337	IP_SJ_vs_In_SJ_peak_2298	Dlo_000817.3:Promoter	Dlo_000817.3:scaffold101:56830-59155:-:-821	Dlo_000817.3(Dlo_000817.3)	80;GO:0001510,biological_process RNA methylation;GO:0003674,molecular_function molecular_function;GO:0003824,molecular_function catalytic activity;GO:0004842,molecular_function ubiquitin-protein transferase activity;GO:0005575,cellular_component cellular_component;GO:0005622,cellular_component intracellular;GO:0005623,cellular_component cell;GO:0005634,cellular_component nucleus;GO:0005737,cellul…	NA	NA	XP_006480946.1 E3 ubiquitin-protein ligase Hakai [Citrus sinensis]	C2H2
scaffold101	64564	65509	946	IP_SJ_vs_In_SJ_peak_2299	Dlo_000818.1:Promoter	Dlo_000818.1:scaffold101:60676-63835:-:-1201	Dlo_000818.1(Dlo_000818.1)	79;GO:0003333,biological_process amino acid transmembrane transport;GO:0003674,molecular_function molecular_function;GO:0005215,molecular_function transporter activity;GO:0005342,molecular_function organic acid transmembrane transporter activity;GO:0005575,cellular_component cellular_component;GO:0005622,cellular_component intracellular;GO:0005623,cellular_component cell;GO:0005737,cellular_compo…	NA	NA	XP_022966614.1 mitochondrial uncoupling protein 1-like [Cucurbita maxima]	NA
scaffold101	77343	77762	420	IP_SJ_vs_In_SJ_peak_2301	intergenic	Dlo_000819.1:scaffold101:66726-82996:-:5444	Dlo_000819.1(Dlo_000819.1)	18;GO:0005575,cellular_component cellular_component;GO:0005622,cellular_component intracellular;GO:0005623,cellular_component cell;GO:0005737,cellular_component cytoplasm;GO:0005783,cellular_component endoplasmic reticulum;GO:0005794,cellular_component Golgi apparatus;GO:0005911,cellular_component cell-cell junction;GO:0009506,cellular_component plasmodesma;GO:0012505,cellular_component endomembr…	ASAH2; neutral ceramidase [EC:3.5.1.23]; K12349	map00600	XP_006429269.1 neutral ceramidase 2 [Citrus clementina]	NA
scaffold101	87356	87856	501	IP_SJ_vs_In_SJ_peak_2303	intergenic	Dlo_000820.1:scaffold101:83760-87279:+:3845	Dlo_000820.1(Dlo_000820.1)	NA	NA	NA	XP_002527875.1 protein SSUH2 homolog [Ricinus communis]	NA
scaffold101	90474	90733	260	IP_SJ_vs_In_SJ_peak_2304	intergenic	Dlo_000821.1:scaffold101:94980-98052:+:-4377	Dlo_000821.1(Dlo_000821.1)	6;GO:0005575,cellular_component cellular_component;GO:0005622,cellular_component intracellular;GO:0005623,cellular_component cell;GO:0005737,cellular_component cytoplasm;GO:0044424,cellular_component intracellular part;GO:0044464,cellular_component cell part	NA	NA	PON37093.1 GDP-fucose protein O-fucosyltransferase [Parasponia andersonii]	NA
scaffold101	101748	101955	208	IP_SJ_vs_In_SJ_peak_2307	Dlo_000822.1:Promoter	Dlo_000822.1:scaffold101:100213-101772:-:-79	Dlo_000822.1(Dlo_000822.1)	65;GO:0003674,molecular_function molecular_function;GO:0005488,molecular_function binding;GO:0005515,molecular_function protein binding;GO:0005575,cellular_component cellular_component;GO:0005622,cellular_component intracellular;GO:0005623,cellular_component cell;GO:0005634,cellular_component nucleus;GO:0005737,cellular_component cytoplasm;GO:0006139,biological_process nucleobase-containing compo…	NA	NA	XP_019058706.1 PREDICTED: fructokinase-like 1, chloroplastic [Tarenaya hassleriana]	NA
scaffold101	108764	109106	343	IP_SJ_vs_In_SJ_peak_2308	intergenic	Dlo_000823.1:scaffold101:103413-104019:-:-4915	Dlo_000823.1(Dlo_000823.1)	NA	NA	NA	KDO58029.1 hypothetical protein CISIN_1g028987mg [Citrus sinensis]	NA
scaffold101	114397	114761	365	IP_SJ_vs_In_SJ_peak_2310	Dlo_000824.1:Promoter	Dlo_000824.1:scaffold101:116035-117010:+:-1456	Dlo_000824.1(Dlo_000824.1)	15;GO:0001666,biological_process response to hypoxia;GO:0006950,biological_process response to stress;GO:0008150,biological_process biological_process;GO:0009628,biological_process response to abiotic stimulus;GO:0009987,biological_process cellular process;GO:0033554,biological_process cellular response to stress;GO:0036293,biological_process response to decreased oxygen levels;GO:0036294,biologi…	E1.11.1.7; peroxidase [EC:1.11.1.7]; K00430	map00940	XP_006470944.1 lignin-forming anionic peroxidase-like [Citrus sinensis]	NA
scaffold101	210671	211119	449	IP_SJ_vs_In_SJ_peak_2317	intergenic	Dlo_000827.1:scaffold101:218059-218982:+:-7164	Dlo_000827.1(Dlo_000827.1)	NA	NA	NA	XP_015876372.1 hippocampus abundant transcript-like protein 1 [Ziziphus jujuba]	NA
scaffold101	225829	226085	257	IP_SJ_vs_In_SJ_peak_2319	Dlo_000829.1:Promoter	Dlo_000829.1:scaffold101:221941-225747:-:-209	Dlo_000829.1(Dlo_000829.1)	35;GO:0000166,molecular_function nucleotide binding;GO:0003674,molecular_function molecular_function;GO:0005198,molecular_function structural molecule activity;GO:0005488,molecular_function binding;GO:0005507,molecular_function copper ion binding;GO:0005524,molecular_function ATP binding;GO:0005575,cellular_component cellular_component;GO:0005622,cellular_component intracellular;GO:0005623,cellul…	NA	NA	XP_006436626.1 nifU-like protein 4, mitochondrial isoform X2 [Citrus clementina]	NA
scaffold101	237140	237364	225	IP_SJ_vs_In_SJ_peak_2320	intergenic	Dlo_000831.1:scaffold101:238274-238963:-:1711	Dlo_000831.1(Dlo_000831.1)	NA	NA	NA	NA	NA
scaffold101	323118	323812	695	IP_SJ_vs_In_SJ_peak_2329	Dlo_000833.1:Promoter	Dlo_000833.1:scaffold101:320370-322400:-:-1064	Dlo_000833.1(Dlo_000833.1)	93;GO:0000226,biological_process microtubule cytoskeleton organization;GO:0000278,biological_process mitotic cell cycle;GO:0003674,molecular_function molecular_function;GO:0003824,molecular_function catalytic activity;GO:0004672,molecular_function protein kinase activity;GO:0004674,molecular_function protein serine/threonine kinase activity;GO:0004693,molecular_function cyclin-dependent protein s…	NA	NA	GAV88865.1 Pkinase domain-containing protein, partial [Cephalotus follicularis]	NA
scaffold101	341248	341674	427	IP_SJ_vs_In_SJ_peak_2335	intergenic	Dlo_000834.1:scaffold101:355324-356020:+:-13863	Dlo_000834.1(Dlo_000834.1)	NA	NA	NA	GAY66742.1 hypothetical protein CUMW_251250 [Citrus unshiu]	NA
scaffold101	391261	391616	356	IP_SJ_vs_In_SJ_peak_2342	intergenic	Dlo_000838.1:scaffold101:395116-395902:+:-3678	Dlo_000838.1(Dlo_000838.1)	NA	NA	NA	NA	NA
scaffold101	407135	407560	426	IP_SJ_vs_In_SJ_peak_2344	intergenic	Dlo_000839.1:scaffold101:405527-405904:+:1820	Dlo_000839.1(Dlo_000839.1)	13;GO:0005575,cellular_component cellular_component;GO:0005618,cellular_component cell wall;GO:0005623,cellular_component cell;GO:0005886,cellular_component plasma membrane;GO:0006950,biological_process response to stress;GO:0006952,biological_process defense response;GO:0008150,biological_process biological_process;GO:0009505,cellular_component plant-type cell wall;GO:0016020,cellular_component …	NA	NA	XP_023902333.1 defensin Ec-AMP-D2-like [Quercus suber]	NA
scaffold101	425343	425878	536	IP_SJ_vs_In_SJ_peak_2345	intergenic	Dlo_000840.1:scaffold101:434789-438436:+:-9179	Dlo_000840.1(Dlo_000840.1)	NA	NA	NA	NA	NA
scaffold101	473077	473291	215	IP_SJ_vs_In_SJ_peak_2352	Dlo_000841.1:Promoter	Dlo_000841.1:scaffold101:474377-478006:+:-1193	Dlo_000841.1(Dlo_000841.1)	NA	NA	NA	XP_010681570.1 PREDICTED: uncharacterized protein LOC104896515 [Beta vulgaris subsp. vulgaris]	NA
scaffold101	488282	489232	951	IP_SJ_vs_In_SJ_peak_2353	intergenic	Dlo_000842.1:scaffold101:492952-493597:-:4840	Dlo_000842.1(Dlo_000842.1)	NA	NA	NA	NA	NA
scaffold101	509580	510158	579	IP_SJ_vs_In_SJ_peak_2357	intergenic	Dlo_000843.1:scaffold101:524628-525073:+:-14759	Dlo_000843.1(Dlo_000843.1)	NA	NA	NA	NA	NA
scaffold101	529175	530049	875	IP_SJ_vs_In_SJ_peak_2362	intergenic	Dlo_000844.1:scaffold101:534172-534451:+:-4560	Dlo_000844.1(Dlo_000844.1)	NA	NA	NA	NA	NA
scaffold101	542253	542558	306	IP_SJ_vs_In_SJ_peak_2368	Dlo_000845.1:intron	Dlo_000845.1:scaffold101:540963-550460:-:8055	Dlo_000845.1(Dlo_000845.1)	NA	NA	NA	XP_021691848.1 trihelix transcription factor ASR3-like [Hevea brasiliensis]	NA
scaffold101	561544	561765	222	IP_SJ_vs_In_SJ_peak_2370	Dlo_000847.1:intron	Dlo_000847.1:scaffold101:557761-562355:-:701	Dlo_000847.1(Dlo_000847.1)	NA	NA	NA	NA	NA
scaffold101	578860	579953	1094	IP_SJ_vs_In_SJ_peak_2372	intergenic	Dlo_000849.1:scaffold101:582003-584373:+:-2597	Dlo_000849.1(Dlo_000849.1)	NA	NA	NA	NA	NA
scaffold101	640714	640952	239	IP_SJ_vs_In_SJ_peak_2378	intergenic	Dlo_000850.1:scaffold101:652903-653251:+:-12070	Dlo_000850.1(Dlo_000850.1)	NA	NA	NA	NA	NA
scaffold101	709975	711097	1123	IP_SJ_vs_In_SJ_peak_2387	intergenic	Dlo_000853.1:scaffold101:720571-721773:+:-10035	Dlo_000853.1(Dlo_000853.1)	74;GO:0000288,biological_process nuclear-transcribed mRNA catabolic process, deadenylation-dependent decay;GO:0000290,biological_process deadenylation-dependent decapping of nuclear-transcribed mRNA;GO:0000932,cellular_component P-body;GO:0000956,biological_process nuclear-transcribed mRNA catabolic process;GO:0003674,molecular_function molecular_function;GO:0003676,molecular_function nucleic aci…	DCP1B; mRNA-decapping enzyme 1B [EC:3.-.-.-]; K12611	map03018	XP_012472871.1 PREDICTED: mRNA-decapping enzyme-like protein [Gossypium raimondii]	NA
scaffold101	809959	810173	215	IP_SJ_vs_In_SJ_peak_2396	intergenic	Dlo_000855.1:scaffold101:826818-827502:-:17436	Dlo_000855.1(Dlo_000855.1)	NA	NA	NA	NA	NA
scaffold101	830806	831764	959	IP_SJ_vs_In_SJ_peak_2397	intergenic	Dlo_000856.1:scaffold101:833377-841877:+:-2092	Dlo_000856.1(Dlo_000856.1)	4;GO:0006950,biological_process response to stress;GO:0008150,biological_process biological_process;GO:0009611,biological_process response to wounding;GO:0050896,biological_process response to stimulus	NA	NA	XP_018858893.1 PREDICTED: probable receptor-like protein kinase At4g10390 [Juglans regia]	NA
scaffold1010	12469	12810	342	IP_SJ_vs_In_SJ_peak_2400	intergenic	Dlo_000857.1:scaffold1010:4202-7969:+:8437	Dlo_000857.1(Dlo_000857.1)	85;GO:0001101,biological_process response to acid chemical;GO:0003674,molecular_function molecular_function;GO:0003824,molecular_function catalytic activity;GO:0004672,molecular_function protein kinase activity;GO:0004674,molecular_function protein serine/threonine kinase activity;GO:0004683,molecular_function calmodulin-dependent protein kinase activity;GO:0005488,molecular_function binding;GO:0…	NA	NA	XP_012090819.1 CDPK-related kinase 4 [Jatropha curcas]	NA
scaffold1010	31855	32172	318	IP_SJ_vs_In_SJ_peak_2403	intergenic	Dlo_000858.1:scaffold1010:36373-40651:+:-4360	Dlo_000858.1(Dlo_000858.1)	NA	NA	NA	AKE49461.1 NBS-LRR disease resistance protein NBS46 [Dimocarpus longan]	NA
scaffold1010	47796	48691	896	IP_SJ_vs_In_SJ_peak_2406	intergenic	Dlo_000859.1:scaffold1010:49632-52784:-:4541	Dlo_000859.1(Dlo_000859.1)	124;GO:0000003,biological_process reproduction;GO:0000062,molecular_function fatty-acyl-CoA binding;GO:0000166,molecular_function nucleotide binding;GO:0001101,biological_process response to acid chemical;GO:0001666,biological_process response to hypoxia;GO:0003006,biological_process developmental process involved in reproduction;GO:0003674,molecular_function molecular_function;GO:0005488,molecul…	NA	NA	EOY23606.1 Acyl-CoA binding protein 2 isoform 3 [Theobroma cacao]	NA
scaffold1010	61294	61605	312	IP_SJ_vs_In_SJ_peak_2411	intergenic	Dlo_000860.1:scaffold1010:69582-71373:+:-8133	Dlo_000860.1(Dlo_000860.1)	NA	NA	NA	ONM05192.1 CDPK-related kinase 3 [Zea mays]	NA
scaffold1010	86685	87495	811	IP_SJ_vs_In_SJ_peak_2417	intergenic	Dlo_000861.1:scaffold1010:93078-96663:+:-5988	Dlo_000861.1(Dlo_000861.1)	NA	NA	NA	AKE49461.1 NBS-LRR disease resistance protein NBS46 [Dimocarpus longan]	NA
scaffold1011	74364	74645	282	IP_SJ_vs_In_SJ_peak_2420	Dlo_000867.1:intron	Dlo_000867.1:scaffold1011:63641-78137:-:3633	Dlo_000867.1(Dlo_000867.1)	28;GO:0005575,cellular_component cellular_component;GO:0005622,cellular_component intracellular;GO:0005623,cellular_component cell;GO:0005737,cellular_component cytoplasm;GO:0006996,biological_process organelle organization;GO:0008150,biological_process biological_process;GO:0009526,cellular_component plastid envelope;GO:0009536,cellular_component plastid;GO:0009657,biological_process plastid org…	NA	NA	ESR47065.1 hypothetical protein CICLE_v10000465mg [Citrus clementina]	NA
scaffold1011	82854	83333	480	IP_SJ_vs_In_SJ_peak_2425	Dlo_000868.1:Promoter	Dlo_000868.1:scaffold1011:83973-93363:+:-880	Dlo_000868.1(Dlo_000868.1)	39;GO:0003674,molecular_function molecular_function;GO:0003774,molecular_function motor activity;GO:0003777,molecular_function microtubule motor activity;GO:0003824,molecular_function catalytic activity;GO:0005575,cellular_component cellular_component;GO:0005622,cellular_component intracellular;GO:0005623,cellular_component cell;GO:0005856,cellular_component cytoskeleton;GO:0005871,cellular_compo…	NA	NA	XP_006472460.1 kinesin-like protein KIN-4C [Citrus sinensis]	NA
scaffold1011	94135	94866	732	IP_SJ_vs_In_SJ_peak_2426	Dlo_000869.1:Promoter	Dlo_000869.1:scaffold1011:95073-99772:+:-573	Dlo_000869.1(Dlo_000869.1)	NA	NA	NA	GAY41489.1 hypothetical protein CUMW_059850 [Citrus unshiu]	NA
scaffold1011	102827	103085	259	IP_SJ_vs_In_SJ_peak_2427	Dlo_000870.1:intron	Dlo_000870.1:scaffold1011:100689-104795:-:1839	Dlo_000870.1(Dlo_000870.1)	54;GO:0003674,molecular_function molecular_function;GO:0003824,molecular_function catalytic activity;GO:0004056,molecular_function argininosuccinate lyase activity;GO:0005575,cellular_component cellular_component;GO:0005622,cellular_component intracellular;GO:0005623,cellular_component cell;GO:0005737,cellular_component cytoplasm;GO:0006082,biological_process organic acid metabolic process;GO:000…	argH, ASL; argininosuccinate lyase [EC:4.3.2.1]; K01755	map00220,map00250	GAY41487.1 hypothetical protein CUMW_059840 [Citrus unshiu]	NA
scaffold1011	109866	111090	1225	IP_SJ_vs_In_SJ_peak_2431	intergenic	Dlo_000871.1:scaffold1011:112915-113693:+:-2437	Dlo_000871.1(Dlo_000871.1)	NA	NA	NA	XP_021285391.1 uncharacterized protein LOC110417387 isoform X1 [Herrania umbratica]	NA
scaffold1011	119697	120428	732	IP_SJ_vs_In_SJ_peak_2434	intergenic	Dlo_000872.1:scaffold1011:122484-125238:+:-2422	Dlo_000872.1(Dlo_000872.1)	13;GO:0003674,molecular_function molecular_function;GO:0003779,molecular_function actin binding;GO:0005488,molecular_function binding;GO:0005515,molecular_function protein binding;GO:0005575,cellular_component cellular_component;GO:0005623,cellular_component cell;GO:0005886,cellular_component plasma membrane;GO:0008092,molecular_function cytoskeletal protein binding;GO:0016020,cellular_component …	NA	NA	XP_024039810.1 protein NETWORKED 2A [Citrus clementina]	NA
scaffold1011	141489	142356	868	IP_SJ_vs_In_SJ_peak_2435	Dlo_000874.1:Promoter	Dlo_000874.1:scaffold1011:135194-141400:-:-522	Dlo_000874.1(Dlo_000874.1)	42;GO:0001101,biological_process response to acid chemical;GO:0003674,molecular_function molecular_function;GO:0003824,molecular_function catalytic activity;GO:0003958,molecular_function NADPH-hemoprotein reductase activity;GO:0005575,cellular_component cellular_component;GO:0005622,cellular_component intracellular;GO:0005623,cellular_component cell;GO:0005737,cellular_component cytoplasm;GO:0005…	NA	NA	AIG15451.1 NADPH-cytochrome P450 reductase 1 [Azadirachta indica]	NA
scaffold1011	149053	149702	650	IP_SJ_vs_In_SJ_peak_2438	intergenic	Dlo_000875.1:scaffold1011:150694-157328:-:7951	Dlo_000875.1(Dlo_000875.1)	NA	NA	NA	AHC13197.1 polyprotein [Citrus endogenous pararetrovirus]	NA
scaffold1011	162723	163120	398	IP_SJ_vs_In_SJ_peak_2440	Dlo_000876.1:intron	Dlo_000876.1:scaffold1011:161524-164851:-:1930	Dlo_000876.1(Dlo_000876.1)	49;GO:0000038,biological_process very long-chain fatty acid metabolic process;GO:0005575,cellular_component cellular_component;GO:0005622,cellular_component intracellular;GO:0005623,cellular_component cell;GO:0005634,cellular_component nucleus;GO:0005737,cellular_component cytoplasm;GO:0005783,cellular_component endoplasmic reticulum;GO:0006082,biological_process organic acid metabolic process;GO…	NA	NA	XP_022773078.1 protein ECERIFERUM 2 [Durio zibethinus]	NA
scaffold1011	176616	177099	484	IP_SJ_vs_In_SJ_peak_2446	intergenic	Dlo_000877.1:scaffold1011:187439-191552:+:-10582	Dlo_000877.1(Dlo_000877.1)	82;GO:0001666,biological_process response to hypoxia;GO:0005575,cellular_component cellular_component;GO:0005622,cellular_component intracellular;GO:0005623,cellular_component cell;GO:0005634,cellular_component nucleus;GO:0005654,cellular_component nucleoplasm;GO:0005677,cellular_component chromatin silencing complex;GO:0006950,biological_process response to stress;GO:0008150,biological_process b…	NA	NA	XP_006433814.2 VIN3-like protein 2 isoform X1 [Citrus clementina]	NA
scaffold1014	5444	6109	666	IP_SJ_vs_In_SJ_peak_2448	intergenic	Dlo_000878.1:scaffold1014:10320-10734:-:4958	Dlo_000878.1(Dlo_000878.1)	NA	NA	NA	NA	NA
scaffold1014	28670	29168	499	IP_SJ_vs_In_SJ_peak_2450	intergenic	Dlo_000879.1:scaffold1014:25222-26909:-:-2009	Dlo_000879.1(Dlo_000879.1)	NA	NA	NA	NA	NA
scaffold1014	32319	33070	752	IP_SJ_vs_In_SJ_peak_2452	intergenic	Dlo_000880.1:scaffold1014:36150-39758:+:-3456	Dlo_000880.1(Dlo_000880.1)	44;GO:0003674,molecular_function molecular_function;GO:0003824,molecular_function catalytic activity;GO:0004497,molecular_function monooxygenase activity;GO:0005575,cellular_component cellular_component;GO:0005911,cellular_component cell-cell junction;GO:0006725,biological_process cellular aromatic compound metabolic process;GO:0006807,biological_process nitrogen compound metabolic process;GO:000…	CYP735A; cytokinin trans-hydroxylase; K10717	map00908	XP_006430783.1 cytokinin hydroxylase [Citrus clementina]	NA
scaffold1014	64486	65279	794	IP_SJ_vs_In_SJ_peak_2457	intergenic	Dlo_000881.1:scaffold1014:73458-82739:-:17857	Dlo_000881.1(Dlo_000881.1)	NA	NA	NA	XP_006430781.1 KH domain-containing protein At4g18375 [Citrus clementina]	NA
scaffold1014	101221	101656	436	IP_SJ_vs_In_SJ_peak_2463	intergenic	Dlo_000882.1:scaffold1014:86111-86453:-:-14985	Dlo_000882.1(Dlo_000882.1)	NA	NA	NA	NA	NA
scaffold1014	123822	124363	542	IP_SJ_vs_In_SJ_peak_2464	Dlo_000884.1:Promoter	Dlo_000884.1:scaffold1014:125817-126057:+:-1725	Dlo_000884.1(Dlo_000884.1)	NA	NA	NA	NA	NA
scaffold1015	8377	8930	554	IP_SJ_vs_In_SJ_peak_2472	intergenic	Dlo_000885.1:scaffold1015:63-2806:-:-5847	Dlo_000885.1(Dlo_000885.1)	86;GO:0000027,biological_process ribosomal large subunit assembly;GO:0003674,molecular_function molecular_function;GO:0003676,molecular_function nucleic acid binding;GO:0003723,molecular_function RNA binding;GO:0003735,molecular_function structural constituent of ribosome;GO:0005198,molecular_function structural molecule activity;GO:0005488,molecular_function binding;GO:0005575,cellular_component…	RP-L11, MRPL11, rplK; large subunit ribosomal protein L11; K02867	map03010	XP_021286708.1 50S ribosomal protein L11, chloroplastic [Herrania umbratica]	NA
scaffold1015	36767	36977	211	IP_SJ_vs_In_SJ_peak_2476	Dlo_000886.1:Promoter	Dlo_000886.1:scaffold1015:14395-36733:-:-138	Dlo_000886.1(Dlo_000886.1)	NA	NA	NA	KDO37804.1 hypothetical protein CISIN_1g039311mg, partial [Citrus sinensis]	NA
scaffold1015	49650	49939	290	IP_SJ_vs_In_SJ_peak_2479	intergenic	Dlo_000887.1:scaffold1015:51443-60397:-:10603	Dlo_000887.1(Dlo_000887.1)	73;GO:0000166,molecular_function nucleotide binding;GO:0000302,biological_process response to reactive oxygen species;GO:0001101,biological_process response to acid chemical;GO:0002376,biological_process immune system process;GO:0003674,molecular_function molecular_function;GO:0005488,molecular_function binding;GO:0005575,cellular_component cellular_component;GO:0005622,cellular_component intrace…	NA	NA	XP_021646038.1 disease resistance protein RPS6-like [Hevea brasiliensis]	NA
scaffold1017	21440	21837	398	IP_SJ_vs_In_SJ_peak_2482	intergenic	Dlo_000891.1:scaffold1017:17461-18839:+:4177	Dlo_000891.1(Dlo_000891.1)	117;GO:0000209,biological_process protein polyubiquitination;GO:0003674,molecular_function molecular_function;GO:0003824,molecular_function catalytic activity;GO:0004842,molecular_function ubiquitin-protein transferase activity;GO:0005488,molecular_function binding;GO:0005515,molecular_function protein binding;GO:0005575,cellular_component cellular_component;GO:0005622,cellular_component intracel…	NA	NA	XP_010092130.1 fatty acid desaturase 4, chloroplastic [Morus notabilis]	NA
scaffold1017	26871	27072	202	IP_SJ_vs_In_SJ_peak_2483	intergenic	Dlo_000892.1:scaffold1017:35225-35938:+:-8254	Dlo_000892.1(Dlo_000892.1)	117;GO:0000209,biological_process protein polyubiquitination;GO:0003674,molecular_function molecular_function;GO:0003824,molecular_function catalytic activity;GO:0004842,molecular_function ubiquitin-protein transferase activity;GO:0005488,molecular_function binding;GO:0005515,molecular_function protein binding;GO:0005575,cellular_component cellular_component;GO:0005622,cellular_component intracel…	NA	NA	OMP04449.1 Kua-ubiquitin conjugating enzyme hybrid, localization [Corchorus olitorius]	NA
scaffold1017	44225	44547	323	IP_SJ_vs_In_SJ_peak_2485	Dlo_000893.1:intron	Dlo_000893.1:scaffold1017:43164-46222:-:1836	Dlo_000893.1(Dlo_000893.1)	NA	NA	NA	PSS35111.1 UDP-glycosyltransferase [Actinidia chinensis var. chinensis]	NA
scaffold1017	54360	55080	721	IP_SJ_vs_In_SJ_peak_2487	Dlo_000894.1:Promoter	Dlo_000894.1:scaffold1017:51196-54212:-:-507	Dlo_000894.1(Dlo_000894.1)	19;GO:0003674,molecular_function molecular_function;GO:0003824,molecular_function catalytic activity;GO:0005575,cellular_component cellular_component;GO:0005622,cellular_component intracellular;GO:0005623,cellular_component cell;GO:0008194,molecular_function UDP-glycosyltransferase activity;GO:0016740,molecular_function transferase activity;GO:0016757,molecular_function transferase activity, tran…	NA	NA	PSS35111.1 UDP-glycosyltransferase [Actinidia chinensis var. chinensis]	NA
scaffold1017	58254	59005	752	IP_SJ_vs_In_SJ_peak_2490	intergenic	Dlo_000895.1:scaffold1017:60513-62729:-:4100	Dlo_000895.1(Dlo_000895.1)	NA	NA	NA	XP_002306070.3 UDP-glycosyltransferase 83A1 [Populus trichocarpa]	NA
scaffold1017	71113	71613	501	IP_SJ_vs_In_SJ_peak_2494	Dlo_000896.1:Promoter	Dlo_000896.1:scaffold1017:67792-70468:-:-894	Dlo_000896.1(Dlo_000896.1)	NA	NA	NA	GAY52192.1 hypothetical protein CUMW_140040, partial [Citrus unshiu]	NA
scaffold1017	82894	83530	637	IP_SJ_vs_In_SJ_peak_2495	Dlo_000897.1:Promoter	Dlo_000897.1:scaffold1017:80641-81781:-:-1430	Dlo_000897.1(Dlo_000897.1)	NA	NA	NA	ESR65501.1 hypothetical protein CICLE_v10010776mg, partial [Citrus clementina]	NA
scaffold1017	87277	87705	429	IP_SJ_vs_In_SJ_peak_2496	intergenic	Dlo_000898.1:scaffold1017:88395-88844:-:1353	Dlo_000898.1(Dlo_000898.1)	NA	NA	NA	NA	NA
scaffold1017	96373	96720	348	IP_SJ_vs_In_SJ_peak_2497	Dlo_000899.2:Promoter	Dlo_000899.2:scaffold1017:97499-100427:+:-953	Dlo_000899.2(Dlo_000899.2)	119;GO:0003674,molecular_function molecular_function;GO:0003824,molecular_function catalytic activity;GO:0004672,molecular_function protein kinase activity;GO:0004674,molecular_function protein serine/threonine kinase activity;GO:0004675,molecular_function transmembrane receptor protein serine/threonine kinase activity;GO:0004888,molecular_function transmembrane signaling receptor activity;GO:000…	NA	NA	GAY65329.1 hypothetical protein CUMW_240290 [Citrus unshiu]	NA
scaffold1017	103803	104088	286	IP_SJ_vs_In_SJ_peak_2498	Dlo_000900.1:Promoter	Dlo_000900.1:scaffold1017:104780-106446:+:-835	Dlo_000900.1(Dlo_000900.1)	NA	ACO, acnA; aconitate hydratase [EC:4.2.1.3]; K01681	map00020,map00630	XP_006651017.2 PREDICTED: putative aconitate hydratase, cytoplasmic [Oryza brachyantha]	NA
scaffold1017	123244	123490	247	IP_SJ_vs_In_SJ_peak_2500	intergenic	Dlo_000901.1:scaffold1017:135090-135703:+:-11723	Dlo_000901.1(Dlo_000901.1)	NA	NA	NA	ESR54628.1 hypothetical protein CICLE_v10018571mg [Citrus clementina]	NA
scaffold1018	41804	42152	349	IP_SJ_vs_In_SJ_peak_2502	intergenic	Dlo_000906.1:scaffold1018:45630-49537:+:-3652	Dlo_000906.1(Dlo_000906.1)	64;GO:0000150,molecular_function recombinase activity;GO:0000217,molecular_function DNA secondary structure binding;GO:0000400,molecular_function four-way junction DNA binding;GO:0000724,biological_process double-strand break repair via homologous recombination;GO:0000725,biological_process recombinational repair;GO:0000730,biological_process DNA recombinase assembly;GO:0003674,molecular_function…	NA	NA	XP_010049490.1 PREDICTED: nucleosome assembly protein 1;3 [Eucalyptus grandis]	NA
scaffold1018	49584	49884	301	IP_SJ_vs_In_SJ_peak_2506	Dlo_000907.1:Promoter	Dlo_000907.1:scaffold1018:51193-55205:+:-1459	Dlo_000907.1(Dlo_000907.1)	64;GO:0000150,molecular_function recombinase activity;GO:0000217,molecular_function DNA secondary structure binding;GO:0000400,molecular_function four-way junction DNA binding;GO:0000724,biological_process double-strand break repair via homologous recombination;GO:0000725,biological_process recombinational repair;GO:0000730,biological_process DNA recombinase assembly;GO:0003674,molecular_function…	recA; recombination protein RecA; K03553	map03440	XP_021275835.1 DNA repair protein recA homolog 3, mitochondrial [Herrania umbratica]	NA
scaffold1018	57492	58487	996	IP_SJ_vs_In_SJ_peak_2507	Dlo_000908.1:Promoter	Dlo_000908.1:scaffold1018:58629-60173:+:-640	Dlo_000908.1(Dlo_000908.1)	NA	RARS, argS; arginyl-tRNA synthetase [EC:6.1.1.19]; K01887	map00970	XP_018836294.1 PREDICTED: arginine--tRNA ligase, cytoplasmic-like isoform X1 [Juglans regia]	NA
scaffold1018	63299	63756	458	IP_SJ_vs_In_SJ_peak_2509	intergenic	Dlo_000909.1:scaffold1018:64873-67296:-:3769	Dlo_000909.1(Dlo_000909.1)	30;GO:0003674,molecular_function molecular_function;GO:0003700,molecular_function DNA-binding transcription factor activity;GO:0006355,biological_process regulation of transcription, DNA-templated;GO:0008150,biological_process biological_process;GO:0009889,biological_process regulation of biosynthetic process;GO:0010033,biological_process response to organic substance;GO:0010200,biological_proces…	NA	NA	XP_022751739.1 putative transcription factor bHLH041 [Durio zibethinus]	bHLH
scaffold1018	72902	73261	360	IP_SJ_vs_In_SJ_peak_2511	Dlo_000910.2:intron	Dlo_000910.2:scaffold1018:72720-81099:+:361	Dlo_000910.2(Dlo_000910.2)	NA	NA	NA	XP_023911607.1 uncharacterized protein LOC112023223 isoform X1 [Quercus suber]	NA
scaffold1018	81222	81591	370	IP_SJ_vs_In_SJ_peak_2512	intergenic	Dlo_000911.1:scaffold1018:82113-84816:-:3410	Dlo_000911.1(Dlo_000911.1)	NA	NA	NA	NA	NA
scaffold1018	91784	92707	924	IP_SJ_vs_In_SJ_peak_2513	intergenic	Dlo_000912.1:scaffold1018:88181-88640:-:-3605	Dlo_000912.1(Dlo_000912.1)	NA	NA	NA	KZV18435.1 hypothetical protein F511_21023 [Dorcoceras hygrometricum]	NA
scaffold1018	105660	106086	427	IP_SJ_vs_In_SJ_peak_2518	Dlo_000913.2:Promoter	Dlo_000913.2:scaffold1018:99308-105084:-:-788	Dlo_000913.2(Dlo_000913.2)	NA	NA	NA	XP_018826209.1 PREDICTED: CRM-domain containing factor CFM3, chloroplastic/mitochondrial [Juglans regia]	NA
scaffold1018	110420	110668	249	IP_SJ_vs_In_SJ_peak_2519	intergenic	Dlo_000914.1:scaffold1018:114890-115378:+:-4346	Dlo_000914.1(Dlo_000914.1)	NA	NA	NA	XP_008367245.1 PREDICTED: CRM-domain containing factor CFM3, chloroplastic/mitochondrial-like [Malus domestica]	NA
scaffold1018	116963	118036	1074	IP_SJ_vs_In_SJ_peak_2523	Dlo_000915.1:Promoter	Dlo_000915.1:scaffold1018:118261-118831:+:-762	Dlo_000915.1(Dlo_000915.1)	51;GO:0003674,molecular_function molecular_function;GO:0003824,molecular_function catalytic activity;GO:0005575,cellular_component cellular_component;GO:0005576,cellular_component extracellular region;GO:0005615,cellular_component extracellular space;GO:0005622,cellular_component intracellular;GO:0005623,cellular_component cell;GO:0005737,cellular_component cytoplasm;GO:0005783,cellular_component…	CKX; cytokinin dehydrogenase [EC:1.5.99.12]; K00279	map00908	GAY62278.1 hypothetical protein CUMW_216530 [Citrus unshiu]	NA
scaffold102	1112	1394	283	IP_SJ_vs_In_SJ_peak_2530	intergenic	Dlo_000916.1:scaffold102:5062-7330:+:-3809	Dlo_000916.1(Dlo_000916.1)	NA	NA	NA	XP_006485063.1 uncharacterized protein LOC102618549 [Citrus sinensis]	NA
scaffold102	7594	8121	528	IP_SJ_vs_In_SJ_peak_2533	intergenic	Dlo_000917.1:scaffold102:10307-14089:+:-2450	Dlo_000917.1(Dlo_000917.1)	92;GO:0000295,molecular_function adenine nucleotide transmembrane transporter activity;GO:0003674,molecular_function molecular_function;GO:0005215,molecular_function transporter activity;GO:0005346,molecular_function purine ribonucleotide transmembrane transporter activity;GO:0005347,molecular_function ATP transmembrane transporter activity;GO:0005488,molecular_function binding;GO:0005509,molecul…	NA	NA	XP_006436988.1 calcium-binding mitochondrial carrier protein SCaMC-1 isoform X1 [Citrus clementina]	NA
scaffold102	17007	17315	309	IP_SJ_vs_In_SJ_peak_2535	Dlo_000918.1:Promoter	Dlo_000918.1:scaffold102:17669-20766:+:-508	Dlo_000918.1(Dlo_000918.1)	NA	NA	NA	RDX81862.1 Pentatricopeptide repeat-containing protein, partial [Mucuna pruriens]	NA
scaffold102	36800	37150	351	IP_SJ_vs_In_SJ_peak_2536	Dlo_000920.1:Promoter	Dlo_000920.1:scaffold102:28969-35850:-:-1124	Dlo_000920.1(Dlo_000920.1)	NA	NA	NA	XP_024041095.1 uncharacterized protein LOC112098853 [Citrus clementina]	NA
scaffold102	51643	51854	212	IP_SJ_vs_In_SJ_peak_2538	Dlo_000921.1:Promoter	Dlo_000921.1:scaffold102:52325-55105:+:-577	Dlo_000921.1(Dlo_000921.1)	34;GO:0005575,cellular_component cellular_component;GO:0005618,cellular_component cell wall;GO:0005622,cellular_component intracellular;GO:0005623,cellular_component cell;GO:0005737,cellular_component cytoplasm;GO:0005739,cellular_component mitochondrion;GO:0005773,cellular_component vacuole;GO:0005774,cellular_component vacuolar membrane;GO:0005783,cellular_component endoplasmic reticulum;GO:000…	CANX; calnexin; K08054	map04141,map04145	ESR50232.1 hypothetical protein CICLE_v10031185mg [Citrus clementina]	NA
scaffold102	63674	63960	287	IP_SJ_vs_In_SJ_peak_2542	intergenic	Dlo_000922.1:scaffold102:66998-75016:-:11199	Dlo_000922.1(Dlo_000922.1)	166;GO:0000932,cellular_component P-body;GO:0003674,molecular_function molecular_function;GO:0003676,molecular_function nucleic acid binding;GO:0003723,molecular_function RNA binding;GO:0003729,molecular_function mRNA binding;GO:0003824,molecular_function catalytic activity;GO:0004518,molecular_function nuclease activity;GO:0005488,molecular_function binding;GO:0005575,cellular_component cellular…	NA	NA	XP_023928166.1 ribonuclease TUDOR 1 [Quercus suber]	NA
scaffold102	83337	83772	436	IP_SJ_vs_In_SJ_peak_2548	intergenic	Dlo_000923.1:scaffold102:86215-90599:-:7045	Dlo_000923.1(Dlo_000923.1)	NA	NA	NA	XP_006437001.1 uncharacterized protein LOC18043744 isoform X1 [Citrus clementina]	NA
scaffold102	117031	117521	491	IP_SJ_vs_In_SJ_peak_2550	intergenic	Dlo_000927.1:scaffold102:116413-116701:+:862	Dlo_000927.1(Dlo_000927.1)	NA	NA	NA	NA	NA
scaffold102	119665	120129	465	IP_SJ_vs_In_SJ_peak_2551	intergenic	Dlo_000928.1:scaffold102:121655-123138:-:3241	Dlo_000928.1(Dlo_000928.1)	NA	RBOH; respiratory burst oxidase [EC:1.6.3.- 1.11.1.-]; K13447	map04016,map04626	XP_024442525.1 respiratory burst oxidase homolog protein C [Populus trichocarpa]	NA
scaffold102	124437	124720	284	IP_SJ_vs_In_SJ_peak_2553	Dlo_000929.1:Promoter;Dlo_000928.1:Promoter	Dlo_000929.1:scaffold102:125364-133010:+:-786	Dlo_000929.1(Dlo_000929.1)	NA	NA	NA	XP_006493831.1 uncharacterized protein LOC102625991 [Citrus sinensis]	NA
scaffold102	140251	140935	685	IP_SJ_vs_In_SJ_peak_2554	Dlo_000930.1:Promoter	Dlo_000930.1:scaffold102:136267-139594:-:-998	Dlo_000930.1(Dlo_000930.1)	NA	RBOH; respiratory burst oxidase [EC:1.6.3.- 1.11.1.-]; K13447	map04016,map04626	XP_006485050.1 respiratory burst oxidase homolog protein C [Citrus sinensis]	NA
scaffold102	149250	149566	317	IP_SJ_vs_In_SJ_peak_2558	Dlo_000931.1:Promoter	Dlo_000931.1:scaffold102:150967-157385:+:-1559	Dlo_000931.1(Dlo_000931.1)	122;GO:0003674,molecular_function molecular_function;GO:0003676,molecular_function nucleic acid binding;GO:0003700,molecular_function DNA-binding transcription factor activity;GO:0003723,molecular_function RNA binding;GO:0003727,molecular_function single-stranded RNA binding;GO:0005488,molecular_function binding;GO:0005575,cellular_component cellular_component;GO:0005622,cellular_component intrac…	EZH2; [histone H3]-lysine27 N-trimethyltransferase EZH2 [EC:2.1.1.356]; K11430	map00310	XP_015380677.1 histone-lysine N-methyltransferase EZA1 isoform X1 [Citrus sinensis]	SET
scaffold102	159960	160507	548	IP_SJ_vs_In_SJ_peak_2559	Dlo_000932.2:Promoter	Dlo_000932.2:scaffold102:162016-170582:+:-1783	Dlo_000932.2(Dlo_000932.2)	NA	NA	NA	XP_006437010.1 uncharacterized protein LOC18043199 isoform X1 [Citrus clementina]	NA
scaffold102	181516	182247	732	IP_SJ_vs_In_SJ_peak_2562	Dlo_000934.1:Promoter	Dlo_000934.1:scaffold102:182187-185924:+:-306	Dlo_000934.1(Dlo_000934.1)	43;GO:0000003,biological_process reproduction;GO:0003006,biological_process developmental process involved in reproduction;GO:0005575,cellular_component cellular_component;GO:0005622,cellular_component intracellular;GO:0005623,cellular_component cell;GO:0005634,cellular_component nucleus;GO:0007275,biological_process multicellular organism development;GO:0008150,biological_process biological_proc…	NA	NA	AIN75611.1 FRIGIDA [Dimocarpus longan]	NA
scaffold102	189189	189761	573	IP_SJ_vs_In_SJ_peak_2563	Dlo_000936.2:Promoter	Dlo_000936.2:scaffold102:190071-192919:+:-596	Dlo_000936.2(Dlo_000936.2)	NA	CDC20; cell division cycle 20, cofactor of APC complex; K03363	map04120	XP_006484268.1 cell division cycle 20.2, cofactor of APC complex-like [Citrus sinensis]	NA
scaffold102	205154	205827	674	IP_SJ_vs_In_SJ_peak_2564	Dlo_000938.1:Promoter	Dlo_000938.1:scaffold102:202834-204572:-:-918	Dlo_000938.1(Dlo_000938.1)	NA	PCBD, phhB; 4a-hydroxytetrahydrobiopterin dehydratase [EC:4.2.1.96]; K01724	map00790	ALL27136.1 putative pterin-4-alpha-carbinolamine dehydratase [Acer truncatum]	NA
scaffold102	216015	216901	887	IP_SJ_vs_In_SJ_peak_2566	intergenic	Dlo_000939.1:scaffold102:210508-214633:-:-1824	Dlo_000939.1(Dlo_000939.1)	NA	NA	NA	XP_015877720.1 metacaspase-1-like [Ziziphus jujuba]	NA
scaffold102	220605	221286	682	IP_SJ_vs_In_SJ_peak_2568	intergenic	Dlo_000940.1:scaffold102:226984-228975:+:-6039	Dlo_000940.1(Dlo_000940.1)	NA	NA	NA	XP_021634184.1 uncharacterized protein At1g28695-like [Manihot esculenta]	NA
scaffold102	231995	232357	363	IP_SJ_vs_In_SJ_peak_2574	intergenic	Dlo_000941.1:scaffold102:236730-241344:+:-4554	Dlo_000941.1(Dlo_000941.1)	NA	NA	NA	XP_021634184.1 uncharacterized protein At1g28695-like [Manihot esculenta]	NA
scaffold102	242997	243539	543	IP_SJ_vs_In_SJ_peak_2582	intergenic	Dlo_000942.1:scaffold102:246904-248293:+:-3636	Dlo_000942.1(Dlo_000942.1)	70;GO:0000003,biological_process reproduction;GO:0000902,biological_process cell morphogenesis;GO:0000904,biological_process cell morphogenesis involved in differentiation;GO:0003006,biological_process developmental process involved in reproduction;GO:0003674,molecular_function molecular_function;GO:0003824,molecular_function catalytic activity;GO:0005575,cellular_component cellular_component;GO:…	E3.1.1.11; pectinesterase [EC:3.1.1.11]; K01051	map00040	XP_008234142.1 PREDICTED: putative pectinesterase 63 [Prunus mume]	NA
scaffold102	251298	251505	208	IP_SJ_vs_In_SJ_peak_2586	Dlo_000943.1:Promoter	Dlo_000943.1:scaffold102:252232-254921:+:-831	Dlo_000943.1(Dlo_000943.1)	NA	NA	NA	XP_015380588.1 uncharacterized protein LOC107174319 [Citrus sinensis]	NA
scaffold102	259074	259300	227	IP_SJ_vs_In_SJ_peak_2587	Dlo_000944.1:intron	Dlo_000944.1:scaffold102:255908-259937:-:750	Dlo_000944.1(Dlo_000944.1)	NA	NA	NA	XP_017979673.1 PREDICTED: uncharacterized protein LOC18593570 [Theobroma cacao]	NA
scaffold102	263781	264286	506	IP_SJ_vs_In_SJ_peak_2589	intergenic	Dlo_000945.1:scaffold102:266706-267075:+:-2673	Dlo_000945.1(Dlo_000945.1)	NA	NA	NA	XP_015877676.1 uncharacterized protein LOC107414093 [Ziziphus jujuba]	NA
scaffold102	271454	271750	297	IP_SJ_vs_In_SJ_peak_2593	intergenic	Dlo_000946.1:scaffold102:275888-287233:+:-4286	Dlo_000946.1(Dlo_000946.1)	81;GO:0000228,cellular_component nuclear chromosome;GO:0000785,cellular_component chromatin;GO:0000790,cellular_component nuclear chromatin;GO:0003674,molecular_function molecular_function;GO:0003676,molecular_function nucleic acid binding;GO:0003723,molecular_function RNA binding;GO:0003727,molecular_function single-stranded RNA binding;GO:0005488,molecular_function binding;GO:0005575,cellular_c…	PABPN1, PABP2; polyadenylate-binding protein 2; K14396	map03015	XP_021640138.1 polyadenylate-binding protein 1-like isoform X4 [Hevea brasiliensis]	NA
scaffold102	288238	288543	306	IP_SJ_vs_In_SJ_peak_2597	intergenic	Dlo_000947.1:scaffold102:291946-295117:+:-3556	Dlo_000947.1(Dlo_000947.1)	69;GO:0000428,cellular_component DNA-directed RNA polymerase complex;GO:0003674,molecular_function molecular_function;GO:0003712,molecular_function transcription coregulator activity;GO:0003713,molecular_function transcription coactivator activity;GO:0005575,cellular_component cellular_component;GO:0005622,cellular_component intracellular;GO:0005623,cellular_component cell;GO:0005634,cellular_com…	NA	NA	XP_006437036.1 mediator of RNA polymerase II transcription subunit 31 [Citrus clementina]	SOH1
scaffold102	298589	298837	249	IP_SJ_vs_In_SJ_peak_2598	Dlo_000948.1:Promoter	Dlo_000948.1:scaffold102:299529-303300:+:-816	Dlo_000948.1(Dlo_000948.1)	63;GO:0000166,molecular_function nucleotide binding;GO:0003674,molecular_function molecular_function;GO:0003824,molecular_function catalytic activity;GO:0004352,molecular_function glutamate dehydrogenase (NAD+) activity;GO:0004353,molecular_function glutamate dehydrogenase [NAD(P)+] activity;GO:0005488,molecular_function binding;GO:0005507,molecular_function copper ion binding;GO:0005524,molecula…	GLUD1_2, gdhA; glutamate dehydrogenase (NAD(P)+) [EC:1.4.1.3]; K00261	map00220,map00250,map00910	XP_010062756.1 PREDICTED: glutamate dehydrogenase 2 [Eucalyptus grandis]	NA
scaffold102	305807	306214	408	IP_SJ_vs_In_SJ_peak_2599	intergenic	Dlo_000949.1:scaffold102:304312-305161:+:1698	Dlo_000949.1(Dlo_000949.1)	NA	NA	NA	KDO36887.1 hypothetical protein CISIN_1g035926mg [Citrus sinensis]	NA
scaffold102	308295	308733	439	IP_SJ_vs_In_SJ_peak_2600	Dlo_000950.1:Promoter	Dlo_000950.1:scaffold102:310318-313543:+:-1804	Dlo_000950.1(Dlo_000950.1)	NA	NA	NA	XP_006485030.1 uncharacterized protein LOC102609314 [Citrus sinensis]	NA
scaffold102	320301	320680	380	IP_SJ_vs_In_SJ_peak_2601	intergenic	Dlo_000952.1:scaffold102:322391-324405:+:-1901	Dlo_000952.1(Dlo_000952.1)	NA	NA	NA	KDO57716.1 hypothetical protein CISIN_1g0128361mg, partial [Citrus sinensis]	NA
scaffold102	327717	329413	1697	IP_SJ_vs_In_SJ_peak_2602	intergenic	Dlo_000954.1:scaffold102:330045-330622:-:2057	Dlo_000954.1(Dlo_000954.1)	NA	NA	NA	NA	NA
scaffold102	342023	342519	497	IP_SJ_vs_In_SJ_peak_2603	Dlo_000956.1:intron	Dlo_000955.1:scaffold102:331277-333555:+:10993	Dlo_000955.1(Dlo_000955.1)	NA	NA	NA	NA	NA
scaffold102	344574	344827	254	IP_SJ_vs_In_SJ_peak_2604	Dlo_000956.1:intron	Dlo_000956.1:scaffold102:334667-353626:-:8926	Dlo_000956.1(Dlo_000956.1)	71;GO:0000943,cellular_component retrotransposon nucleocapsid;GO:0003674,molecular_function molecular_function;GO:0003676,molecular_function nucleic acid binding;GO:0003723,molecular_function RNA binding;GO:0003824,molecular_function catalytic activity;GO:0003887,molecular_function DNA-directed DNA polymerase activity;GO:0003964,molecular_function RNA-directed DNA polymerase activity;GO:0004518,m…	NA	NA	XP_021827212.1 uncharacterized protein LOC110767855 [Prunus avium]	NA
scaffold102	381860	383031	1172	IP_SJ_vs_In_SJ_peak_2606	Dlo_000960.1:Promoter	Dlo_000960.1:scaffold102:377580-381382:-:-1063	Dlo_000960.1(Dlo_000960.1)	NA	NA	NA	XP_024043107.1 uncharacterized protein LOC112099840 [Citrus clementina]	NA
scaffold102	388186	389229	1044	IP_SJ_vs_In_SJ_peak_2608	intergenic	Dlo_000961.1:scaffold102:393352-395674:+:-4645	Dlo_000961.1(Dlo_000961.1)	46;GO:0003674,molecular_function molecular_function;GO:0005488,molecular_function binding;GO:0005509,molecular_function calcium ion binding;GO:0005575,cellular_component cellular_component;GO:0005622,cellular_component intracellular;GO:0005623,cellular_component cell;GO:0005634,cellular_component nucleus;GO:0005654,cellular_component nucleoplasm;GO:0005737,cellular_component cytoplasm;GO:0005783,…	NA	NA	XP_008443079.1 PREDICTED: protein QUIRKY [Cucumis melo]	NA
scaffold102	398432	399299	868	IP_SJ_vs_In_SJ_peak_2611	intergenic	Dlo_000962.1:scaffold102:404003-404297:+:-5138	Dlo_000962.1(Dlo_000962.1)	NA	NA	NA	NA	NA
scaffold102	414539	415386	848	IP_SJ_vs_In_SJ_peak_2616	intergenic	Dlo_000963.1:scaffold102:421794-427474:+:-6832	Dlo_000963.1(Dlo_000963.1)	74;GO:0000003,biological_process reproduction;GO:0002237,biological_process response to molecule of bacterial origin;GO:0003006,biological_process developmental process involved in reproduction;GO:0003674,molecular_function molecular_function;GO:0003700,molecular_function DNA-binding transcription factor activity;GO:0005488,molecular_function binding;GO:0005515,molecular_function protein binding;…	TGA; transcription factor TGA; K14431	map04075	XP_017976610.1 PREDICTED: transcription factor TGA6 [Theobroma cacao]	bZIP
scaffold102	427940	428229	290	IP_SJ_vs_In_SJ_peak_2620	intergenic	Dlo_000964.1:scaffold102:432558-435077:+:-4474	Dlo_000964.1(Dlo_000964.1)	NA	RP-L6e, RPL6; large subunit ribosomal protein L6e; K02934	map03010	XP_007221500.1 60S ribosomal protein L6 [Prunus persica]	NA
scaffold102	440972	441436	465	IP_SJ_vs_In_SJ_peak_2622	intergenic	Dlo_000965.1:scaffold102:435854-438245:-:-2958	Dlo_000965.1(Dlo_000965.1)	104;GO:0000003,biological_process reproduction;GO:0003006,biological_process developmental process involved in reproduction;GO:0003674,molecular_function molecular_function;GO:0005215,molecular_function transporter activity;GO:0005488,molecular_function binding;GO:0005509,molecular_function calcium ion binding;GO:0005575,cellular_component cellular_component;GO:0005622,cellular_component intracel…	NA	NA	XP_017976598.1 PREDICTED: FT-interacting protein 1 [Theobroma cacao]	NA
scaffold102	442068	442684	617	IP_SJ_vs_In_SJ_peak_2623	intergenic	Dlo_000966.1:scaffold102:446125-447118:+:-3749	Dlo_000966.1(Dlo_000966.1)	33;GO:0003674,molecular_function molecular_function;GO:0004857,molecular_function enzyme inhibitor activity;GO:0005575,cellular_component cellular_component;GO:0005618,cellular_component cell wall;GO:0005622,cellular_component intracellular;GO:0005623,cellular_component cell;GO:0005737,cellular_component cytoplasm;GO:0005794,cellular_component Golgi apparatus;GO:0005911,cellular_component cell-ce…	NA	NA	BAA34814.1 polygalacturonase inhibitor [Citrus japonica var. margarita]	NA
scaffold102	453312	453632	321	IP_SJ_vs_In_SJ_peak_2628	intergenic	Dlo_000967.1:scaffold102:459085-460081:+:-5613	Dlo_000967.1(Dlo_000967.1)	33;GO:0003674,molecular_function molecular_function;GO:0004857,molecular_function enzyme inhibitor activity;GO:0005575,cellular_component cellular_component;GO:0005618,cellular_component cell wall;GO:0005622,cellular_component intracellular;GO:0005623,cellular_component cell;GO:0005737,cellular_component cytoplasm;GO:0005794,cellular_component Golgi apparatus;GO:0005911,cellular_component cell-ce…	NA	NA	ADQ38901.1 polygalacturonase-inhibitor protein [Musa AAB Group]	NA
scaffold102	468596	469745	1150	IP_SJ_vs_In_SJ_peak_2635	intergenic	Dlo_000968.1:scaffold102:473822-477741:-:8571	Dlo_000968.1(Dlo_000968.1)	NA	NA	NA	XP_006485018.1 protein ABHD18 [Citrus sinensis]	NA
scaffold102	488351	488684	334	IP_SJ_vs_In_SJ_peak_2638	Dlo_000969.1:intron	Dlo_000969.1:scaffold102:487013-489718:-:1201	Dlo_000969.1(Dlo_000969.1)	14;GO:0003674,molecular_function molecular_function;GO:0003824,molecular_function catalytic activity;GO:0004497,molecular_function monooxygenase activity;GO:0005575,cellular_component cellular_component;GO:0008150,biological_process biological_process;GO:0008152,biological_process metabolic process;GO:0009058,biological_process biosynthetic process;GO:0016020,cellular_component membrane;GO:001649…	CYP1A1; cytochrome P450 family 1 subfamily A polypeptide 1 [EC:1.14.14.1]; K07408; CYP93A1; 3,9-dihydroxypterocarpan 6a-monooxygenase [EC:1.14.14.93]; K13261	map00380,map00943	XP_002323294.1 cytochrome P450 93A3 [Populus trichocarpa]	NA
scaffold102	495812	496398	587	IP_SJ_vs_In_SJ_peak_2642	intergenic	Dlo_000970.1:scaffold102:498969-502036:-:5931	Dlo_000970.1(Dlo_000970.1)	NA	CYP1A1; cytochrome P450 family 1 subfamily A polypeptide 1 [EC:1.14.14.1]; K07408	map00380	XP_006437059.1 3,9-dihydroxypterocarpan 6A-monooxygenase [Citrus clementina]	NA
scaffold102	514538	515310	773	IP_SJ_vs_In_SJ_peak_2645	intergenic	Dlo_000971.1:scaffold102:527254-531886:+:-12330	Dlo_000971.1(Dlo_000971.1)	39;GO:0005575,cellular_component cellular_component;GO:0005622,cellular_component intracellular;GO:0005623,cellular_component cell;GO:0005634,cellular_component nucleus;GO:0005737,cellular_component cytoplasm;GO:0008150,biological_process biological_process;GO:0009507,cellular_component chloroplast;GO:0009536,cellular_component plastid;GO:0009889,biological_process regulation of biosynthetic proc…	NA	NA	XP_015877648.1 protein ORANGE-GREEN, chloroplastic isoform X1 [Ziziphus jujuba]	NA
scaffold102	565437	566927	1491	IP_SJ_vs_In_SJ_peak_2650	intergenic	Dlo_000973.1:scaffold102:563161-564745:+:3020	Dlo_000973.1(Dlo_000973.1)	NA	NA	NA	XP_006485013.1 U6 snRNA phosphodiesterase [Citrus sinensis]	NA
scaffold102	579278	579736	459	IP_SJ_vs_In_SJ_peak_2658	intergenic	Dlo_000974.2:scaffold102:593815-599321:+:-14308	Dlo_000974.2(Dlo_000974.2)	38;GO:0003674,molecular_function molecular_function;GO:0003824,molecular_function catalytic activity;GO:0005575,cellular_component cellular_component;GO:0005622,cellular_component intracellular;GO:0005623,cellular_component cell;GO:0005737,cellular_component cytoplasm;GO:0005777,cellular_component peroxisome;GO:0006576,biological_process cellular biogenic amine metabolic process;GO:0006595,biolog…	PAO4, PAO3, PAO2; polyamine oxidase [EC:1.5.3.17 1.5.3.-]; K17839	map00330,map00410,map00770	AJP16790.1 polyamine oxidase 2 [Citrus trifoliata]	NA
scaffold102	600232	600437	206	IP_SJ_vs_In_SJ_peak_2665	intergenic	Dlo_000975.2:scaffold102:603463-610947:+:-3129	Dlo_000975.2(Dlo_000975.2)	NA	NA	NA	XP_006437067.1 N-acetyl-D-glucosamine kinase [Citrus clementina]	NA
scaffold102	631115	631434	320	IP_SJ_vs_In_SJ_peak_2674	intergenic	Dlo_000976.1:scaffold102:655165-655678:+:-23891	Dlo_000976.1(Dlo_000976.1)	NA	NA	NA	NA	NA
scaffold102	669413	670217	805	IP_SJ_vs_In_SJ_peak_2689	intergenic	Dlo_000977.1:scaffold102:676086-679604:-:9789	Dlo_000977.1(Dlo_000977.1)	99;GO:0003674,molecular_function molecular_function;GO:0003676,molecular_function nucleic acid binding;GO:0003677,molecular_function DNA binding;GO:0003700,molecular_function DNA-binding transcription factor activity;GO:0005488,molecular_function binding;GO:0005575,cellular_component cellular_component;GO:0005622,cellular_component intracellular;GO:0005623,cellular_component cell;GO:0005634,cellu…	PIF4; phytochrome-interacting factor 4; K16189	map04075	ESR50311.1 hypothetical protein CICLE_v10031028mg [Citrus clementina]	bHLH
scaffold102	682203	682559	357	IP_SJ_vs_In_SJ_peak_2694	intergenic	Dlo_000978.1:scaffold102:684569-686706:+:-2188	Dlo_000978.1(Dlo_000978.1)	NA	NA	NA	XP_024043107.1 uncharacterized protein LOC112099840 [Citrus clementina]	NA
scaffold102	694858	695313	456	IP_SJ_vs_In_SJ_peak_2695	Dlo_000979.1:Promoter	Dlo_000979.1:scaffold102:687538-693309:-:-1776	Dlo_000979.1(Dlo_000979.1)	71;GO:0000943,cellular_component retrotransposon nucleocapsid;GO:0003674,molecular_function molecular_function;GO:0003676,molecular_function nucleic acid binding;GO:0003723,molecular_function RNA binding;GO:0003824,molecular_function catalytic activity;GO:0003887,molecular_function DNA-directed DNA polymerase activity;GO:0003964,molecular_function RNA-directed DNA polymerase activity;GO:0004518,m…	NA	NA	XP_017256104.1 PREDICTED: uncharacterized protein LOC108225687 [Daucus carota subsp. sativus]	NA
scaffold102	705588	706224	637	IP_SJ_vs_In_SJ_peak_2696	intergenic	Dlo_000981.1:scaffold102:706348-707173:-:1267	Dlo_000981.1(Dlo_000981.1)	NA	NA	NA	NA	NA
scaffold102	709173	709689	517	IP_SJ_vs_In_SJ_peak_2698	Dlo_000982.1:Promoter	Dlo_000982.1:scaffold102:710211-710907:+:-780	Dlo_000982.1(Dlo_000982.1)	NA	NA	NA	CAN71439.1 hypothetical protein VITISV_011331 [Vitis vinifera]	NA
scaffold102	719637	720268	632	IP_SJ_vs_In_SJ_peak_2699	intergenic	Dlo_000983.1:scaffold102:716465-722392:+:3487	Dlo_000983.1(Dlo_000983.1)	27;GO:0005575,cellular_component cellular_component;GO:0005622,cellular_component intracellular;GO:0005623,cellular_component cell;GO:0005737,cellular_component cytoplasm;GO:0009507,cellular_component chloroplast;GO:0009534,cellular_component chloroplast thylakoid;GO:0009535,cellular_component chloroplast thylakoid membrane;GO:0009536,cellular_component plastid;GO:0009579,cellular_component thyla…	psbP; photosystem II oxygen-evolving enhancer protein 2; K02717	map00195	XP_010093189.1 oxygen-evolving enhancer protein 2, chloroplastic [Morus notabilis]	NA
scaffold102	723319	723702	384	IP_SJ_vs_In_SJ_peak_2700	Dlo_000984.1:Promoter	Dlo_000984.1:scaffold102:725263-725617:+:-1753	Dlo_000984.1(Dlo_000984.1)	NA	NA	NA	NA	NA
scaffold102	739996	741157	1162	IP_SJ_vs_In_SJ_peak_2705	Dlo_000985.1:intron	Dlo_000985.1:scaffold102:736730-749434:-:8858	Dlo_000985.1(Dlo_000985.1)	NA	NA	NA	XP_006437086.1 WD repeat-containing protein 26 homolog [Citrus clementina]	NA
scaffold102	754064	754288	225	IP_SJ_vs_In_SJ_peak_2710	intergenic	Dlo_000986.1:scaffold102:757870-766331:+:-3694	Dlo_000986.1(Dlo_000986.1)	145;GO:0000003,biological_process reproduction;GO:0003006,biological_process developmental process involved in reproduction;GO:0003674,molecular_function molecular_function;GO:0003676,molecular_function nucleic acid binding;GO:0003677,molecular_function DNA binding;GO:0003678,molecular_function DNA helicase activity;GO:0003723,molecular_function RNA binding;GO:0003724,molecular_function RNA helic…	DHX36, RHAU; ATP-dependent RNA helicase DHX36 [EC:3.6.4.13]; K14442	map03018	KDO44759.1 hypothetical protein CISIN_1g000916mg [Citrus sinensis]	NA
scaffold102	772277	773009	733	IP_SJ_vs_In_SJ_peak_2711	intergenic	Dlo_000988.1:scaffold102:777122-778643:+:-4479	Dlo_000988.1(Dlo_000988.1)	NA	NA	NA	NA	NA
scaffold102	787093	787339	247	IP_SJ_vs_In_SJ_peak_2713	intergenic	Dlo_000989.1:scaffold102:780081-785480:+:7134	Dlo_000989.1(Dlo_000989.1)	115;GO:0000151,cellular_component ubiquitin ligase complex;GO:0002376,biological_process immune system process;GO:0002682,biological_process regulation of immune system process;GO:0002684,biological_process positive regulation of immune system process;GO:0003674,molecular_function molecular_function;GO:0005488,molecular_function binding;GO:0005515,molecular_function protein binding;GO:0005575,cel…	NPR1; regulatory protein NPR1; K14508	map04075	KDO44756.1 hypothetical protein CISIN_1g007550mg [Citrus sinensis]	TRAF
scaffold102	789202	789984	783	IP_SJ_vs_In_SJ_peak_2714	intergenic	Dlo_000990.1:scaffold102:795604-797799:+:-6011	Dlo_000990.1(Dlo_000990.1)	NA	NA	NA	XP_021300897.1 probable esterase PIR7A [Herrania umbratica]	NA
scaffold102	806093	806361	269	IP_SJ_vs_In_SJ_peak_2715	Dlo_000992.1:Promoter	Dlo_000992.1:scaffold102:807512-813269:+:-1285	Dlo_000992.1(Dlo_000992.1)	NA	NA	NA	XP_023926577.1 polyneuridine-aldehyde esterase-like isoform X2 [Quercus suber]	NA
scaffold102	819584	821106	1523	IP_SJ_vs_In_SJ_peak_2716	Dlo_000993.1:Promoter	Dlo_000993.1:scaffold102:821887-825145:+:-1542	Dlo_000993.1(Dlo_000993.1)	NA	NA	NA	XP_023926577.1 polyneuridine-aldehyde esterase-like isoform X2 [Quercus suber]	NA
scaffold1021	19568	19774	207	IP_SJ_vs_In_SJ_peak_2717	intergenic	Dlo_001009.1:scaffold1021:9904-10209:+:9766	Dlo_001009.1(Dlo_001009.1)	NA	NA	NA	NA	NA
scaffold1021	34970	35201	232	IP_SJ_vs_In_SJ_peak_2719	intergenic	Dlo_001010.1:scaffold1021:33868-34495:+:1217	Dlo_001010.1(Dlo_001010.1)	NA	NA	NA	NA	NA
scaffold1021	38761	38978	218	IP_SJ_vs_In_SJ_peak_2720	intergenic	Dlo_001011.1:scaffold1021:43308-43461:-:4592	Dlo_001011.1(Dlo_001011.1)	NA	NA	NA	NA	NA
scaffold1021	51166	51703	538	IP_SJ_vs_In_SJ_peak_2724	intergenic	Dlo_001012.2:scaffold1021:57966-59281:-:7847	Dlo_001012.2(Dlo_001012.2)	NA	NA	NA	GAV73957.1 Myb_DNA-bind_4 domain-containing protein [Cephalotus follicularis]	NA
scaffold1021	80875	81677	803	IP_SJ_vs_In_SJ_peak_2726	intergenic	Dlo_001013.1:scaffold1021:96036-104060:+:-14760	Dlo_001013.1(Dlo_001013.1)	NA	NA	NA	KDO77417.1 hypothetical protein CISIN_1g017067mg [Citrus sinensis]	NA
scaffold1024	13016	13809	794	IP_SJ_vs_In_SJ_peak_2739	intergenic	Dlo_001017.1:scaffold1024:15968-17409:+:-2556	Dlo_001017.1(Dlo_001017.1)	51;GO:0002376,biological_process immune system process;GO:0003674,molecular_function molecular_function;GO:0003824,molecular_function catalytic activity;GO:0004175,molecular_function endopeptidase activity;GO:0004190,molecular_function aspartic-type endopeptidase activity;GO:0005575,cellular_component cellular_component;GO:0005576,cellular_component extracellular region;GO:0005618,cellular_compon…	NA	NA	OAY58053.1 hypothetical protein MANES_02G145900 [Manihot esculenta]	NA
scaffold1024	21352	21889	538	IP_SJ_vs_In_SJ_peak_2740	Dlo_001018.1:Promoter	Dlo_001018.1:scaffold1024:18750-19998:-:-1622	Dlo_001018.1(Dlo_001018.1)	NA	NA	NA	XP_021911302.1 uncharacterized protein LOC110825147 [Carica papaya]	NA
scaffold1024	25202	25619	418	IP_SJ_vs_In_SJ_peak_2741	intergenic	Dlo_001019.1:scaffold1024:26555-27812:-:2402	Dlo_001019.1(Dlo_001019.1)	NA	NA	NA	NA	NA
scaffold1024	30401	30732	332	IP_SJ_vs_In_SJ_peak_2743	intergenic	Dlo_001021.1:scaffold1024:30552-31180:+:14	Dlo_001021.1(Dlo_001021.1)	NA	NA	NA	NA	NA
scaffold1024	32312	32695	384	IP_SJ_vs_In_SJ_peak_2745	intergenic	Dlo_001022.1:scaffold1024:32903-33261:-:758	Dlo_001022.1(Dlo_001022.1)	NA	NA	NA	NA	NA
scaffold1024	44766	45172	407	IP_SJ_vs_In_SJ_peak_2746	Dlo_001023.2:intron	Dlo_001023.2:scaffold1024:34367-48008:-:3039	Dlo_001023.2(Dlo_001023.2)	135;GO:0000003,biological_process reproduction;GO:0000902,biological_process cell morphogenesis;GO:0000904,biological_process cell morphogenesis involved in differentiation;GO:0001891,cellular_component phagocytic cup;GO:0002009,biological_process morphogenesis of an epithelium;GO:0002011,biological_process morphogenesis of an epithelial sheet;GO:0003006,biological_process developmental process i…	NA	NA	XP_015384062.1 rho GTPase-activating protein REN1 isoform X4 [Citrus sinensis]	NA
scaffold1024	52855	53672	818	IP_SJ_vs_In_SJ_peak_2749	intergenic	Dlo_001024.1:scaffold1024:58128-61201:+:-4865	Dlo_001024.1(Dlo_001024.1)	NA	NA	NA	XP_007018191.2 PREDICTED: uncharacterized protein LOC18591790 isoform X1 [Theobroma cacao]	NA
scaffold1024	96015	96372	358	IP_SJ_vs_In_SJ_peak_2751	Dlo_001026.1:intron	Dlo_001026.1:scaffold1024:88310-99211:-:3018	Dlo_001026.1(Dlo_001026.1)	NA	NA	NA	XP_006433852.1 uncharacterized protein LOC18042979 [Citrus clementina]	NA
scaffold1024	112256	112678	423	IP_SJ_vs_In_SJ_peak_2752	intergenic	Dlo_001027.1:scaffold1024:101348-110083:-:-2383	Dlo_001027.1(Dlo_001027.1)	60;GO:0003674,molecular_function molecular_function;GO:0003824,molecular_function catalytic activity;GO:0004347,molecular_function glucose-6-phosphate isomerase activity;GO:0005575,cellular_component cellular_component;GO:0005622,cellular_component intracellular;GO:0005623,cellular_component cell;GO:0005737,cellular_component cytoplasm;GO:0005829,cellular_component cytosol;GO:0005975,biological_p…	GPI, pgi; glucose-6-phosphate isomerase [EC:5.3.1.9]; K01810	map00010,map00030,map00500,map00520	XP_006433853.1 glucose-6-phosphate isomerase 1, chloroplastic [Citrus clementina]	NA
scaffold1024	114699	115792	1094	IP_SJ_vs_In_SJ_peak_2753	intergenic	Dlo_001028.1:scaffold1024:120373-120613:+:-5128	Dlo_001028.1(Dlo_001028.1)	NA	NA	NA	NA	NA
scaffold1024	124528	124951	424	IP_SJ_vs_In_SJ_peak_2754	Dlo_001029.2:Promoter	Dlo_001029.2:scaffold1024:121606-123515:-:-1224	Dlo_001029.2(Dlo_001029.2)	32;GO:0003674,molecular_function molecular_function;GO:0005488,molecular_function binding;GO:0005507,molecular_function copper ion binding;GO:0005575,cellular_component cellular_component;GO:0005622,cellular_component intracellular;GO:0005623,cellular_component cell;GO:0005737,cellular_component cytoplasm;GO:0008150,biological_process biological_process;GO:0009507,cellular_component chloroplast;G…	NA	NA	XP_006433860.1 protein CutA, chloroplastic [Citrus clementina]	NA
scaffold1026	36642	36886	245	IP_SJ_vs_In_SJ_peak_2765	intergenic	Dlo_001032.1:scaffold1026:38126-40747:-:3983	Dlo_001032.1(Dlo_001032.1)	51;GO:0000325,cellular_component plant-type vacuole;GO:0003674,molecular_function molecular_function;GO:0005215,molecular_function transporter activity;GO:0005575,cellular_component cellular_component;GO:0005622,cellular_component intracellular;GO:0005623,cellular_component cell;GO:0005737,cellular_component cytoplasm;GO:0005773,cellular_component vacuole;GO:0005774,cellular_component vacuolar me…	NA	NA	XP_017985346.1 PREDICTED: organic cation/carnitine transporter 3 [Theobroma cacao]	NA
scaffold1026	50701	51065	365	IP_SJ_vs_In_SJ_peak_2770	intergenic	Dlo_001033.1:scaffold1026:55657-56192:-:5309	Dlo_001033.1(Dlo_001033.1)	NA	NA	NA	NA	NA
scaffold1026	99376	99734	359	IP_SJ_vs_In_SJ_peak_2773	intergenic	Dlo_001035.1:scaffold1026:107859-108388:+:-8304	Dlo_001035.1(Dlo_001035.1)	NA	NA	NA	RLW33075.1 organic cation/carnitine transporter 3 [Quercus suber]	NA
scaffold1026	129483	129702	220	IP_SJ_vs_In_SJ_peak_2778	Dlo_001037.1:Promoter	Dlo_001037.1:scaffold1026:125398-128112:-:-1480	Dlo_001037.1(Dlo_001037.1)	NA	NA	NA	NA	NA
scaffold1027	43244	43570	327	IP_SJ_vs_In_SJ_peak_2783	intergenic	Dlo_001040.1:scaffold1027:50020-50593:-:7186	Dlo_001040.1(Dlo_001040.1)	NA	NA	NA	XP_022723747.1 agamous-like MADS-box protein AGL62 [Durio zibethinus]	MADS-M-type
scaffold1027	80157	80461	305	IP_SJ_vs_In_SJ_peak_2787	Dlo_001041.1:intron	Dlo_001041.1:scaffold1027:79181-84056:-:3747	Dlo_001041.1(Dlo_001041.1)	NA	NA	NA	XP_002305331.3 agamous-like MADS-box protein AGL61 [Populus trichocarpa]	MADS-M-type
scaffold1027	118027	120242	2216	IP_SJ_vs_In_SJ_peak_2795	intergenic	Dlo_001045.1:scaffold1027:122858-124400:+:-3724	Dlo_001045.1(Dlo_001045.1)	NA	NA	NA	XP_016681504.1 PREDICTED: haloacid dehalogenase-like hydrolase domain-containing protein 3 [Gossypium hirsutum]	NA
scaffold1027	125023	125539	517	IP_SJ_vs_In_SJ_peak_2796	Dlo_001046.1:Promoter	Dlo_001046.1:scaffold1027:126530-127357:+:-1249	Dlo_001046.1(Dlo_001046.1)	NA	NA	NA	GAY49030.1 hypothetical protein CUMW_116140 [Citrus unshiu]	NA
scaffold1028	34601	34887	287	IP_SJ_vs_In_SJ_peak_2797	Dlo_001053.1:intron	Dlo_001053.1:scaffold1028:33694-36340:-:1596	Dlo_001053.1(Dlo_001053.1)	NA	NA	NA	NA	NA
scaffold1028	44945	45404	460	IP_SJ_vs_In_SJ_peak_2798	Dlo_001054.2:Promoter	Dlo_001054.2:scaffold1028:45606-46528:+:-432	Dlo_001054.2(Dlo_001054.2)	NA	NA	NA	XP_018843733.1 PREDICTED: transmembrane protein 230-like [Juglans regia]	NA
scaffold1028	58318	58570	253	IP_SJ_vs_In_SJ_peak_2799	Dlo_001055.4:Promoter;Dlo_001056.3:Promoter	Dlo_001055.4:scaffold1028:50061-58155:-:-288	Dlo_001055.4(Dlo_001055.4)	16;GO:0005575,cellular_component cellular_component;GO:0005623,cellular_component cell;GO:0005886,cellular_component plasma membrane;GO:0007154,biological_process cell communication;GO:0007165,biological_process signal transduction;GO:0008150,biological_process biological_process;GO:0009987,biological_process cellular process;GO:0016020,cellular_component membrane;GO:0023052,biological_process si…	NA	NA	OMO80314.1 hypothetical protein CCACVL1_13033 [Corchorus capsularis]	NA
scaffold1028	116699	117430	732	IP_SJ_vs_In_SJ_peak_2800	intergenic	Dlo_001057.1:scaffold1028:113619-116499:+:3445	Dlo_001057.1(Dlo_001057.1)	NA	NA	NA	XP_024951367.1 receptor-like protein 7 [Citrus sinensis]	NA
scaffold1028	123326	124136	811	IP_SJ_vs_In_SJ_peak_2802	intergenic	Dlo_001058.1:scaffold1028:128349-129751:+:-4618	Dlo_001058.1(Dlo_001058.1)	53;GO:0000166,molecular_function nucleotide binding;GO:0001882,molecular_function nucleoside binding;GO:0001883,molecular_function purine nucleoside binding;GO:0003674,molecular_function molecular_function;GO:0003824,molecular_function catalytic activity;GO:0003924,molecular_function GTPase activity;GO:0005488,molecular_function binding;GO:0005525,molecular_function GTP binding;GO:0005575,cellula…	NUG2, GNL2; nuclear GTP-binding protein; K14537	map03008	XP_006592907.1 nuclear/nucleolar GTPase 2 isoform X1 [Glycine max]	NA
scaffold1028	131651	132062	412	IP_SJ_vs_In_SJ_peak_2804	intergenic	Dlo_001059.1:scaffold1028:134784-135180:+:-2928	Dlo_001059.1(Dlo_001059.1)	NA	NA	NA	NA	NA
scaffold103	33496	33737	242	IP_SJ_vs_In_SJ_peak_2810	intergenic	Dlo_001062.1:scaffold103:27179-28113:-:-5503	Dlo_001062.1(Dlo_001062.1)	NA	NA	NA	XP_012088052.1 uncharacterized protein LOC105646742 [Jatropha curcas]	NA
scaffold103	94242	94448	207	IP_SJ_vs_In_SJ_peak_2817	intergenic	Dlo_001063.1:scaffold103:152681-152981:-:58636	Dlo_001063.1(Dlo_001063.1)	NA	NA	NA	NA	NA
scaffold103	156083	156420	338	IP_SJ_vs_In_SJ_peak_2833	intergenic	Dlo_001064.1:scaffold103:159503-160422:+:-3252	Dlo_001064.1(Dlo_001064.1)	NA	NA	NA	CAN62709.1 hypothetical protein VITISV_035615 [Vitis vinifera]	NA
scaffold103	163490	163952	463	IP_SJ_vs_In_SJ_peak_2836	intergenic	Dlo_001065.1:scaffold103:167571-168450:+:-3850	Dlo_001065.1(Dlo_001065.1)	NA	NA	NA	ESR44941.1 hypothetical protein CICLE_v10003516mg, partial [Citrus clementina]	NA
scaffold103	193277	193555	279	IP_SJ_vs_In_SJ_peak_2842	Dlo_001066.1:intron	Dlo_001066.1:scaffold103:192776-198313:+:639	Dlo_001066.1(Dlo_001066.1)	5;GO:0003674,molecular_function molecular_function;GO:0003824,molecular_function catalytic activity;GO:0016298,molecular_function lipase activity;GO:0016787,molecular_function hydrolase activity;GO:0016788,molecular_function hydrolase activity, acting on ester bonds	NA	NA	GAY46317.1 hypothetical protein CUMW_096110 [Citrus unshiu]	NA
scaffold103	198331	198575	245	IP_SJ_vs_In_SJ_peak_2845	intergenic	Dlo_001067.1:scaffold103:203689-205100:+:-5236	Dlo_001067.1(Dlo_001067.1)	19;GO:0003674,molecular_function molecular_function;GO:0003824,molecular_function catalytic activity;GO:0005575,cellular_component cellular_component;GO:0005576,cellular_component extracellular region;GO:0006508,biological_process proteolysis;GO:0006807,biological_process nitrogen compound metabolic process;GO:0008150,biological_process biological_process;GO:0008152,biological_process metabolic p…	NA	NA	OMO53857.1 Peptidase C14, caspase catalytic [Corchorus capsularis]	NA
scaffold103	210586	211986	1401	IP_SJ_vs_In_SJ_peak_2851	intergenic	Dlo_001068.1:scaffold103:216745-217162:+:-5459	Dlo_001068.1(Dlo_001068.1)	NA	NA	NA	EOY05446.1 Uncharacterized protein TCM_020442 [Theobroma cacao]	NA
scaffold103	220051	220575	525	IP_SJ_vs_In_SJ_peak_2854	Dlo_001069.1:Promoter	Dlo_001069.1:scaffold103:222078-223317:+:-1765	Dlo_001069.1(Dlo_001069.1)	NA	NA	NA	XP_022841874.1 uncharacterized protein LOC111365549 [Olea europaea var. sylvestris]	NA
scaffold103	239110	239519	410	IP_SJ_vs_In_SJ_peak_2861	intergenic	Dlo_001070.1:scaffold103:248311-248758:-:9444	Dlo_001070.1(Dlo_001070.1)	NA	NA	NA	NA	NA
scaffold103	275021	278412	3392	IP_SJ_vs_In_SJ_peak_2869	intergenic	Dlo_001072.1:scaffold103:290747-294075:-:17359	Dlo_001072.1(Dlo_001072.1)	NA	NA	NA	GAY48623.1 hypothetical protein CUMW_113110 [Citrus unshiu]	NA
scaffold103	296213	296747	535	IP_SJ_vs_In_SJ_peak_2878	Dlo_001073.1:Promoter	Dlo_001073.1:scaffold103:298350-309621:+:-1870	Dlo_001073.1(Dlo_001073.1)	NA	NA	NA	NA	NA
scaffold103	327597	327798	202	IP_SJ_vs_In_SJ_peak_2881	Dlo_001074.2:Promoter;Dlo_001075.1:Promoter	Dlo_001074.2:scaffold103:321925-326473:-:-1224	Dlo_001074.2(Dlo_001074.2)	NA	NA	NA	GAY48623.1 hypothetical protein CUMW_113110 [Citrus unshiu]	NA
scaffold103	360337	360597	261	IP_SJ_vs_In_SJ_peak_2882	Dlo_001078.1:Promoter	Dlo_001078.1:scaffold103:359568-359928:-:-538	Dlo_001078.1(Dlo_001078.1)	NA	NA	NA	ESR56693.1 hypothetical protein CICLE_v10024116mg [Citrus clementina]	B3
scaffold103	419197	419764	568	IP_SJ_vs_In_SJ_peak_2883	intergenic	Dlo_001088.1:scaffold103:412533-412839:-:-6641	Dlo_001088.1(Dlo_001088.1)	NA	NA	NA	ESR56693.1 hypothetical protein CICLE_v10024116mg [Citrus clementina]	B3
scaffold103	429319	429702	384	IP_SJ_vs_In_SJ_peak_2885	intergenic	Dlo_001089.1:scaffold103:430449-432666:-:3156	Dlo_001089.1(Dlo_001089.1)	NA	NA	NA	NA	NA
scaffold103	456050	457479	1430	IP_SJ_vs_In_SJ_peak_2887	intergenic	Dlo_001090.1:scaffold103:447615-454051:-:-2713	Dlo_001090.1(Dlo_001090.1)	NA	NA	NA	XP_024923725.1 uncharacterized protein LOC112489434 [Ziziphus jujuba]	NA
scaffold103	464885	465246	362	IP_SJ_vs_In_SJ_peak_2890	intergenic	Dlo_001091.1:scaffold103:472515-472821:-:7756	Dlo_001091.1(Dlo_001091.1)	NA	NA	NA	ESR56693.1 hypothetical protein CICLE_v10024116mg [Citrus clementina]	B3
scaffold103	509672	510374	703	IP_SJ_vs_In_SJ_peak_2899	intergenic	Dlo_001093.1:scaffold103:512092-512841:-:2818	Dlo_001093.1(Dlo_001093.1)	NA	NA	NA	NA	NA
scaffold103	527416	527971	556	IP_SJ_vs_In_SJ_peak_2905	intergenic	Dlo_001094.2:scaffold103:531967-533321:-:5628	Dlo_001094.2(Dlo_001094.2)	114;GO:0000726,biological_process non-recombinational repair;GO:0003674,molecular_function molecular_function;GO:0003824,molecular_function catalytic activity;GO:0004842,molecular_function ubiquitin-protein transferase activity;GO:0005085,molecular_function guanyl-nucleotide exchange factor activity;GO:0005488,molecular_function binding;GO:0005515,molecular_function protein binding;GO:0005575,cel…	NA	NA	XP_004491255.1 PREDICTED: uncharacterized protein LOC101508617 [Cicer arietinum]	NA
scaffold103	540593	540989	397	IP_SJ_vs_In_SJ_peak_2907	intergenic	Dlo_001095.1:scaffold103:537202-537526:-:-3264	Dlo_001095.1(Dlo_001095.1)	NA	NA	NA	ESR56693.1 hypothetical protein CICLE_v10024116mg [Citrus clementina]	B3
scaffold103	543286	543595	310	IP_SJ_vs_In_SJ_peak_2908	intergenic	Dlo_001096.1:scaffold103:545498-545858:-:2418	Dlo_001096.1(Dlo_001096.1)	NA	NA	NA	ESR56693.1 hypothetical protein CICLE_v10024116mg [Citrus clementina]	B3
scaffold103	557606	557857	252	IP_SJ_vs_In_SJ_peak_2913	intergenic	Dlo_001097.1:scaffold103:568122-568428:-:10697	Dlo_001097.1(Dlo_001097.1)	NA	NA	NA	ESR56693.1 hypothetical protein CICLE_v10024116mg [Citrus clementina]	B3
scaffold103	571155	571554	400	IP_SJ_vs_In_SJ_peak_2920	Dlo_001098.1:Promoter	Dlo_001098.1:scaffold103:572720-572960:+:-1366	Dlo_001098.1(Dlo_001098.1)	NA	NA	NA	NA	NA
scaffold103	579058	579320	263	IP_SJ_vs_In_SJ_peak_2922	intergenic	Dlo_001099.1:scaffold103:581581-584274:-:5085	Dlo_001099.1(Dlo_001099.1)	NA	NA	NA	NA	NA
scaffold103	590480	590943	464	IP_SJ_vs_In_SJ_peak_2928	intergenic	Dlo_001100.3:scaffold103:593479-596572:-:5861	Dlo_001100.3(Dlo_001100.3)	NA	NA	NA	XP_009777423.1 PREDICTED: uncharacterized protein LOC104226995 [Nicotiana sylvestris]	NA
scaffold103	604803	605300	498	IP_SJ_vs_In_SJ_peak_2932	intergenic	Dlo_001101.1:scaffold103:607888-610201:-:5150	Dlo_001101.1(Dlo_001101.1)	NA	E1.10.3.3; L-ascorbate oxidase [EC:1.10.3.3]; K00423	map00053	GAY62232.1 hypothetical protein CUMW_216160 [Citrus unshiu]	NA
scaffold103	620163	620412	250	IP_SJ_vs_In_SJ_peak_2939	intergenic	Dlo_001102.1:scaffold103:624960-625330:-:5043	Dlo_001102.1(Dlo_001102.1)	NA	NA	NA	KHG02775.1 Abnormal spindle-like microcephaly-associated protein [Gossypium arboreum]	NA
scaffold103	629586	630024	439	IP_SJ_vs_In_SJ_peak_2942	intergenic	Dlo_001103.1:scaffold103:633303-635918:+:-3498	Dlo_001103.1(Dlo_001103.1)	114;GO:0000726,biological_process non-recombinational repair;GO:0003674,molecular_function molecular_function;GO:0003824,molecular_function catalytic activity;GO:0004842,molecular_function ubiquitin-protein transferase activity;GO:0005085,molecular_function guanyl-nucleotide exchange factor activity;GO:0005488,molecular_function binding;GO:0005515,molecular_function protein binding;GO:0005575,cel…	NA	NA	XP_010269339.1 PREDICTED: uncharacterized protein LOC104606031 isoform X1 [Nelumbo nucifera]	NA
scaffold103	656041	656594	554	IP_SJ_vs_In_SJ_peak_2945	intergenic	Dlo_001104.1:scaffold103:663420-665580:-:9263	Dlo_001104.1(Dlo_001104.1)	NA	NA	NA	NA	NA
scaffold103	678701	679228	528	IP_SJ_vs_In_SJ_peak_2946	Dlo_001106.1:intron	Dlo_001106.1:scaffold103:673429-684650:-:5686	Dlo_001106.1(Dlo_001106.1)	NA	NA	NA	XP_021861953.1 uncharacterized protein LOC110800944 [Spinacia oleracea]	NA
scaffold103	704150	704438	289	IP_SJ_vs_In_SJ_peak_2949	intergenic	Dlo_001107.1:scaffold103:696850-699465:-:-4828	Dlo_001107.1(Dlo_001107.1)	NA	NA	NA	XP_017247966.1 PREDICTED: uncharacterized protein LOC108219174 [Daucus carota subsp. sativus]	NA
scaffold103	723590	724134	545	IP_SJ_vs_In_SJ_peak_2951	Dlo_001108.1:Promoter	Dlo_001108.1:scaffold103:718257-722699:-:-1162	Dlo_001108.1(Dlo_001108.1)	NA	NA	NA	CAN59952.1 hypothetical protein VITISV_006720 [Vitis vinifera]	NA
scaffold103	731819	732327	509	IP_SJ_vs_In_SJ_peak_2955	intergenic	Dlo_001109.1:scaffold103:739268-740132:+:-7195	Dlo_001109.1(Dlo_001109.1)	NA	NA	NA	PNT42563.1 hypothetical protein POPTR_004G219800v3 [Populus trichocarpa]	B3
scaffold103	747412	747690	279	IP_SJ_vs_In_SJ_peak_2963	intergenic	Dlo_001110.1:scaffold103:748607-751981:-:4430	Dlo_001110.1(Dlo_001110.1)	NA	NA	NA	XP_015382627.1 ankyrin repeat-containing protein ITN1-like [Citrus sinensis]	NA
scaffold103	759657	760399	743	IP_SJ_vs_In_SJ_peak_2968	Dlo_001111.2:Promoter	Dlo_001111.2:scaffold103:761820-765116:+:-1792	Dlo_001111.2(Dlo_001111.2)	51;GO:0000166,molecular_function nucleotide binding;GO:0003674,molecular_function molecular_function;GO:0003824,molecular_function catalytic activity;GO:0005488,molecular_function binding;GO:0005575,cellular_component cellular_component;GO:0005576,cellular_component extracellular region;GO:0005622,cellular_component intracellular;GO:0005623,cellular_component cell;GO:0005737,cellular_component cy…	AXS; UDP-apiose/xylose synthase; K12449	map00520	PON39578.1 NAD(P)-binding domain containing protein [Trema orientale]	NA
scaffold103	785009	786204	1196	IP_SJ_vs_In_SJ_peak_2971	intergenic	Dlo_001114.1:scaffold103:775589-780174:-:-5432	Dlo_001114.1(Dlo_001114.1)	NA	NA	NA	PON95968.1 Transmembrane protein [Trema orientale]	NA
scaffold103	788244	788804	561	IP_SJ_vs_In_SJ_peak_2972	intergenic	Dlo_001115.1:scaffold103:796267-798944:+:-7743	Dlo_001115.1(Dlo_001115.1)	6;GO:0003674,molecular_function molecular_function;GO:0005488,molecular_function binding;GO:0005515,molecular_function protein binding;GO:0042802,molecular_function identical protein binding;GO:0042803,molecular_function protein homodimerization activity;GO:0046983,molecular_function protein dimerization activity	NA	NA	XP_021676258.1 putative serine/threonine-protein kinase-like protein CCR3 [Hevea brasiliensis]	NA
scaffold103	805491	805797	307	IP_SJ_vs_In_SJ_peak_2978	intergenic	Dlo_001116.1:scaffold103:809506-812047:+:-3862	Dlo_001116.1(Dlo_001116.1)	6;GO:0005575,cellular_component cellular_component;GO:0005623,cellular_component cell;GO:0005886,cellular_component plasma membrane;GO:0016020,cellular_component membrane;GO:0044464,cellular_component cell part;GO:0071944,cellular_component cell periphery	NA	NA	XP_006491600.1 cytochrome b561 and DOMON domain-containing protein At5g47530-like [Citrus sinensis]	NA
scaffold103	818852	819536	685	IP_SJ_vs_In_SJ_peak_2982	Dlo_001117.1:Promoter	Dlo_001117.1:scaffold103:820327-824396:+:-1133	Dlo_001117.1(Dlo_001117.1)	19;GO:0003674,molecular_function molecular_function;GO:0005488,molecular_function binding;GO:0005509,molecular_function calcium ion binding;GO:0005575,cellular_component cellular_component;GO:0005622,cellular_component intracellular;GO:0005623,cellular_component cell;GO:0005737,cellular_component cytoplasm;GO:0005783,cellular_component endoplasmic reticulum;GO:0012505,cellular_component endomembr…	NA	NA	XP_006431691.1 uncharacterized protein At5g49945 [Citrus clementina]	NA
scaffold1030	7260	7503	244	IP_SJ_vs_In_SJ_peak_2997	intergenic	Dlo_001118.1:scaffold1030:11392-12725:+:-4011	Dlo_001118.1(Dlo_001118.1)	58;GO:0001101,biological_process response to acid chemical;GO:0005575,cellular_component cellular_component;GO:0005623,cellular_component cell;GO:0005886,cellular_component plasma membrane;GO:0006810,biological_process transport;GO:0006811,biological_process ion transport;GO:0006820,biological_process anion transport;GO:0006821,biological_process chloride transport;GO:0006873,biological_process c…	NA	NA	XP_007026130.1 PREDICTED: S-type anion channel SLAH4 [Theobroma cacao]	NA
scaffold1030	17287	17511	225	IP_SJ_vs_In_SJ_peak_2999	intergenic	Dlo_001119.1:scaffold1030:13177-15324:-:-2074	Dlo_001119.1(Dlo_001119.1)	NA	BCAP31, BAP31; B-cell receptor-associated protein 31; K14009	map04141	XP_021889130.1 uncharacterized protein LOC110808089 [Carica papaya]	NA
scaffold1030	28194	28823	630	IP_SJ_vs_In_SJ_peak_3000	Dlo_001123.1:Promoter;Dlo_001122.1:Promoter	Dlo_001123.1:scaffold1030:29887-31180:+:-1379	Dlo_001123.1(Dlo_001123.1)	NA	NA	NA	XP_021688468.1 probable F-box protein At4g22030 [Hevea brasiliensis]	NA
scaffold1030	32694	33521	828	IP_SJ_vs_In_SJ_peak_3001	Dlo_001124.1:Promoter	Dlo_001124.1:scaffold1030:34019-35288:+:-912	Dlo_001124.1(Dlo_001124.1)	NA	NA	NA	XP_021688468.1 probable F-box protein At4g22030 [Hevea brasiliensis]	NA
scaffold1030	35979	36379	401	IP_SJ_vs_In_SJ_peak_3002	Dlo_001125.1:Promoter	Dlo_001125.1:scaffold1030:38018-39278:+:-1839	Dlo_001125.1(Dlo_001125.1)	NA	NA	NA	XP_021688468.1 probable F-box protein At4g22030 [Hevea brasiliensis]	NA
scaffold1030	52971	53295	325	IP_SJ_vs_In_SJ_peak_3005	Dlo_001128.1:intron	Dlo_001128.1:scaffold1030:50295-54119:-:986	Dlo_001128.1(Dlo_001128.1)	63;GO:0000462,biological_process maturation of SSU-rRNA from tricistronic rRNA transcript (SSU-rRNA, 5.8S rRNA, LSU-rRNA);GO:0003674,molecular_function molecular_function;GO:0003676,molecular_function nucleic acid binding;GO:0003723,molecular_function RNA binding;GO:0005488,molecular_function binding;GO:0005575,cellular_component cellular_component;GO:0005622,cellular_component intracellular;GO:0…	UTP6; U3 small nucleolar RNA-associated protein 6; K14557	map03008	ESR62996.1 hypothetical protein CICLE_v10014465mg [Citrus clementina]	NA
scaffold1030	58312	59151	840	IP_SJ_vs_In_SJ_peak_3007	intergenic	Dlo_001129.1:scaffold1030:55420-56848:-:-1883	Dlo_001129.1(Dlo_001129.1)	NA	NA	NA	NA	NA
scaffold1030	67033	67378	346	IP_SJ_vs_In_SJ_peak_3008	intergenic	Dlo_001132.1:scaffold1030:67500-69787:-:2582	Dlo_001132.1(Dlo_001132.1)	22;GO:0003674,molecular_function molecular_function;GO:0003700,molecular_function DNA-binding transcription factor activity;GO:0006355,biological_process regulation of transcription, DNA-templated;GO:0008150,biological_process biological_process;GO:0009889,biological_process regulation of biosynthetic process;GO:0010468,biological_process regulation of gene expression;GO:0010556,biological_proces…	NA	NA	XP_024933919.1 myb-related protein 2-like [Ziziphus jujuba]	GARP-G2-like
scaffold1030	80537	81281	745	IP_SJ_vs_In_SJ_peak_3011	Dlo_001134.1:Promoter	Dlo_001134.1:scaffold1030:79695-80310:-:-598	Dlo_001134.1(Dlo_001134.1)	NA	NA	NA	XP_006468188.1 agamous-like MADS-box protein AGL28 [Citrus sinensis]	MADS-M-type
scaffold1030	82000	82201	202	IP_SJ_vs_In_SJ_peak_3012	Dlo_001134.1:Promoter	Dlo_001135.1:scaffold1030:82845-83528:-:1428	Dlo_001135.1(Dlo_001135.1)	65;GO:0000287,molecular_function magnesium ion binding;GO:0003674,molecular_function molecular_function;GO:0003676,molecular_function nucleic acid binding;GO:0003677,molecular_function DNA binding;GO:0003697,molecular_function single-stranded DNA binding;GO:0003824,molecular_function catalytic activity;GO:0005488,molecular_function binding;GO:0005575,cellular_component cellular_component;GO:00056…	NA	NA	XP_006467416.1 uncharacterized protein LOC102625567 [Citrus sinensis]	NA
scaffold1030	106135	107091	957	IP_SJ_vs_In_SJ_peak_3013	intergenic	Dlo_001138.1:scaffold1030:100863-103697:-:-2915	Dlo_001138.1(Dlo_001138.1)	35;GO:0000103,biological_process sulfate assimilation;GO:0003674,molecular_function molecular_function;GO:0003824,molecular_function catalytic activity;GO:0004604,molecular_function phosphoadenylyl-sulfate reductase (thioredoxin) activity;GO:0005575,cellular_component cellular_component;GO:0005622,cellular_component intracellular;GO:0005623,cellular_component cell;GO:0005737,cellular_component cy…	APR; adenylyl-sulfate reductase (glutathione) [EC:1.8.4.9]; K05907	map00920	XP_010094030.1 5'-adenylylsulfate reductase 1, chloroplastic [Morus notabilis]	NA
scaffold1030	108532	109978	1447	IP_SJ_vs_In_SJ_peak_3014	intergenic	Dlo_001139.1:scaffold1030:112647-115834:+:-3392	Dlo_001139.1(Dlo_001139.1)	76;GO:0003674,molecular_function molecular_function;GO:0003824,molecular_function catalytic activity;GO:0004462,molecular_function lactoylglutathione lyase activity;GO:0005488,molecular_function binding;GO:0005575,cellular_component cellular_component;GO:0005622,cellular_component intracellular;GO:0005623,cellular_component cell;GO:0005737,cellular_component cytoplasm;GO:0005773,cellular_componen…	GLO1, gloA; lactoylglutathione lyase [EC:4.4.1.5]; K01759	map00620	XP_011037621.1 PREDICTED: putative lactoylglutathione lyase [Populus euphratica]	NA
scaffold1030	122598	122875	278	IP_SJ_vs_In_SJ_peak_3019	intergenic	Dlo_001140.1:scaffold1030:129164-130313:+:-6428	Dlo_001140.1(Dlo_001140.1)	NA	NA	NA	GAV62612.1 F-box domain-containing protein/FBA_1 domain-containing protein [Cephalotus follicularis]	NA
scaffold1032	81345	82485	1141	IP_SJ_vs_In_SJ_peak_3024	intergenic	Dlo_001149.1:scaffold1032:89321-93044:+:-7406	Dlo_001149.1(Dlo_001149.1)	NA	NA	NA	XP_006426964.1 sulfite exporter TauE/SafE family protein 3 isoform X1 [Citrus clementina]	NA
scaffold1032	98604	98899	296	IP_SJ_vs_In_SJ_peak_3028	intergenic	Dlo_001150.1:scaffold1032:101282-104366:-:5615	Dlo_001150.1(Dlo_001150.1)	64;GO:0003674,molecular_function molecular_function;GO:0003824,molecular_function catalytic activity;GO:0005215,molecular_function transporter activity;GO:0005388,molecular_function calcium-transporting ATPase activity;GO:0005575,cellular_component cellular_component;GO:0005622,cellular_component intracellular;GO:0005623,cellular_component cell;GO:0005886,cellular_component plasma membrane;GO:000…	NA	NA	XP_006432948.1 calcium-transporting ATPase 12, plasma membrane-type [Citrus clementina]	NA
scaffold1033	41048	41514	467	IP_SJ_vs_In_SJ_peak_3042	intergenic	Dlo_001155.1:scaffold1033:39484-39964:+:1796	Dlo_001155.1(Dlo_001155.1)	NA	NA	NA	NA	NA
scaffold1035	4143	4359	217	IP_SJ_vs_In_SJ_peak_3044	intergenic	Dlo_001159.1:scaffold1035:16-884:-:-3366	Dlo_001159.1(Dlo_001159.1)	NA	NA	NA	NA	NA
scaffold1035	11756	12024	269	IP_SJ_vs_In_SJ_peak_3045	intergenic	Dlo_001160.1:scaffold1035:14998-17694:+:-3108	Dlo_001160.1(Dlo_001160.1)	40;GO:0003674,molecular_function molecular_function;GO:0003824,molecular_function catalytic activity;GO:0004497,molecular_function monooxygenase activity;GO:0006629,biological_process lipid metabolic process;GO:0006694,biological_process steroid biosynthetic process;GO:0007275,biological_process multicellular organism development;GO:0008150,biological_process biological_process;GO:0008152,biologi…	CYP707A; (+)-abscisic acid 8'-hydroxylase [EC:1.14.14.137]; K09843	map00906	XP_006434765.1 abscisic acid 8'-hydroxylase 4 [Citrus clementina]	NA
scaffold1035	20149	20444	296	IP_SJ_vs_In_SJ_peak_3047	Dlo_001161.1:intron	Dlo_001161.1:scaffold1035:18786-25033:-:4737	Dlo_001161.1(Dlo_001161.1)	55;GO:0003674,molecular_function molecular_function;GO:0003824,molecular_function catalytic activity;GO:0004791,molecular_function thioredoxin-disulfide reductase activity;GO:0005575,cellular_component cellular_component;GO:0005622,cellular_component intracellular;GO:0005623,cellular_component cell;GO:0005737,cellular_component cytoplasm;GO:0006950,biological_process response to stress;GO:0006979…	NA	NA	XP_006434766.1 thioredoxin-like 4, chloroplastic [Citrus clementina]	NA
scaffold1035	29543	30152	610	IP_SJ_vs_In_SJ_peak_3050	Dlo_001162.1:Promoter	Dlo_001162.1:scaffold1035:30353-31582:+:-506	Dlo_001162.1(Dlo_001162.1)	46;GO:0005575,cellular_component cellular_component;GO:0005622,cellular_component intracellular;GO:0005623,cellular_component cell;GO:0005737,cellular_component cytoplasm;GO:0005777,cellular_component peroxisome;GO:0006082,biological_process organic acid metabolic process;GO:0006629,biological_process lipid metabolic process;GO:0006631,biological_process fatty acid metabolic process;GO:0007154,bi…	NA	NA	XP_006473326.1 non-specific lipid-transfer protein-like 1 [Citrus sinensis]	NA
scaffold1035	44114	44381	268	IP_SJ_vs_In_SJ_peak_3051	intergenic	Dlo_001164.2:scaffold1035:41437-43435:+:2810	Dlo_001164.2(Dlo_001164.2)	54;GO:0000272,biological_process polysaccharide catabolic process;GO:0001101,biological_process response to acid chemical;GO:0003674,molecular_function molecular_function;GO:0003824,molecular_function catalytic activity;GO:0004553,molecular_function hydrolase activity, hydrolyzing O-glycosyl compounds;GO:0004556,molecular_function alpha-amylase activity;GO:0005575,cellular_component cellular_comp…	AMY, amyA, malS; alpha-amylase [EC:3.2.1.1]; K01176	map00500	XP_006434774.1 alpha-amylase [Citrus clementina]	NA
scaffold1035	58989	59330	342	IP_SJ_vs_In_SJ_peak_3053	intergenic	Dlo_001165.1:scaffold1035:52056-53757:+:7103	Dlo_001165.1(Dlo_001165.1)	54;GO:0000272,biological_process polysaccharide catabolic process;GO:0001101,biological_process response to acid chemical;GO:0003674,molecular_function molecular_function;GO:0003824,molecular_function catalytic activity;GO:0004553,molecular_function hydrolase activity, hydrolyzing O-glycosyl compounds;GO:0004556,molecular_function alpha-amylase activity;GO:0005575,cellular_component cellular_comp…	AMY, amyA, malS; alpha-amylase [EC:3.2.1.1]; K01176	map00500	XP_006434774.1 alpha-amylase [Citrus clementina]	NA
scaffold1035	60270	60531	262	IP_SJ_vs_In_SJ_peak_3054	intergenic	Dlo_001166.1:scaffold1035:67995-70268:+:-7595	Dlo_001166.1(Dlo_001166.1)	54;GO:0000272,biological_process polysaccharide catabolic process;GO:0001101,biological_process response to acid chemical;GO:0003674,molecular_function molecular_function;GO:0003824,molecular_function catalytic activity;GO:0004553,molecular_function hydrolase activity, hydrolyzing O-glycosyl compounds;GO:0004556,molecular_function alpha-amylase activity;GO:0005575,cellular_component cellular_comp…	AMY, amyA, malS; alpha-amylase [EC:3.2.1.1]; K01176	map00500	XP_006434774.1 alpha-amylase [Citrus clementina]	NA
scaffold1035	72431	72849	419	IP_SJ_vs_In_SJ_peak_3055	intergenic	Dlo_001167.1:scaffold1035:76518-79760:+:-3878	Dlo_001167.1(Dlo_001167.1)	54;GO:0000272,biological_process polysaccharide catabolic process;GO:0001101,biological_process response to acid chemical;GO:0003674,molecular_function molecular_function;GO:0003824,molecular_function catalytic activity;GO:0004553,molecular_function hydrolase activity, hydrolyzing O-glycosyl compounds;GO:0004556,molecular_function alpha-amylase activity;GO:0005575,cellular_component cellular_comp…	AMY, amyA, malS; alpha-amylase [EC:3.2.1.1]; K01176	map00500	XP_021601526.1 LOW QUALITY PROTEIN: pentatricopeptide repeat-containing protein At2g04860-like [Manihot esculenta]	NA
scaffold1035	85711	87619	1909	IP_SJ_vs_In_SJ_peak_3062	intergenic	Dlo_001168.1:scaffold1035:93746-95006:-:8341	Dlo_001168.1(Dlo_001168.1)	23;GO:0000166,molecular_function nucleotide binding;GO:0003674,molecular_function molecular_function;GO:0003676,molecular_function nucleic acid binding;GO:0003677,molecular_function DNA binding;GO:0005488,molecular_function binding;GO:0005515,molecular_function protein binding;GO:0005575,cellular_component cellular_component;GO:0005622,cellular_component intracellular;GO:0005623,cellular_componen…	NA	NA	XP_006453192.1 methyl-CpG-binding domain-containing protein 2 [Citrus clementina]	NA
scaffold1035	107997	108235	239	IP_SJ_vs_In_SJ_peak_3064	Dlo_001169.1:Promoter	Dlo_001169.1:scaffold1035:103690-107887:-:-228	Dlo_001169.1(Dlo_001169.1)	NA	NA	NA	XP_021276361.1 uncharacterized protein LOC110410809 isoform X1 [Herrania umbratica]	NA
scaffold1036	31119	31998	880	IP_SJ_vs_In_SJ_peak_3071	Dlo_001173.1:Promoter	Dlo_001173.1:scaffold1036:25336-30937:-:-621	Dlo_001173.1(Dlo_001173.1)	NA	NA	NA	KDP30671.1 hypothetical protein JCGZ_16227 [Jatropha curcas]	NA
scaffold1036	47343	47568	226	IP_SJ_vs_In_SJ_peak_3072	intergenic	Dlo_001176.1:scaffold1036:49246-49850:-:2395	Dlo_001176.1(Dlo_001176.1)	NA	NA	NA	NA	NA
scaffold1036	83811	84284	474	IP_SJ_vs_In_SJ_peak_3073	intergenic	Dlo_001177.1:scaffold1036:70846-80709:-:-3338	Dlo_001177.1(Dlo_001177.1)	91;GO:0000166,molecular_function nucleotide binding;GO:0000462,biological_process maturation of SSU-rRNA from tricistronic rRNA transcript (SSU-rRNA, 5.8S rRNA, LSU-rRNA);GO:0000469,biological_process cleavage involved in rRNA processing;GO:0000478,biological_process endonucleolytic cleavage involved in rRNA processing;GO:0000479,biological_process endonucleolytic cleavage of tricistronic rRNA tr…	BMS1; ribosome biogenesis protein BMS1; K14569	map03008	XP_024043866.1 ribosome biogenesis protein bms1 [Citrus clementina]	NA
scaffold1036	114195	114474	280	IP_SJ_vs_In_SJ_peak_3074	intergenic	Dlo_001184.1:scaffold1036:108096-109052:+:6238	Dlo_001184.1(Dlo_001184.1)	NA	NA	NA	NA	NA
scaffold1039	27125	27572	448	IP_SJ_vs_In_SJ_peak_3076	intergenic	Dlo_001185.1:scaffold1039:62517-64774:+:-35169	Dlo_001185.1(Dlo_001185.1)	6;GO:0005575,cellular_component cellular_component;GO:0005623,cellular_component cell;GO:0005886,cellular_component plasma membrane;GO:0016020,cellular_component membrane;GO:0044464,cellular_component cell part;GO:0071944,cellular_component cell periphery	NA	NA	XP_024956068.1 uncharacterized protein At5g39865 [Citrus sinensis]	NA
scaffold1039	71624	72142	519	IP_SJ_vs_In_SJ_peak_3096	Dlo_001186.1:Promoter	Dlo_001186.1:scaffold1039:67916-71368:-:-514	Dlo_001186.1(Dlo_001186.1)	6;GO:0003674,molecular_function molecular_function;GO:0003676,molecular_function nucleic acid binding;GO:0003723,molecular_function RNA binding;GO:0005488,molecular_function binding;GO:0097159,molecular_function organic cyclic compound binding;GO:1901363,molecular_function heterocyclic compound binding	NA	NA	XP_006431134.1 binding partner of ACD11 1 [Citrus clementina]	NA
scaffold1039	84056	84461	406	IP_SJ_vs_In_SJ_peak_3101	intergenic	Dlo_001187.1:scaffold1039:85795-87428:-:3170	Dlo_001187.1(Dlo_001187.1)	NA	NA	NA	NA	NA
scaffold1039	109286	109510	225	IP_SJ_vs_In_SJ_peak_3103	intergenic	Dlo_001188.1:scaffold1039:112533-113336:+:-3135	Dlo_001188.1(Dlo_001188.1)	NA	NA	NA	NA	NA
scaffold1039	137188	138098	911	IP_SJ_vs_In_SJ_peak_3110	intergenic	Dlo_001189.1:scaffold1039:154720-159158:-:21515	Dlo_001189.1(Dlo_001189.1)	93;GO:0000003,biological_process reproduction;GO:0003006,biological_process developmental process involved in reproduction;GO:0003674,molecular_function molecular_function;GO:0005215,molecular_function transporter activity;GO:0005575,cellular_component cellular_component;GO:0005623,cellular_component cell;GO:0005886,cellular_component plasma membrane;GO:0006810,biological_process transport;GO:000…	ABCB1, CD243; ATP-binding cassette, subfamily B (MDR/TAP), member 1 [EC:7.6.2.2]; K05658	map02010	XP_021905166.1 ABC transporter B family member 19 [Carica papaya]	NA
scaffold104	5076	6408	1333	IP_SJ_vs_In_SJ_peak_3117	intergenic	Dlo_001190.1:scaffold104:11088-14495:+:-5346	Dlo_001190.1(Dlo_001190.1)	140;GO:0000003,biological_process reproduction;GO:0000976,molecular_function transcription regulatory region sequence-specific DNA binding;GO:0000981,molecular_function DNA-binding transcription factor activity, RNA polymerase II-specific;GO:0001046,molecular_function core promoter sequence-specific DNA binding;GO:0001047,molecular_function core promoter binding;GO:0001067,molecular_function regu…	NA	NA	XP_006453668.1 transcription factor bHLH66 [Citrus clementina]	bHLH
scaffold104	41747	41951	205	IP_SJ_vs_In_SJ_peak_3120	intergenic	Dlo_001192.1:scaffold104:37958-48783:+:3890	Dlo_001192.1(Dlo_001192.1)	NA	NA	NA	GAY56744.1 hypothetical protein CUMW_174200 [Citrus unshiu]	AP2/ERF-RAV
scaffold104	49965	50614	650	IP_SJ_vs_In_SJ_peak_3122	intergenic	Dlo_001193.1:scaffold104:59353-61740:-:11451	Dlo_001193.1(Dlo_001193.1)	71;GO:0001101,biological_process response to acid chemical;GO:0003674,molecular_function molecular_function;GO:0003824,molecular_function catalytic activity;GO:0004672,molecular_function protein kinase activity;GO:0004674,molecular_function protein serine/threonine kinase activity;GO:0005575,cellular_component cellular_component;GO:0005622,cellular_component intracellular;GO:0005623,cellular_comp…	NA	NA	XP_021275817.1 CBL-interacting serine/threonine-protein kinase 6 [Herrania umbratica]	NA
scaffold104	87126	87878	753	IP_SJ_vs_In_SJ_peak_3141	intergenic	Dlo_001194.1:scaffold104:103709-106546:-:19044	Dlo_001194.1(Dlo_001194.1)	84;GO:0000428,cellular_component DNA-directed RNA polymerase complex;GO:0003674,molecular_function molecular_function;GO:0003824,molecular_function catalytic activity;GO:0004721,molecular_function phosphoprotein phosphatase activity;GO:0004722,molecular_function protein serine/threonine phosphatase activity;GO:0005488,molecular_function binding;GO:0005515,molecular_function protein binding;GO:000…	NA	NA	XP_018823537.1 PREDICTED: RNA polymerase II C-terminal domain phosphatase-like 4 isoform X1 [Juglans regia]	NA
scaffold104	111015	111236	222	IP_SJ_vs_In_SJ_peak_3152	Dlo_001195.1:intron	Dlo_001195.1:scaffold104:109631-114898:-:3773	Dlo_001195.1(Dlo_001195.1)	NA	NA	NA	GAY38245.1 hypothetical protein CUMW_035230 [Citrus unshiu]	NA
scaffold104	133503	133719	217	IP_SJ_vs_In_SJ_peak_3158	Dlo_001196.1:intron	Dlo_001196.1:scaffold104:121583-133889:-:278	Dlo_001196.1(Dlo_001196.1)	NA	NA	NA	EOY29569.1 Actin-binding FH2 protein [Theobroma cacao]	NA
scaffold104	149200	149982	783	IP_SJ_vs_In_SJ_peak_3162	Dlo_001197.1:Promoter	Dlo_001197.1:scaffold104:150146-155163:+:-555	Dlo_001197.1(Dlo_001197.1)	69;GO:0003674,molecular_function molecular_function;GO:0005488,molecular_function binding;GO:0005515,molecular_function protein binding;GO:0005575,cellular_component cellular_component;GO:0005622,cellular_component intracellular;GO:0005623,cellular_component cell;GO:0005737,cellular_component cytoplasm;GO:0006082,biological_process organic acid metabolic process;GO:0006629,biological_process lipi…	NA	NA	ESR37928.1 hypothetical protein CICLE_v10028238mg [Citrus clementina]	NA
scaffold104	161334	162033	700	IP_SJ_vs_In_SJ_peak_3163	Dlo_001198.1:Promoter	Dlo_001198.1:scaffold104:156866-160355:-:-1328	Dlo_001198.1(Dlo_001198.1)	NA	NA	NA	XP_006488209.1 BTB/POZ domain-containing protein At2g24240 [Citrus sinensis]	NA
scaffold104	174459	176103	1645	IP_SJ_vs_In_SJ_peak_3165	intergenic	Dlo_001199.1:scaffold104:186786-190260:+:-11505	Dlo_001199.1(Dlo_001199.1)	15;GO:0005575,cellular_component cellular_component;GO:0005622,cellular_component intracellular;GO:0005623,cellular_component cell;GO:0005737,cellular_component cytoplasm;GO:0005773,cellular_component vacuole;GO:0005886,cellular_component plasma membrane;GO:0016020,cellular_component membrane;GO:0043226,cellular_component organelle;GO:0043227,cellular_component membrane-bounded organelle;GO:00432…	NA	NA	XP_020424286.1 probable LRR receptor-like serine/threonine-protein kinase At2g24230 [Prunus persica]	NA
scaffold104	196094	196485	392	IP_SJ_vs_In_SJ_peak_3175	intergenic	Dlo_001200.1:scaffold104:203004-205621:+:-6715	Dlo_001200.1(Dlo_001200.1)	NA	NA	NA	XP_021685223.1 eukaryotic translation initiation factor 5A-like isoform X1 [Hevea brasiliensis]	NA
scaffold104	245646	245954	309	IP_SJ_vs_In_SJ_peak_3181	intergenic	Dlo_001207.2:scaffold104:252132-255970:+:-6332	Dlo_001207.2(Dlo_001207.2)	NA	NA	NA	XP_021688059.1 trafficking protein particle complex subunit 5-like isoform X2 [Hevea brasiliensis]	NA
scaffold104	283552	284003	452	IP_SJ_vs_In_SJ_peak_3188	Dlo_001208.1:intron	Dlo_001208.1:scaffold104:281595-285231:+:2182	Dlo_001208.1(Dlo_001208.1)	73;GO:0000902,biological_process cell morphogenesis;GO:0001101,biological_process response to acid chemical;GO:0003674,molecular_function molecular_function;GO:0003824,molecular_function catalytic activity;GO:0004672,molecular_function protein kinase activity;GO:0004674,molecular_function protein serine/threonine kinase activity;GO:0005975,biological_process carbohydrate metabolic process;GO:0006…	NA	NA	XP_021635074.1 wall-associated receptor kinase 2-like [Hevea brasiliensis]	NA
scaffold104	290149	290519	371	IP_SJ_vs_In_SJ_peak_3191	intergenic	Dlo_001209.1:scaffold104:298564-299566:+:-8230	Dlo_001209.1(Dlo_001209.1)	73;GO:0000902,biological_process cell morphogenesis;GO:0001101,biological_process response to acid chemical;GO:0003674,molecular_function molecular_function;GO:0003824,molecular_function catalytic activity;GO:0004672,molecular_function protein kinase activity;GO:0004674,molecular_function protein serine/threonine kinase activity;GO:0005975,biological_process carbohydrate metabolic process;GO:0006…	NA	NA	XP_024035096.1 wall-associated receptor kinase 2 [Citrus clementina]	NA
scaffold104	342578	343239	662	IP_SJ_vs_In_SJ_peak_3203	intergenic	Dlo_001210.1:scaffold104:337191-338782:+:5717	Dlo_001210.1(Dlo_001210.1)	NA	NA	NA	NA	NA
scaffold104	375151	376012	862	IP_SJ_vs_In_SJ_peak_3206	intergenic	Dlo_001211.1:scaffold104:397905-403809:+:-22324	Dlo_001211.1(Dlo_001211.1)	73;GO:0000902,biological_process cell morphogenesis;GO:0001101,biological_process response to acid chemical;GO:0003674,molecular_function molecular_function;GO:0003824,molecular_function catalytic activity;GO:0004672,molecular_function protein kinase activity;GO:0004674,molecular_function protein serine/threonine kinase activity;GO:0005975,biological_process carbohydrate metabolic process;GO:0006…	NA	NA	XP_021635074.1 wall-associated receptor kinase 2-like [Hevea brasiliensis]	NA
scaffold104	411211	411493	283	IP_SJ_vs_In_SJ_peak_3210	Dlo_001212.1:Promoter	Dlo_001212.1:scaffold104:409883-410377:-:-974	Dlo_001212.1(Dlo_001212.1)	NA	NA	NA	NA	NA
scaffold104	416856	417175	320	IP_SJ_vs_In_SJ_peak_3211	intergenic	Dlo_001213.1:scaffold104:414471-415563:+:2544	Dlo_001213.1(Dlo_001213.1)	73;GO:0000902,biological_process cell morphogenesis;GO:0001101,biological_process response to acid chemical;GO:0003674,molecular_function molecular_function;GO:0003824,molecular_function catalytic activity;GO:0004672,molecular_function protein kinase activity;GO:0004674,molecular_function protein serine/threonine kinase activity;GO:0005975,biological_process carbohydrate metabolic process;GO:0006…	NA	NA	XP_024035096.1 wall-associated receptor kinase 2 [Citrus clementina]	NA
scaffold104	437986	438354	369	IP_SJ_vs_In_SJ_peak_3214	intergenic	Dlo_001214.1:scaffold104:439214-442341:-:4171	Dlo_001214.1(Dlo_001214.1)	NA	CNOT7_8, CAF1, POP2; CCR4-NOT transcription complex subunit 7/8; K12581	map03018	XP_006473977.1 probable CCR4-associated factor 1 homolog 6 [Citrus sinensis]	NA
scaffold104	444295	447684	3390	IP_SJ_vs_In_SJ_peak_3215	intergenic	Dlo_001215.1:scaffold104:442921-443749:-:-2240	Dlo_001215.1(Dlo_001215.1)	NA	CNOT7_8, CAF1, POP2; CCR4-NOT transcription complex subunit 7/8; K12581	map03018	XP_006473977.1 probable CCR4-associated factor 1 homolog 6 [Citrus sinensis]	NA
scaffold104	448411	449405	995	IP_SJ_vs_In_SJ_peak_3216	Dlo_001216.1:Promoter	Dlo_001216.1:scaffold104:450430-460304:+:-1522	Dlo_001216.1(Dlo_001216.1)	8;GO:0003674,molecular_function molecular_function;GO:0003676,molecular_function nucleic acid binding;GO:0003723,molecular_function RNA binding;GO:0005488,molecular_function binding;GO:0005515,molecular_function protein binding;GO:0042802,molecular_function identical protein binding;GO:0097159,molecular_function organic cyclic compound binding;GO:1901363,molecular_function heterocyclic compound b…	NA	NA	XP_006453657.1 FIP1[V]-like protein isoform X1 [Citrus clementina]	NA
scaffold104	474114	474619	506	IP_SJ_vs_In_SJ_peak_3218	intergenic	Dlo_001217.3:scaffold104:463242-464217:-:-10149	Dlo_001217.3(Dlo_001217.3)	45;GO:0003674,molecular_function molecular_function;GO:0005215,molecular_function transporter activity;GO:0005319,molecular_function lipid transporter activity;GO:0005575,cellular_component cellular_component;GO:0005622,cellular_component intracellular;GO:0005623,cellular_component cell;GO:0005737,cellular_component cytoplasm;GO:0006810,biological_process transport;GO:0006869,biological_process l…	NA	NA	XP_006442947.1 protein TRIGALACTOSYLDIACYLGLYCEROL 1, chloroplastic [Citrus clementina]	NA
scaffold104	476578	476889	312	IP_SJ_vs_In_SJ_peak_3219	intergenic	Dlo_001218.1:scaffold104:489024-491794:+:-12291	Dlo_001218.1(Dlo_001218.1)	NA	NA	NA	XP_006453654.1 uncharacterized protein LOC18054248 isoform X1 [Citrus clementina]	NA
scaffold104	492099	493201	1103	IP_SJ_vs_In_SJ_peak_3224	Dlo_001219.1:Promoter	Dlo_001219.1:scaffold104:493423-494744:+:-773	Dlo_001219.1(Dlo_001219.1)	NA	NA	NA	NA	NA
scaffold104	506217	506501	285	IP_SJ_vs_In_SJ_peak_3228	intergenic	Dlo_001220.1:scaffold104:506702-511613:-:5254	Dlo_001220.1(Dlo_001220.1)	88;GO:0001101,biological_process response to acid chemical;GO:0003674,molecular_function molecular_function;GO:0003824,molecular_function catalytic activity;GO:0005575,cellular_component cellular_component;GO:0005622,cellular_component intracellular;GO:0005623,cellular_component cell;GO:0005737,cellular_component cytoplasm;GO:0006139,biological_process nucleobase-containing compound metabolic pro…	NA	NA	PKI42113.1 hypothetical protein CRG98_037566 [Punica granatum]	NA
scaffold104	516423	517235	813	IP_SJ_vs_In_SJ_peak_3230	Dlo_001221.1:Promoter	Dlo_001221.1:scaffold104:512637-515704:-:-1124	Dlo_001221.1(Dlo_001221.1)	7;GO:0005575,cellular_component cellular_component;GO:0005576,cellular_component extracellular region;GO:0016020,cellular_component membrane;GO:0031224,cellular_component intrinsic component of membrane;GO:0031225,cellular_component anchored component of membrane;GO:0044425,cellular_component membrane part;GO:0048046,cellular_component apoplast	NA	NA	PON51630.1 Glycerophosphoryl diester phosphodiesterase [Trema orientale]	NA
scaffold104	520566	521139	574	IP_SJ_vs_In_SJ_peak_3231	intergenic	Dlo_001222.2:scaffold104:517176-518425:-:-2427	Dlo_001222.2(Dlo_001222.2)	NA	NA	NA	NA	NA
scaffold104	521527	521766	240	IP_SJ_vs_In_SJ_peak_3232	Dlo_001223.1:Promoter	Dlo_001223.1:scaffold104:523425-525926:+:-1779	Dlo_001223.1(Dlo_001223.1)	NA	YKT6; synaptobrevin homolog YKT6; K08516	map04130	OWM72821.1 hypothetical protein CDL15_Pgr021127 [Punica granatum]	NA
scaffold104	530437	530723	287	IP_SJ_vs_In_SJ_peak_3234	Dlo_001224.1:intron	Dlo_001224.1:scaffold104:530112-531238:-:658	Dlo_001224.1(Dlo_001224.1)	11;GO:0005575,cellular_component cellular_component;GO:0005623,cellular_component cell;GO:0009279,cellular_component cell outer membrane;GO:0016020,cellular_component membrane;GO:0019867,cellular_component outer membrane;GO:0030312,cellular_component external encapsulating structure;GO:0030313,cellular_component cell envelope;GO:0031975,cellular_component envelope;GO:0044462,cellular_component ex…	NA	NA	XP_010103365.1 temperature-induced lipocalin-1 [Morus notabilis]	NA
scaffold104	534523	535216	694	IP_SJ_vs_In_SJ_peak_3236	Dlo_001225.1:Promoter	Dlo_001225.1:scaffold104:536141-539547:+:-1272	Dlo_001225.1(Dlo_001225.1)	NA	NA	NA	XP_007011977.2 PREDICTED: lysosomal Pro-X carboxypeptidase [Theobroma cacao]	NA
scaffold104	552091	552331	241	IP_SJ_vs_In_SJ_peak_3238	intergenic	Dlo_001226.2:scaffold104:555346-565012:+:-3135	Dlo_001226.2(Dlo_001226.2)	NA	NA	NA	GAY56765.1 hypothetical protein CUMW_174340 [Citrus unshiu]	NA
scaffold104	588709	589110	402	IP_SJ_vs_In_SJ_peak_3247	intergenic	Dlo_001227.1:scaffold104:603160-606302:-:17393	Dlo_001227.1(Dlo_001227.1)	NA	NA	NA	XP_006473990.1 alpha/beta hydrolase domain-containing protein 17B [Citrus sinensis]	NA
scaffold104	611742	612029	288	IP_SJ_vs_In_SJ_peak_3256	intergenic	Dlo_001228.2:scaffold104:611985-616597:-:4712	Dlo_001228.2(Dlo_001228.2)	NA	NA	NA	XP_006473991.1 uncharacterized protein LOC102630740 isoform X1 [Citrus sinensis]	NA
scaffold104	627537	628313	777	IP_SJ_vs_In_SJ_peak_3260	intergenic	Dlo_001229.1:scaffold104:636373-639626:+:-8448	Dlo_001229.1(Dlo_001229.1)	NA	E3.2.1.14; chitinase [EC:3.2.1.14]; K01183	map00520	XP_017982562.1 PREDICTED: cysteine-rich receptor-like protein kinase 4 [Theobroma cacao]	NA
scaffold104	658333	658662	330	IP_SJ_vs_In_SJ_peak_3270	intergenic	Dlo_001230.1:scaffold104:678280-680624:+:-19783	Dlo_001230.1(Dlo_001230.1)	NA	E3.2.1.14; chitinase [EC:3.2.1.14]; K01183	map00520	XP_023924469.1 cysteine-rich receptor-like protein kinase 4 [Quercus suber]	NA
scaffold104	699515	699755	241	IP_SJ_vs_In_SJ_peak_3272	Dlo_001232.1:Promoter	Dlo_001232.1:scaffold104:700060-703876:+:-425	Dlo_001232.1(Dlo_001232.1)	NA	E3.2.1.14; chitinase [EC:3.2.1.14]; K01183	map00520	KYP33297.1 Cysteine-rich receptor-like protein kinase 10 [Cajanus cajan]	NA
scaffold104	714962	715182	221	IP_SJ_vs_In_SJ_peak_3273	intergenic	Dlo_001233.1:scaffold104:724642-727289:-:12217	Dlo_001233.1(Dlo_001233.1)	NA	NA	NA	GAY32953.1 hypothetical protein CUMW_274360 [Citrus unshiu]	NA
scaffold104	738144	740121	1978	IP_SJ_vs_In_SJ_peak_3280	intergenic	Dlo_001234.1:scaffold104:741689-746611:-:7479	Dlo_001234.1(Dlo_001234.1)	NA	NA	NA	KJB54907.1 hypothetical protein B456_009G054000 [Gossypium raimondii]	NA
scaffold104	750733	752114	1382	IP_SJ_vs_In_SJ_peak_3284	Dlo_001235.1:intron	Dlo_001235.1:scaffold104:748126-753275:-:1852	Dlo_001235.1(Dlo_001235.1)	NA	CYP2J; cytochrome P450 family 2 subfamily J [EC:1.14.14.1 1.14.14.73 1.14.14.74 1.14.14.75]; K07418	map00590,map00591	XP_011005616.1 PREDICTED: cytochrome P450 71A1-like isoform X1 [Populus euphratica]	NA
scaffold104	756702	757040	339	IP_SJ_vs_In_SJ_peak_3287	intergenic	Dlo_001236.1:scaffold104:759544-759781:+:-2673	Dlo_001236.1(Dlo_001236.1)	NA	NA	NA	NA	NA
scaffold104	771789	772006	218	IP_SJ_vs_In_SJ_peak_3289	intergenic	Dlo_001237.1:scaffold104:766179-768486:-:-3411	Dlo_001237.1(Dlo_001237.1)	NA	NA	NA	NA	NA
scaffold104	782040	782456	417	IP_SJ_vs_In_SJ_peak_3294	intergenic	Dlo_001238.1:scaffold104:787156-790074:-:7826	Dlo_001238.1(Dlo_001238.1)	NA	CYP2J; cytochrome P450 family 2 subfamily J [EC:1.14.14.1 1.14.14.73 1.14.14.74 1.14.14.75]; K07418	map00590,map00591	XP_006439957.1 cytochrome P450 71A1 [Citrus clementina]	NA
scaffold104	819693	820459	767	IP_SJ_vs_In_SJ_peak_3307	intergenic	Dlo_001239.1:scaffold104:824995-826161:-:6085	Dlo_001239.1(Dlo_001239.1)	59;GO:0001101,biological_process response to acid chemical;GO:0003674,molecular_function molecular_function;GO:0003824,molecular_function catalytic activity;GO:0004553,molecular_function hydrolase activity, hydrolyzing O-glycosyl compounds;GO:0004568,molecular_function chitinase activity;GO:0005488,molecular_function binding;GO:0005575,cellular_component cellular_component;GO:0005576,cellular_com…	E3.2.1.14; chitinase [EC:3.2.1.14]; K01183	map00520	XP_006453631.1 chitotriosidase-1 [Citrus clementina]	NA
scaffold1040	45200	47624	2425	IP_SJ_vs_In_SJ_peak_3310	Dlo_001243.1:Promoter	Dlo_001243.1:scaffold1040:35802-44345:-:-2066	Dlo_001243.1(Dlo_001243.1)	125;GO:0000381,biological_process regulation of alternative mRNA splicing, via spliceosome;GO:0003674,molecular_function molecular_function;GO:0003676,molecular_function nucleic acid binding;GO:0003677,molecular_function DNA binding;GO:0003700,molecular_function DNA-binding transcription factor activity;GO:0005488,molecular_function binding;GO:0005575,cellular_component cellular_component;GO:0005…	NA	NA	XP_006446370.1 serrate RNA effector molecule [Citrus clementina]	NA
scaffold1040	59899	61148	1250	IP_SJ_vs_In_SJ_peak_3311	Dlo_001245.1:Promoter	Dlo_001245.1:scaffold1040:62471-63610:+:-1948	Dlo_001245.1(Dlo_001245.1)	NA	NA	NA	NA	NA
scaffold1040	82921	83471	551	IP_SJ_vs_In_SJ_peak_3312	Dlo_001247.1:Promoter	Dlo_001247.1:scaffold1040:84974-86886:+:-1778	Dlo_001247.1(Dlo_001247.1)	57;GO:0002181,biological_process cytoplasmic translation;GO:0003674,molecular_function molecular_function;GO:0003676,molecular_function nucleic acid binding;GO:0003723,molecular_function RNA binding;GO:0003735,molecular_function structural constituent of ribosome;GO:0005198,molecular_function structural molecule activity;GO:0005488,molecular_function binding;GO:0005575,cellular_component cellular…	RP-L30e, RPL30; large subunit ribosomal protein L30e; K02908	map03010	XP_023904951.1 60S ribosomal protein L30 [Quercus suber]	NA
scaffold1040	107484	107739	256	IP_SJ_vs_In_SJ_peak_3314	intergenic	Dlo_001250.1:scaffold1040:105975-106851:+:1636	Dlo_001250.1(Dlo_001250.1)	NA	RP-S6, MRPS6, rpsF; small subunit ribosomal protein S6; K02990	map03010	PON36756.1 Ribosomal protein [Parasponia andersonii]	NA
scaffold1040	127577	128570	994	IP_SJ_vs_In_SJ_peak_3315	Dlo_001251.1:intron	Dlo_001251.1:scaffold1040:126131-130213:-:2140	Dlo_001251.1(Dlo_001251.1)	28;GO:0003674,molecular_function molecular_function;GO:0005488,molecular_function binding;GO:0005575,cellular_component cellular_component;GO:0005623,cellular_component cell;GO:0005886,cellular_component plasma membrane;GO:0006810,biological_process transport;GO:0006869,biological_process lipid transport;GO:0007275,biological_process multicellular organism development;GO:0008150,biological_proces…	NA	NA	KDO66317.1 hypothetical protein CISIN_1g029668mg [Citrus sinensis]	NA
scaffold1041	8028	8335	308	IP_SJ_vs_In_SJ_peak_3318	intergenic	Dlo_001255.1:scaffold1041:5166-8080:+:3015	Dlo_001255.1(Dlo_001255.1)	NA	NA	NA	KDO53113.1 hypothetical protein CISIN_1g037989mg [Citrus sinensis]	NA
scaffold1041	55950	56333	384	IP_SJ_vs_In_SJ_peak_3319	Dlo_001260.1:Promoter	Dlo_001260.1:scaffold1041:49119-55255:-:-886	Dlo_001260.1(Dlo_001260.1)	19;GO:0005575,cellular_component cellular_component;GO:0005622,cellular_component intracellular;GO:0005623,cellular_component cell;GO:0005737,cellular_component cytoplasm;GO:0009507,cellular_component chloroplast;GO:0009532,cellular_component plastid stroma;GO:0009536,cellular_component plastid;GO:0009570,cellular_component chloroplast stroma;GO:0043226,cellular_component organelle;GO:0043227,cel…	NA	NA	GAY60119.1 hypothetical protein CUMW_199580 [Citrus unshiu]	NA
scaffold1041	108140	108341	202	IP_SJ_vs_In_SJ_peak_3323	intergenic	Dlo_001265.1:scaffold1041:109841-111671:-:3431	Dlo_001265.1(Dlo_001265.1)	NA	NA	NA	NA	NA
scaffold1041	156198	156504	307	IP_SJ_vs_In_SJ_peak_3326	Dlo_001266.1:Promoter	Dlo_001266.1:scaffold1041:154927-155218:-:-1132	Dlo_001266.1(Dlo_001266.1)	NA	NA	NA	NA	NA
scaffold1041	158062	158345	284	IP_SJ_vs_In_SJ_peak_3328	intergenic	Dlo_001267.1:scaffold1041:161160-168829:+:-2957	Dlo_001267.1(Dlo_001267.1)	NA	NA	NA	XP_006428656.1 uncharacterized protein LOC18038993 isoform X2 [Citrus clementina]	NA
scaffold1042	21	635	615	IP_SJ_vs_In_SJ_peak_3330	Dlo_001268.1:Promoter	Dlo_001268.1:scaffold1042:1522-2668:+:-1194	Dlo_001268.1(Dlo_001268.1)	NA	NA	NA	P82859.1 RecName: Full=Agglutinin; AltName: Full=CCA	NA
scaffold1042	2804	3078	275	IP_SJ_vs_In_SJ_peak_3332	Dlo_001269.1:Promoter	Dlo_001269.1:scaffold1042:4200-4596:+:-1259	Dlo_001269.1(Dlo_001269.1)	NA	NA	NA	XP_006429658.1 unknown protein 1 [Citrus clementina]	NA
scaffold1042	9494	9969	476	IP_SJ_vs_In_SJ_peak_3333	Dlo_001270.1:Promoter	Dlo_001270.1:scaffold1042:10639-18177:+:-908	Dlo_001270.1(Dlo_001270.1)	NA	NA	NA	XP_024035829.1 uncharacterized protein LOC18036622 [Citrus clementina]	NA
scaffold1042	22176	23004	829	IP_SJ_vs_In_SJ_peak_3335	Dlo_001271.1:intron	Dlo_001271.1:scaffold1042:19083-27737:-:5147	Dlo_001271.1(Dlo_001271.1)	83;GO:0002218,biological_process activation of innate immune response;GO:0002253,biological_process activation of immune response;GO:0002376,biological_process immune system process;GO:0002682,biological_process regulation of immune system process;GO:0002684,biological_process positive regulation of immune system process;GO:0003674,molecular_function molecular_function;GO:0003824,molecular_functi…	HAO; (S)-2-hydroxy-acid oxidase [EC:1.1.3.15]; K11517	map00630,map04146	XP_006426743.1 peroxisomal (S)-2-hydroxy-acid oxidase GLO4 isoform X2 [Citrus clementina]	NA
scaffold1042	41235	41573	339	IP_SJ_vs_In_SJ_peak_3337	intergenic	Dlo_001272.1:scaffold1042:34434-34822:+:6969	Dlo_001272.1(Dlo_001272.1)	NA	NA	NA	NA	NA
scaffold1042	46418	46741	324	IP_SJ_vs_In_SJ_peak_3338	Dlo_001273.2:intron	Dlo_001273.2:scaffold1042:42380-52895:-:6316	Dlo_001273.2(Dlo_001273.2)	44;GO:0000149,molecular_function SNARE binding;GO:0003674,molecular_function molecular_function;GO:0005484,molecular_function SNAP receptor activity;GO:0005488,molecular_function binding;GO:0005515,molecular_function protein binding;GO:0005575,cellular_component cellular_component;GO:0005622,cellular_component intracellular;GO:0005623,cellular_component cell;GO:0005737,cellular_component cytoplas…	SEC22; vesicle transport protein SEC22; K08517	map04130,map04145	XP_006426748.1 25.3 kDa vesicle transport protein [Citrus clementina]	NA
scaffold1042	55557	56279	723	IP_SJ_vs_In_SJ_peak_3339	Dlo_001274.1:Promoter	Dlo_001274.1:scaffold1042:57553-61117:+:-1635	Dlo_001274.1(Dlo_001274.1)	NA	NA	NA	GAY60360.1 hypothetical protein CUMW_201420 [Citrus unshiu]	NA
scaffold1042	76003	76529	527	IP_SJ_vs_In_SJ_peak_3340	Dlo_001277.1:Promoter	Dlo_001277.1:scaffold1042:68380-74385:-:-1880	Dlo_001277.1(Dlo_001277.1)	93;GO:0000003,biological_process reproduction;GO:0003006,biological_process developmental process involved in reproduction;GO:0003674,molecular_function molecular_function;GO:0005215,molecular_function transporter activity;GO:0005575,cellular_component cellular_component;GO:0005623,cellular_component cell;GO:0005886,cellular_component plasma membrane;GO:0006810,biological_process transport;GO:000…	ABCB1, CD243; ATP-binding cassette, subfamily B (MDR/TAP), member 1 [EC:7.6.2.2]; K05658	map02010	XP_024955828.1 ABC transporter B family member 19-like [Citrus sinensis]	NA
scaffold1042	94930	95995	1066	IP_SJ_vs_In_SJ_peak_3343	Dlo_001278.1:Promoter	Dlo_001278.1:scaffold1042:79646-93810:-:-1652	Dlo_001278.1(Dlo_001278.1)	NA	NA	NA	XP_006465838.1 uncharacterized protein LOC102629330 [Citrus sinensis]	NA
scaffold1042	114774	115203	430	IP_SJ_vs_In_SJ_peak_3347	Dlo_001280.1:Promoter	Dlo_001280.1:scaffold1042:115910-116417:+:-922	Dlo_001280.1(Dlo_001280.1)	NA	NA	NA	NA	NA
scaffold1042	128779	129240	462	IP_SJ_vs_In_SJ_peak_3349	intergenic	Dlo_001281.1:scaffold1042:124297-125641:-:-3368	Dlo_001281.1(Dlo_001281.1)	NA	NA	NA	XP_026391720.1 glutathione S-transferase T3-like [Papaver somniferum]	NA
scaffold1044	13362	13780	419	IP_SJ_vs_In_SJ_peak_3353	intergenic	Dlo_001282.1:scaffold1044:7125-8563:+:6445	Dlo_001282.1(Dlo_001282.1)	NA	NA	NA	NA	NA
scaffold1045	32641	32916	276	IP_SJ_vs_In_SJ_peak_3359	intergenic	Dlo_001288.2:scaffold1045:28004-31009:+:4774	Dlo_001288.2(Dlo_001288.2)	94;GO:0000003,biological_process reproduction;GO:0003674,molecular_function molecular_function;GO:0005488,molecular_function binding;GO:0005515,molecular_function protein binding;GO:0005575,cellular_component cellular_component;GO:0005622,cellular_component intracellular;GO:0005623,cellular_component cell;GO:0005737,cellular_component cytoplasm;GO:0005739,cellular_component mitochondrion;GO:00057…	COX11, ctaG; cytochrome c oxidase assembly protein subunit 11; K02258	map00190	XP_006471485.1 cytochrome c oxidase assembly protein COX11, mitochondrial [Citrus sinensis]	NA
scaffold1045	61005	61548	544	IP_SJ_vs_In_SJ_peak_3360	Dlo_001291.1:intron	Dlo_001291.1:scaffold1045:60186-64804:+:1090	Dlo_001291.1(Dlo_001291.1)	27;GO:0005575,cellular_component cellular_component;GO:0005622,cellular_component intracellular;GO:0005623,cellular_component cell;GO:0005634,cellular_component nucleus;GO:0005681,cellular_component spliceosomal complex;GO:0006950,biological_process response to stress;GO:0006970,biological_process response to osmotic stress;GO:0008150,biological_process biological_process;GO:0009628,biological_pr…	PRPF38B; pre-mRNA-splicing factor 38B; K12850	map03040	XP_007032224.2 PREDICTED: pre-mRNA-splicing factor 38B [Theobroma cacao]	NA
scaffold1045	65569	65931	363	IP_SJ_vs_In_SJ_peak_3361	Dlo_001292.1:Promoter	Dlo_001292.1:scaffold1045:67004-75585:+:-1254	Dlo_001292.1(Dlo_001292.1)	45;GO:0000086,biological_process G2/M transition of mitotic cell cycle;GO:0000278,biological_process mitotic cell cycle;GO:0003674,molecular_function molecular_function;GO:0005488,molecular_function binding;GO:0005515,molecular_function protein binding;GO:0005575,cellular_component cellular_component;GO:0005622,cellular_component intracellular;GO:0005623,cellular_component cell;GO:0005634,cellula…	NA	NA	XP_021592388.1 zinc finger protein ZPR1-like [Manihot esculenta]	NA
scaffold1045	82256	82579	324	IP_SJ_vs_In_SJ_peak_3362	Dlo_001293.1:Promoter	Dlo_001293.1:scaffold1045:78798-81426:-:-991	Dlo_001293.1(Dlo_001293.1)	31;GO:0005575,cellular_component cellular_component;GO:0005618,cellular_component cell wall;GO:0005622,cellular_component intracellular;GO:0005623,cellular_component cell;GO:0005737,cellular_component cytoplasm;GO:0005768,cellular_component endosome;GO:0005794,cellular_component Golgi apparatus;GO:0005802,cellular_component trans-Golgi network;GO:0009505,cellular_component plant-type cell wall;GO…	NA	NA	GAV58445.1 EMP70 domain-containing protein [Cephalotus follicularis]	NA
scaffold1045	91204	91889	686	IP_SJ_vs_In_SJ_peak_3364	Dlo_001294.1:Promoter	Dlo_001294.1:scaffold1045:91505-93751:+:41	Dlo_001294.1(Dlo_001294.1)	NA	NA	NA	GAY53505.1 hypothetical protein CUMW_149690 [Citrus unshiu]	NA
scaffold1045	96799	97089	291	IP_SJ_vs_In_SJ_peak_3365	intergenic	Dlo_001295.1:scaffold1045:98223-100715:-:3771	Dlo_001295.1(Dlo_001295.1)	39;GO:0003674,molecular_function molecular_function;GO:0003824,molecular_function catalytic activity;GO:0004351,molecular_function glutamate decarboxylase activity;GO:0005488,molecular_function binding;GO:0005515,molecular_function protein binding;GO:0005516,molecular_function calmodulin binding;GO:0005575,cellular_component cellular_component;GO:0005622,cellular_component intracellular;GO:000562…	E4.1.1.15, gadB, gadA, GAD; glutamate decarboxylase [EC:4.1.1.15]; K01580	map00250,map00410,map00430,map00650	XP_015879672.1 glutamate decarboxylase [Ziziphus jujuba]	NA
scaffold1046	60	287	228	IP_SJ_vs_In_SJ_peak_3384	intergenic	Dlo_001296.1:scaffold1046:3197-3984:-:3811	Dlo_001296.1(Dlo_001296.1)	56;GO:0003674,molecular_function molecular_function;GO:0003824,molecular_function catalytic activity;GO:0004439,molecular_function phosphatidylinositol-4,5-bisphosphate 5-phosphatase activity;GO:0006629,biological_process lipid metabolic process;GO:0006644,biological_process phospholipid metabolic process;GO:0006650,biological_process glycerophospholipid metabolic process;GO:0006793,biological_pr…	INPP5B_F; inositol polyphosphate 5-phosphatase INPP5B/F [EC:3.1.3.36]; K01099; SYNJ; synaptojanin [EC:3.1.3.36]; K20279	map00562,map04070	XP_006448080.1 type IV inositol polyphosphate 5-phosphatase 9 [Citrus clementina]	NA
scaffold1046	29902	30296	395	IP_SJ_vs_In_SJ_peak_3387	intergenic	Dlo_001297.1:scaffold1046:50692-53046:+:-20593	Dlo_001297.1(Dlo_001297.1)	64;GO:0000003,biological_process reproduction;GO:0000902,biological_process cell morphogenesis;GO:0000904,biological_process cell morphogenesis involved in differentiation;GO:0001101,biological_process response to acid chemical;GO:0003006,biological_process developmental process involved in reproduction;GO:0003674,molecular_function molecular_function;GO:0003779,molecular_function actin binding;G…	NA	NA	XP_006448081.1 annexin D5 [Citrus clementina]	NA
scaffold1046	72674	73168	495	IP_SJ_vs_In_SJ_peak_3398	intergenic	Dlo_001299.1:scaffold1046:76303-82727:+:-3382	Dlo_001299.1(Dlo_001299.1)	103;GO:0000333,cellular_component telomerase catalytic core complex;GO:0000723,biological_process telomere maintenance;GO:0003674,molecular_function molecular_function;GO:0003676,molecular_function nucleic acid binding;GO:0003677,molecular_function DNA binding;GO:0003720,molecular_function telomerase activity;GO:0003721,molecular_function telomerase RNA reverse transcriptase activity;GO:0003723,m…	NA	NA	XP_024041593.1 telomerase reverse transcriptase isoform X1 [Citrus clementina]	NA
scaffold1046	90724	91013	290	IP_SJ_vs_In_SJ_peak_3401	intergenic	Dlo_001300.1:scaffold1046:91642-92004:-:1136	Dlo_001300.1(Dlo_001300.1)	NA	NA	NA	XP_021621553.1 uncharacterized protein LOC110621591 [Manihot esculenta]	NA
scaffold1046	125976	126323	348	IP_SJ_vs_In_SJ_peak_3406	intergenic	Dlo_001301.1:scaffold1046:131096-135233:+:-4947	Dlo_001301.1(Dlo_001301.1)	26;GO:0003674,molecular_function molecular_function;GO:0003824,molecular_function catalytic activity;GO:0003993,molecular_function acid phosphatase activity;GO:0005575,cellular_component cellular_component;GO:0005622,cellular_component intracellular;GO:0005623,cellular_component cell;GO:0005737,cellular_component cytoplasm;GO:0005773,cellular_component vacuole;GO:0006793,biological_process phosph…	ACP5; tartrate-resistant acid phosphatase type 5 [EC:3.1.3.2]; K14379	map00740	XP_006448085.1 purple acid phosphatase 8 [Citrus clementina]	NA
scaffold1046	163438	163764	327	IP_SJ_vs_In_SJ_peak_3414	Dlo_001302.1:Promoter	Dlo_001302.1:scaffold1046:162052-162442:-:-1158	Dlo_001302.1(Dlo_001302.1)	NA	NA	NA	NA	NA
scaffold1046	167474	167835	362	IP_SJ_vs_In_SJ_peak_3417	intergenic	Dlo_001303.1:scaffold1046:172699-177502:+:-5045	Dlo_001303.1(Dlo_001303.1)	26;GO:0003674,molecular_function molecular_function;GO:0003824,molecular_function catalytic activity;GO:0003993,molecular_function acid phosphatase activity;GO:0005575,cellular_component cellular_component;GO:0005622,cellular_component intracellular;GO:0005623,cellular_component cell;GO:0005737,cellular_component cytoplasm;GO:0005773,cellular_component vacuole;GO:0006793,biological_process phosph…	ACP5; tartrate-resistant acid phosphatase type 5 [EC:3.1.3.2]; K14379	map00740	XP_022735400.1 purple acid phosphatase 7-like isoform X1 [Durio zibethinus]	NA
scaffold1046	180010	180329	320	IP_SJ_vs_In_SJ_peak_3422	intergenic	Dlo_001304.1:scaffold1046:183523-187449:-:7280	Dlo_001304.1(Dlo_001304.1)	50;GO:0003674,molecular_function molecular_function;GO:0003824,molecular_function catalytic activity;GO:0005488,molecular_function binding;GO:0005575,cellular_component cellular_component;GO:0005622,cellular_component intracellular;GO:0005623,cellular_component cell;GO:0005737,cellular_component cytoplasm;GO:0005783,cellular_component endoplasmic reticulum;GO:0006457,biological_process protein fo…	NA	NA	XP_024047343.1 uncharacterized protein LOC18052863 isoform X1 [Citrus clementina]	NA
scaffold1046	197149	197414	266	IP_SJ_vs_In_SJ_peak_3428	intergenic	Dlo_001305.1:scaffold1046:199600-202900:-:5619	Dlo_001305.1(Dlo_001305.1)	NA	NA	NA	NA	NA
scaffold1046	206543	206753	211	IP_SJ_vs_In_SJ_peak_3430	intergenic	Dlo_001306.1:scaffold1046:204467-206687:+:2180	Dlo_001306.1(Dlo_001306.1)	38;GO:0006139,biological_process nucleobase-containing compound metabolic process;GO:0006259,biological_process DNA metabolic process;GO:0006260,biological_process DNA replication;GO:0006281,biological_process DNA repair;GO:0006725,biological_process cellular aromatic compound metabolic process;GO:0006807,biological_process nitrogen compound metabolic process;GO:0006950,biological_process respons…	RRM2; ribonucleoside-diphosphate reductase subunit M2 [EC:1.17.4.1]; K10808	map00230,map00240,map00480	KDO43721.1 hypothetical protein CISIN_1g039934mg [Citrus sinensis]	NA
[truncated: 24,108 more rows]
