# Supplementary material for: Identification and functional analysis of the LEAFY gene in longan flower induction
Source: BMC Genomics. 2024 Mar 25;25:308. doi: 10.1186/s12864-024-10229-x (PMC10962150; doi:10.1186/s12864-024-10229-x)
Supplement: Supplementary file 5 — Supplementary Material 5 [file 12864_2024_10229_MOESM5_ESM.xls]

## Sheet: Sheet1
Supplementary Table S4. The GO functions enrichment of DAP-seq analysis.
ID	Description	GeneRatio	BgRatio	pvalue	p.adjust	qvalue	geneID	Count
GO:0003700	MF DNA-binding transcription factor activity	868/9835	1105/14868	4.53e-21	4.89e-17	4.84e-17	Dlo_000029.1/Dlo_000030.1/Dlo_000039.1/Dlo_000055.1/Dlo_000081.1/Dlo_000083.1/Dlo_000086.1/Dlo_000089.1/Dlo_000093.1/Dlo_000103.1/Dlo_000126.1/Dlo_000162.1/Dlo_000175.1/Dlo_000184.1/Dlo_000252.1/Dlo_000264.1/Dlo_000274.1/Dlo_000279.2/Dlo_000287.1/Dlo_000290.1/Dlo_000299.1/Dlo_000315.1/Dlo_000339.1/Dlo_000379.1/Dlo_000405.1/Dlo_000410.1/Dlo_000444.1/Dlo_000466.1/Dlo_000472.2/Dlo_000491.1/Dlo_00049…	868
GO:0140110	MF transcription regulator activity	925/9835	1194/14868	3.99e-19	2.15e-15	2.13e-15	Dlo_000029.1/Dlo_000030.1/Dlo_000039.1/Dlo_000055.1/Dlo_000069.1/Dlo_000081.1/Dlo_000083.1/Dlo_000086.1/Dlo_000089.1/Dlo_000093.1/Dlo_000103.1/Dlo_000126.1/Dlo_000162.1/Dlo_000175.1/Dlo_000184.1/Dlo_000252.1/Dlo_000264.1/Dlo_000274.1/Dlo_000279.2/Dlo_000287.1/Dlo_000290.1/Dlo_000299.1/Dlo_000315.1/Dlo_000335.1/Dlo_000339.1/Dlo_000379.1/Dlo_000405.1/Dlo_000410.1/Dlo_000444.1/Dlo_000466.1/Dlo_00047…	925
GO:1903506	BP regulation of nucleic acid-templated transcription	1214/9835	1629/14868	6.79e-15	1.83e-11	1.81e-11	Dlo_000029.1/Dlo_000030.1/Dlo_000039.1/Dlo_000055.1/Dlo_000065.2/Dlo_000069.1/Dlo_000075.1/Dlo_000081.1/Dlo_000083.1/Dlo_000086.1/Dlo_000089.1/Dlo_000093.1/Dlo_000103.1/Dlo_000126.1/Dlo_000162.1/Dlo_000175.1/Dlo_000184.1/Dlo_000186.2/Dlo_000190.1/Dlo_000202.2/Dlo_000252.1/Dlo_000264.1/Dlo_000274.1/Dlo_000279.2/Dlo_000287.1/Dlo_000290.1/Dlo_000291.1/Dlo_000293.1/Dlo_000299.1/Dlo_000312.1/Dlo_00031…	1214
GO:2001141	BP regulation of RNA biosynthetic process	1214/9835	1629/14868	6.79e-15	1.83e-11	1.81e-11	Dlo_000029.1/Dlo_000030.1/Dlo_000039.1/Dlo_000055.1/Dlo_000065.2/Dlo_000069.1/Dlo_000075.1/Dlo_000081.1/Dlo_000083.1/Dlo_000086.1/Dlo_000089.1/Dlo_000093.1/Dlo_000103.1/Dlo_000126.1/Dlo_000162.1/Dlo_000175.1/Dlo_000184.1/Dlo_000186.2/Dlo_000190.1/Dlo_000202.2/Dlo_000252.1/Dlo_000264.1/Dlo_000274.1/Dlo_000279.2/Dlo_000287.1/Dlo_000290.1/Dlo_000291.1/Dlo_000293.1/Dlo_000299.1/Dlo_000312.1/Dlo_00031…	1214
GO:0006355	BP regulation of transcription, DNA-templated	1193/9835	1601/14868	1.29e-14	2.78e-11	2.75e-11	Dlo_000029.1/Dlo_000030.1/Dlo_000039.1/Dlo_000055.1/Dlo_000065.2/Dlo_000069.1/Dlo_000075.1/Dlo_000081.1/Dlo_000083.1/Dlo_000086.1/Dlo_000089.1/Dlo_000093.1/Dlo_000103.1/Dlo_000126.1/Dlo_000162.1/Dlo_000175.1/Dlo_000184.1/Dlo_000186.2/Dlo_000190.1/Dlo_000202.2/Dlo_000252.1/Dlo_000264.1/Dlo_000274.1/Dlo_000279.2/Dlo_000287.1/Dlo_000290.1/Dlo_000291.1/Dlo_000293.1/Dlo_000299.1/Dlo_000312.1/Dlo_00031…	1193
GO:0051252	BP regulation of RNA metabolic process	1278/9835	1725/14868	2.6e-14	4.67e-11	4.63e-11	Dlo_000029.1/Dlo_000030.1/Dlo_000039.1/Dlo_000055.1/Dlo_000065.2/Dlo_000069.1/Dlo_000075.1/Dlo_000081.1/Dlo_000083.1/Dlo_000086.1/Dlo_000089.1/Dlo_000093.1/Dlo_000103.1/Dlo_000126.1/Dlo_000162.1/Dlo_000175.1/Dlo_000184.1/Dlo_000186.2/Dlo_000190.1/Dlo_000202.2/Dlo_000252.1/Dlo_000264.1/Dlo_000274.1/Dlo_000279.2/Dlo_000287.1/Dlo_000288.1/Dlo_000290.1/Dlo_000291.1/Dlo_000293.1/Dlo_000299.1/Dlo_00031…	1278
GO:0043565	MF sequence-specific DNA binding	449/9835	562/14868	1.81e-13	2.78e-10	2.75e-10	Dlo_000039.1/Dlo_000055.1/Dlo_000069.1/Dlo_000086.1/Dlo_000089.1/Dlo_000162.1/Dlo_000175.1/Dlo_000264.1/Dlo_000293.1/Dlo_000299.1/Dlo_000315.1/Dlo_000339.1/Dlo_000379.1/Dlo_000405.1/Dlo_000410.1/Dlo_000440.1/Dlo_000444.1/Dlo_000466.1/Dlo_000491.1/Dlo_000493.1/Dlo_000511.1/Dlo_000758.1/Dlo_000764.1/Dlo_001168.1/Dlo_001190.1/Dlo_001299.1/Dlo_001366.1/Dlo_001683.1/Dlo_001752.3/Dlo_001862.1/Dlo_00199…	449
GO:0019219	BP regulation of nucleobase-containing compound metabolic process	1336/9835	1825/14868	2.82e-12	3.78e-09	3.74e-09	Dlo_000029.1/Dlo_000030.1/Dlo_000039.1/Dlo_000055.1/Dlo_000065.2/Dlo_000069.1/Dlo_000075.1/Dlo_000081.1/Dlo_000083.1/Dlo_000086.1/Dlo_000089.1/Dlo_000093.1/Dlo_000103.1/Dlo_000126.1/Dlo_000162.1/Dlo_000175.1/Dlo_000184.1/Dlo_000186.2/Dlo_000190.1/Dlo_000202.2/Dlo_000252.1/Dlo_000264.1/Dlo_000274.1/Dlo_000279.2/Dlo_000287.1/Dlo_000288.1/Dlo_000290.1/Dlo_000291.1/Dlo_000293.1/Dlo_000299.1/Dlo_00031…	1336
GO:0009889	BP regulation of biosynthetic process	1389/9835	1902/14868	3.16e-12	3.78e-09	3.74e-09	Dlo_000029.1/Dlo_000030.1/Dlo_000039.1/Dlo_000055.1/Dlo_000065.2/Dlo_000069.1/Dlo_000075.1/Dlo_000081.1/Dlo_000083.1/Dlo_000086.1/Dlo_000089.1/Dlo_000093.1/Dlo_000103.1/Dlo_000126.1/Dlo_000162.1/Dlo_000175.1/Dlo_000184.1/Dlo_000186.2/Dlo_000190.1/Dlo_000202.2/Dlo_000252.1/Dlo_000264.1/Dlo_000274.1/Dlo_000279.2/Dlo_000287.1/Dlo_000288.1/Dlo_000290.1/Dlo_000291.1/Dlo_000293.1/Dlo_000299.1/Dlo_00031…	1389
GO:0031326	BP regulation of cellular biosynthetic process	1370/9835	1876/14868	4.63e-12	4.99e-09	4.94e-09	Dlo_000029.1/Dlo_000030.1/Dlo_000039.1/Dlo_000055.1/Dlo_000065.2/Dlo_000069.1/Dlo_000075.1/Dlo_000081.1/Dlo_000083.1/Dlo_000086.1/Dlo_000089.1/Dlo_000093.1/Dlo_000103.1/Dlo_000126.1/Dlo_000162.1/Dlo_000175.1/Dlo_000184.1/Dlo_000186.2/Dlo_000190.1/Dlo_000202.2/Dlo_000252.1/Dlo_000264.1/Dlo_000274.1/Dlo_000279.2/Dlo_000287.1/Dlo_000288.1/Dlo_000290.1/Dlo_000291.1/Dlo_000293.1/Dlo_000299.1/Dlo_00031…	1370
GO:0003677	MF DNA binding	701/9835	926/14868	4.88e-11	4.78e-08	4.73e-08	Dlo_000030.1/Dlo_000036.1/Dlo_000039.1/Dlo_000055.1/Dlo_000069.1/Dlo_000081.1/Dlo_000086.1/Dlo_000089.1/Dlo_000162.1/Dlo_000175.1/Dlo_000184.1/Dlo_000264.1/Dlo_000293.1/Dlo_000299.1/Dlo_000315.1/Dlo_000339.1/Dlo_000351.2/Dlo_000379.1/Dlo_000405.1/Dlo_000410.1/Dlo_000440.1/Dlo_000444.1/Dlo_000466.1/Dlo_000491.1/Dlo_000493.1/Dlo_000511.1/Dlo_000583.1/Dlo_000639.2/Dlo_000732.1/Dlo_000740.1/Dlo_00075…	701
GO:0010556	BP regulation of macromolecule biosynthetic process	1319/9835	1813/14868	7.18e-11	6.46e-08	6.39e-08	Dlo_000029.1/Dlo_000030.1/Dlo_000039.1/Dlo_000055.1/Dlo_000065.2/Dlo_000069.1/Dlo_000075.1/Dlo_000081.1/Dlo_000083.1/Dlo_000086.1/Dlo_000089.1/Dlo_000093.1/Dlo_000103.1/Dlo_000126.1/Dlo_000162.1/Dlo_000175.1/Dlo_000184.1/Dlo_000186.2/Dlo_000190.1/Dlo_000202.2/Dlo_000252.1/Dlo_000264.1/Dlo_000274.1/Dlo_000279.2/Dlo_000287.1/Dlo_000288.1/Dlo_000290.1/Dlo_000291.1/Dlo_000293.1/Dlo_000299.1/Dlo_00031…	1319
GO:0009791	BP post-embryonic development	939/9835	1269/14868	1.84e-10	1.53e-07	1.51e-07	Dlo_000039.1/Dlo_000042.1/Dlo_000074.1/Dlo_000081.1/Dlo_000104.1/Dlo_000120.1/Dlo_000175.1/Dlo_000184.1/Dlo_000186.2/Dlo_000190.1/Dlo_000198.1/Dlo_000219.1/Dlo_000264.1/Dlo_000274.1/Dlo_000277.1/Dlo_000279.2/Dlo_000287.1/Dlo_000292.1/Dlo_000296.1/Dlo_000301.1/Dlo_000303.1/Dlo_000309.1/Dlo_000315.1/Dlo_000355.1/Dlo_000360.1/Dlo_000389.1/Dlo_000390.1/Dlo_000424.1/Dlo_000476.1/Dlo_000483.1/Dlo_00048…	939
GO:0048367	BP shoot system development	521/9835	677/14868	2.4e-10	1.85e-07	1.83e-07	Dlo_000058.2/Dlo_000083.1/Dlo_000126.1/Dlo_000175.1/Dlo_000177.1/Dlo_000184.1/Dlo_000186.2/Dlo_000190.1/Dlo_000198.1/Dlo_000264.1/Dlo_000272.1/Dlo_000274.1/Dlo_000277.1/Dlo_000279.2/Dlo_000287.1/Dlo_000296.1/Dlo_000301.1/Dlo_000382.1/Dlo_000390.1/Dlo_000405.1/Dlo_000453.1/Dlo_000476.1/Dlo_000486.1/Dlo_000616.1/Dlo_000691.1/Dlo_000692.1/Dlo_000697.1/Dlo_000963.1/Dlo_001189.1/Dlo_001243.1/Dlo_00127…	521
GO:2000112	BP regulation of cellular macromolecule biosynthetic process	1288/9835	1774/14868	3.05e-10	2.19e-07	2.17e-07	Dlo_000029.1/Dlo_000030.1/Dlo_000039.1/Dlo_000055.1/Dlo_000065.2/Dlo_000069.1/Dlo_000075.1/Dlo_000081.1/Dlo_000083.1/Dlo_000086.1/Dlo_000089.1/Dlo_000093.1/Dlo_000103.1/Dlo_000126.1/Dlo_000162.1/Dlo_000175.1/Dlo_000184.1/Dlo_000186.2/Dlo_000190.1/Dlo_000202.2/Dlo_000252.1/Dlo_000264.1/Dlo_000274.1/Dlo_000279.2/Dlo_000287.1/Dlo_000288.1/Dlo_000290.1/Dlo_000291.1/Dlo_000293.1/Dlo_000299.1/Dlo_00031…	1288
GO:0048731	BP system development	1257/9835	1732/14868	6.17e-10	4.16e-07	4.12e-07	Dlo_000039.1/Dlo_000042.1/Dlo_000058.2/Dlo_000074.1/Dlo_000081.1/Dlo_000083.1/Dlo_000104.1/Dlo_000120.1/Dlo_000126.1/Dlo_000175.1/Dlo_000177.1/Dlo_000184.1/Dlo_000186.2/Dlo_000190.1/Dlo_000198.1/Dlo_000219.1/Dlo_000264.1/Dlo_000272.1/Dlo_000274.1/Dlo_000277.1/Dlo_000279.2/Dlo_000287.1/Dlo_000291.1/Dlo_000292.1/Dlo_000296.1/Dlo_000301.1/Dlo_000303.1/Dlo_000309.1/Dlo_000315.1/Dlo_000360.1/Dlo_00038…	1257
GO:0090567	BP reproductive shoot system development	280/9835	347/14868	1e-09	6.34e-07	6.28e-07	Dlo_000184.1/Dlo_000186.2/Dlo_000190.1/Dlo_000198.1/Dlo_000264.1/Dlo_000274.1/Dlo_000277.1/Dlo_000287.1/Dlo_000296.1/Dlo_000390.1/Dlo_000486.1/Dlo_000616.1/Dlo_000691.1/Dlo_000692.1/Dlo_000697.1/Dlo_000963.1/Dlo_001189.1/Dlo_001277.1/Dlo_002268.1/Dlo_002304.1/Dlo_002458.1/Dlo_002491.1/Dlo_002561.1/Dlo_002713.1/Dlo_002934.1/Dlo_003343.1/Dlo_003358.1/Dlo_003589.4/Dlo_003609.2/Dlo_003660.1/Dlo_00406…	280
GO:0009908	BP flower development	268/9835	334/14868	6.6e-09	3.95e-06	3.91e-06	Dlo_000184.1/Dlo_000186.2/Dlo_000190.1/Dlo_000198.1/Dlo_000264.1/Dlo_000274.1/Dlo_000277.1/Dlo_000287.1/Dlo_000390.1/Dlo_000486.1/Dlo_000616.1/Dlo_000691.1/Dlo_000692.1/Dlo_000697.1/Dlo_000963.1/Dlo_001189.1/Dlo_001277.1/Dlo_002268.1/Dlo_002304.1/Dlo_002458.1/Dlo_002491.1/Dlo_002713.1/Dlo_002934.1/Dlo_003343.1/Dlo_003358.1/Dlo_003589.4/Dlo_003609.2/Dlo_003660.1/Dlo_004064.1/Dlo_004106.2/Dlo_00432…	268
GO:0001067	MF regulatory region nucleic acid binding	274/9835	344/14868	1.75e-08	9.42e-06	9.32e-06	Dlo_000039.1/Dlo_000069.1/Dlo_000081.1/Dlo_000089.1/Dlo_000162.1/Dlo_000184.1/Dlo_000299.1/Dlo_000315.1/Dlo_000339.1/Dlo_000466.1/Dlo_000732.1/Dlo_000758.1/Dlo_000764.1/Dlo_001190.1/Dlo_001366.1/Dlo_001368.1/Dlo_001683.1/Dlo_001862.1/Dlo_001993.1/Dlo_002181.1/Dlo_002528.1/Dlo_002663.1/Dlo_002737.1/Dlo_003348.2/Dlo_003358.1/Dlo_003548.1/Dlo_003564.1/Dlo_003697.1/Dlo_004367.1/Dlo_004379.1/Dlo_00440…	274
GO:0044212	MF transcription regulatory region DNA binding	274/9835	344/14868	1.75e-08	9.42e-06	9.32e-06	Dlo_000039.1/Dlo_000069.1/Dlo_000081.1/Dlo_000089.1/Dlo_000162.1/Dlo_000184.1/Dlo_000299.1/Dlo_000315.1/Dlo_000339.1/Dlo_000466.1/Dlo_000732.1/Dlo_000758.1/Dlo_000764.1/Dlo_001190.1/Dlo_001366.1/Dlo_001368.1/Dlo_001683.1/Dlo_001862.1/Dlo_001993.1/Dlo_002181.1/Dlo_002528.1/Dlo_002663.1/Dlo_002737.1/Dlo_003348.2/Dlo_003358.1/Dlo_003548.1/Dlo_003564.1/Dlo_003697.1/Dlo_004367.1/Dlo_004379.1/Dlo_00440…	274
GO:0099402	BP plant organ development	682/9835	919/14868	3.22e-08	1.65e-05	1.63e-05	Dlo_000058.2/Dlo_000074.1/Dlo_000083.1/Dlo_000126.1/Dlo_000184.1/Dlo_000186.2/Dlo_000190.1/Dlo_000219.1/Dlo_000264.1/Dlo_000272.1/Dlo_000274.1/Dlo_000277.1/Dlo_000279.2/Dlo_000287.1/Dlo_000303.1/Dlo_000315.1/Dlo_000382.1/Dlo_000405.1/Dlo_000440.1/Dlo_000453.1/Dlo_000483.1/Dlo_000486.1/Dlo_000510.1/Dlo_000585.2/Dlo_000687.1/Dlo_000688.1/Dlo_000697.1/Dlo_000732.1/Dlo_000963.1/Dlo_001189.1/Dlo_00119…	682
GO:0009725	BP response to hormone	1128/9835	1566/14868	7.92e-08	3.87e-05	3.83e-05	Dlo_000058.2/Dlo_000093.1/Dlo_000103.1/Dlo_000113.1/Dlo_000120.1/Dlo_000162.1/Dlo_000177.1/Dlo_000182.1/Dlo_000201.1/Dlo_000219.1/Dlo_000230.1/Dlo_000231.1/Dlo_000234.1/Dlo_000292.1/Dlo_000315.1/Dlo_000340.1/Dlo_000389.1/Dlo_000394.1/Dlo_000410.1/Dlo_000422.1/Dlo_000423.1/Dlo_000449.1/Dlo_000456.1/Dlo_000466.1/Dlo_000472.2/Dlo_000511.1/Dlo_000530.1/Dlo_000531.1/Dlo_000532.1/Dlo_000535.1/Dlo_00053…	1128
GO:0009719	BP response to endogenous stimulus	1154/9835	1604/14868	8.25e-08	3.87e-05	3.83e-05	Dlo_000058.2/Dlo_000093.1/Dlo_000103.1/Dlo_000113.1/Dlo_000120.1/Dlo_000162.1/Dlo_000177.1/Dlo_000182.1/Dlo_000191.1/Dlo_000201.1/Dlo_000219.1/Dlo_000230.1/Dlo_000231.1/Dlo_000234.1/Dlo_000292.1/Dlo_000315.1/Dlo_000340.1/Dlo_000389.1/Dlo_000394.1/Dlo_000410.1/Dlo_000422.1/Dlo_000423.1/Dlo_000449.1/Dlo_000456.1/Dlo_000466.1/Dlo_000472.2/Dlo_000511.1/Dlo_000530.1/Dlo_000531.1/Dlo_000532.1/Dlo_00053…	1154
GO:0048608	BP reproductive structure development	757/9835	1033/14868	1.92e-07	8.28e-05	8.2e-05	Dlo_000039.1/Dlo_000042.1/Dlo_000081.1/Dlo_000120.1/Dlo_000184.1/Dlo_000186.2/Dlo_000190.1/Dlo_000198.1/Dlo_000264.1/Dlo_000274.1/Dlo_000277.1/Dlo_000279.2/Dlo_000287.1/Dlo_000292.1/Dlo_000296.1/Dlo_000301.1/Dlo_000309.1/Dlo_000360.1/Dlo_000390.1/Dlo_000424.1/Dlo_000486.1/Dlo_000498.1/Dlo_000616.1/Dlo_000676.1/Dlo_000677.1/Dlo_000678.1/Dlo_000690.1/Dlo_000691.1/Dlo_000692.1/Dlo_000697.1/Dlo_00072…	757
GO:0061458	BP reproductive system development	757/9835	1033/14868	1.92e-07	8.28e-05	8.2e-05	Dlo_000039.1/Dlo_000042.1/Dlo_000081.1/Dlo_000120.1/Dlo_000184.1/Dlo_000186.2/Dlo_000190.1/Dlo_000198.1/Dlo_000264.1/Dlo_000274.1/Dlo_000277.1/Dlo_000279.2/Dlo_000287.1/Dlo_000292.1/Dlo_000296.1/Dlo_000301.1/Dlo_000309.1/Dlo_000360.1/Dlo_000390.1/Dlo_000424.1/Dlo_000486.1/Dlo_000498.1/Dlo_000616.1/Dlo_000676.1/Dlo_000677.1/Dlo_000678.1/Dlo_000690.1/Dlo_000691.1/Dlo_000692.1/Dlo_000697.1/Dlo_00072…	757
GO:0009628	BP response to abiotic stimulus	1407/9835	1978/14868	2.1e-07	8.73e-05	8.64e-05	Dlo_000023.1/Dlo_000026.1/Dlo_000030.1/Dlo_000156.1/Dlo_000157.1/Dlo_000182.1/Dlo_000202.2/Dlo_000218.1/Dlo_000219.1/Dlo_000252.1/Dlo_000257.1/Dlo_000274.1/Dlo_000288.1/Dlo_000290.1/Dlo_000296.1/Dlo_000312.1/Dlo_000315.1/Dlo_000316.1/Dlo_000328.1/Dlo_000333.1/Dlo_000334.1/Dlo_000335.1/Dlo_000340.1/Dlo_000351.2/Dlo_000355.1/Dlo_000377.1/Dlo_000389.1/Dlo_000390.1/Dlo_000394.1/Dlo_000400.1/Dlo_00041…	1407
GO:0009605	BP response to external stimulus	1084/9835	1509/14868	3.51e-07	0.000140359	0.00013895	Dlo_000004.1/Dlo_000029.1/Dlo_000084.1/Dlo_000104.1/Dlo_000120.1/Dlo_000157.1/Dlo_000219.1/Dlo_000251.1/Dlo_000290.1/Dlo_000297.2/Dlo_000312.1/Dlo_000315.1/Dlo_000328.1/Dlo_000333.1/Dlo_000334.1/Dlo_000343.1/Dlo_000354.2/Dlo_000362.1/Dlo_000372.1/Dlo_000390.1/Dlo_000440.1/Dlo_000506.1/Dlo_000510.1/Dlo_000530.1/Dlo_000531.1/Dlo_000532.1/Dlo_000535.1/Dlo_000538.1/Dlo_000582.1/Dlo_000676.1/Dlo_00067…	1084
GO:0043207	BP response to external biotic stimulus	801/9835	1100/14868	4.72e-07	0.000178825	0.000177031	Dlo_000004.1/Dlo_000029.1/Dlo_000084.1/Dlo_000120.1/Dlo_000157.1/Dlo_000251.1/Dlo_000290.1/Dlo_000315.1/Dlo_000328.1/Dlo_000333.1/Dlo_000334.1/Dlo_000343.1/Dlo_000354.2/Dlo_000372.1/Dlo_000440.1/Dlo_000506.1/Dlo_000530.1/Dlo_000531.1/Dlo_000532.1/Dlo_000535.1/Dlo_000538.1/Dlo_000582.1/Dlo_000737.1/Dlo_000751.1/Dlo_000887.1/Dlo_000899.2/Dlo_000942.1/Dlo_000963.1/Dlo_000989.1/Dlo_001017.1/Dlo_00127…	801
GO:0009607	BP response to biotic stimulus	803/9835	1103/14868	4.85e-07	0.000178825	0.000177031	Dlo_000004.1/Dlo_000029.1/Dlo_000084.1/Dlo_000120.1/Dlo_000157.1/Dlo_000251.1/Dlo_000290.1/Dlo_000315.1/Dlo_000328.1/Dlo_000333.1/Dlo_000334.1/Dlo_000343.1/Dlo_000354.2/Dlo_000372.1/Dlo_000440.1/Dlo_000506.1/Dlo_000530.1/Dlo_000531.1/Dlo_000532.1/Dlo_000535.1/Dlo_000538.1/Dlo_000582.1/Dlo_000737.1/Dlo_000751.1/Dlo_000887.1/Dlo_000899.2/Dlo_000942.1/Dlo_000963.1/Dlo_000989.1/Dlo_001017.1/Dlo_00127…	803
GO:0051707	BP response to other organism	796/9835	1093/14868	4.97e-07	0.000178825	0.000177031	Dlo_000004.1/Dlo_000029.1/Dlo_000084.1/Dlo_000120.1/Dlo_000157.1/Dlo_000251.1/Dlo_000290.1/Dlo_000315.1/Dlo_000328.1/Dlo_000333.1/Dlo_000334.1/Dlo_000343.1/Dlo_000354.2/Dlo_000372.1/Dlo_000440.1/Dlo_000506.1/Dlo_000530.1/Dlo_000531.1/Dlo_000532.1/Dlo_000535.1/Dlo_000538.1/Dlo_000582.1/Dlo_000737.1/Dlo_000751.1/Dlo_000887.1/Dlo_000899.2/Dlo_000942.1/Dlo_000963.1/Dlo_000989.1/Dlo_001017.1/Dlo_00127…	796
GO:0048827	BP phyllome development	350/9835	458/14868	7.91e-07	0.000275274	0.000272512	Dlo_000058.2/Dlo_000083.1/Dlo_000126.1/Dlo_000186.2/Dlo_000190.1/Dlo_000264.1/Dlo_000272.1/Dlo_000274.1/Dlo_000279.2/Dlo_000287.1/Dlo_000382.1/Dlo_000405.1/Dlo_000453.1/Dlo_000697.1/Dlo_000963.1/Dlo_001189.1/Dlo_001277.1/Dlo_001352.1/Dlo_001368.1/Dlo_001411.1/Dlo_001752.3/Dlo_001898.1/Dlo_001974.1/Dlo_002052.4/Dlo_002232.1/Dlo_002268.1/Dlo_002304.1/Dlo_002458.1/Dlo_002491.1/Dlo_002713.1/Dlo_00274…	350
GO:0000981	MF DNA-binding transcription factor activity, RNA polymerase II-specific	136/9835	164/14868	1.13e-06	0.000379855	0.000376043	Dlo_000039.1/Dlo_000315.1/Dlo_000466.1/Dlo_001190.1/Dlo_001366.1/Dlo_001752.3/Dlo_001993.1/Dlo_002528.1/Dlo_002785.1/Dlo_003348.2/Dlo_003697.1/Dlo_004043.1/Dlo_004379.1/Dlo_004382.1/Dlo_005151.1/Dlo_005212.1/Dlo_005217.1/Dlo_005240.1/Dlo_005934.1/Dlo_006052.1/Dlo_006378.1/Dlo_006436.2/Dlo_007275.1/Dlo_007862.1/Dlo_007956.1/Dlo_008378.1/Dlo_008606.1/Dlo_009246.1/Dlo_009286.1/Dlo_009382.1/Dlo_00996…	136
GO:0009755	BP hormone-mediated signaling pathway	336/9835	440/14868	1.48e-06	0.00048405	0.000479193	Dlo_000058.2/Dlo_000182.1/Dlo_000201.1/Dlo_000389.1/Dlo_000472.2/Dlo_000511.1/Dlo_000585.2/Dlo_000616.1/Dlo_000642.1/Dlo_000646.1/Dlo_000724.1/Dlo_000732.1/Dlo_000753.1/Dlo_000758.1/Dlo_000857.1/Dlo_001375.1/Dlo_001411.1/Dlo_001683.1/Dlo_001744.1/Dlo_001745.1/Dlo_001967.1/Dlo_001969.1/Dlo_001971.1/Dlo_001972.1/Dlo_002336.1/Dlo_002429.1/Dlo_002635.1/Dlo_002661.1/Dlo_002786.1/Dlo_002843.1/Dlo_00285…	336
GO:1990837	MF sequence-specific double-stranded DNA binding	122/9835	146/14868	1.8e-06	0.000563069	0.000557419	Dlo_000039.1/Dlo_000069.1/Dlo_000162.1/Dlo_001190.1/Dlo_001862.1/Dlo_001993.1/Dlo_002737.1/Dlo_003348.2/Dlo_004455.1/Dlo_005212.1/Dlo_005217.1/Dlo_005240.1/Dlo_005549.1/Dlo_005555.1/Dlo_005643.1/Dlo_006052.1/Dlo_006436.2/Dlo_006753.1/Dlo_007275.1/Dlo_007776.1/Dlo_007862.1/Dlo_008217.1/Dlo_008219.1/Dlo_008220.2/Dlo_008221.1/Dlo_008391.1/Dlo_008816.1/Dlo_009037.1/Dlo_009114.1/Dlo_009286.1/Dlo_00963…	122
GO:0032870	BP cellular response to hormone stimulus	472/9835	633/14868	1.83e-06	0.000563069	0.000557419	Dlo_000058.2/Dlo_000113.1/Dlo_000177.1/Dlo_000182.1/Dlo_000201.1/Dlo_000389.1/Dlo_000472.2/Dlo_000511.1/Dlo_000530.1/Dlo_000531.1/Dlo_000532.1/Dlo_000535.1/Dlo_000538.1/Dlo_000582.1/Dlo_000585.2/Dlo_000616.1/Dlo_000642.1/Dlo_000646.1/Dlo_000724.1/Dlo_000732.1/Dlo_000753.1/Dlo_000758.1/Dlo_000857.1/Dlo_000887.1/Dlo_001375.1/Dlo_001411.1/Dlo_001683.1/Dlo_001744.1/Dlo_001745.1/Dlo_001967.1/Dlo_00196…	472
GO:0003006	BP developmental process involved in reproduction	896/9835	1246/14868	3.11e-06	0.000931478	0.000922131	Dlo_000039.1/Dlo_000042.1/Dlo_000081.1/Dlo_000104.1/Dlo_000120.1/Dlo_000184.1/Dlo_000186.2/Dlo_000190.1/Dlo_000198.1/Dlo_000264.1/Dlo_000274.1/Dlo_000277.1/Dlo_000279.2/Dlo_000287.1/Dlo_000292.1/Dlo_000296.1/Dlo_000301.1/Dlo_000309.1/Dlo_000360.1/Dlo_000390.1/Dlo_000424.1/Dlo_000486.1/Dlo_000498.1/Dlo_000616.1/Dlo_000676.1/Dlo_000677.1/Dlo_000678.1/Dlo_000690.1/Dlo_000691.1/Dlo_000692.1/Dlo_00069…	896
GO:0048438	BP floral whorl development	143/9835	175/14868	3.27e-06	0.000953899	0.000944327	Dlo_000186.2/Dlo_000190.1/Dlo_000264.1/Dlo_000274.1/Dlo_000287.1/Dlo_000697.1/Dlo_000963.1/Dlo_001189.1/Dlo_001277.1/Dlo_002268.1/Dlo_002491.1/Dlo_002713.1/Dlo_002934.1/Dlo_004064.1/Dlo_004106.2/Dlo_004328.1/Dlo_004381.2/Dlo_004578.1/Dlo_004585.1/Dlo_004647.1/Dlo_004907.3/Dlo_004985.1/Dlo_005310.1/Dlo_005415.2/Dlo_006035.1/Dlo_006686.1/Dlo_007306.1/Dlo_007546.1/Dlo_007650.1/Dlo_007773.2/Dlo_00801…	143
GO:0090698	BP post-embryonic plant morphogenesis	157/9835	194/14868	3.41e-06	0.000968662	0.000958942	Dlo_000074.1/Dlo_000175.1/Dlo_000184.1/Dlo_000219.1/Dlo_000264.1/Dlo_000287.1/Dlo_000476.1/Dlo_000483.1/Dlo_000585.2/Dlo_000697.1/Dlo_001288.2/Dlo_001898.1/Dlo_002052.4/Dlo_002123.1/Dlo_002304.1/Dlo_002669.1/Dlo_003176.1/Dlo_003343.1/Dlo_003358.1/Dlo_003609.2/Dlo_003793.1/Dlo_003794.1/Dlo_004067.1/Dlo_004099.1/Dlo_004106.2/Dlo_004328.1/Dlo_004457.1/Dlo_004494.1/Dlo_004585.1/Dlo_004594.1/Dlo_00509…	157
GO:1901700	BP response to oxygen-containing compound	1242/9835	1752/14868	3.65e-06	0.00100971	0.000999574	Dlo_000026.1/Dlo_000058.2/Dlo_000103.1/Dlo_000113.1/Dlo_000120.1/Dlo_000141.1/Dlo_000162.1/Dlo_000177.1/Dlo_000182.1/Dlo_000191.1/Dlo_000201.1/Dlo_000219.1/Dlo_000230.1/Dlo_000231.1/Dlo_000234.1/Dlo_000257.1/Dlo_000290.1/Dlo_000292.1/Dlo_000299.1/Dlo_000315.1/Dlo_000394.1/Dlo_000410.1/Dlo_000449.1/Dlo_000466.1/Dlo_000472.2/Dlo_000475.1/Dlo_000488.1/Dlo_000530.1/Dlo_000531.1/Dlo_000532.1/Dlo_00053…	1242
GO:0012505	CC endomembrane system	1263/9835	1783/14868	3.79e-06	0.00102208	0.00101182	Dlo_000023.1/Dlo_000047.1/Dlo_000058.2/Dlo_000104.1/Dlo_000107.1/Dlo_000113.1/Dlo_000114.1/Dlo_000115.1/Dlo_000157.1/Dlo_000178.1/Dlo_000295.1/Dlo_000301.1/Dlo_000310.1/Dlo_000314.1/Dlo_000328.1/Dlo_000333.1/Dlo_000334.1/Dlo_000343.1/Dlo_000376.1/Dlo_000398.1/Dlo_000424.1/Dlo_000443.1/Dlo_000449.1/Dlo_000453.1/Dlo_000503.1/Dlo_000513.1/Dlo_000582.1/Dlo_000610.2/Dlo_000647.1/Dlo_000663.1/Dlo_00066…	1263
GO:0048437	BP floral organ development	178/9835	223/14868	4.26e-06	0.0011213	0.00111005	Dlo_000184.1/Dlo_000186.2/Dlo_000190.1/Dlo_000264.1/Dlo_000274.1/Dlo_000277.1/Dlo_000287.1/Dlo_000486.1/Dlo_000697.1/Dlo_000963.1/Dlo_001189.1/Dlo_001277.1/Dlo_002268.1/Dlo_002304.1/Dlo_002491.1/Dlo_003343.1/Dlo_003358.1/Dlo_003589.4/Dlo_003609.2/Dlo_003660.1/Dlo_004064.1/Dlo_004106.2/Dlo_004328.1/Dlo_004381.2/Dlo_004578.1/Dlo_004585.1/Dlo_004647.1/Dlo_004721.1/Dlo_004907.3/Dlo_004985.1/Dlo_00509…	178
GO:0005773	CC vacuole	732/9835	1010/14868	4.64e-06	0.00119222	0.00118026	Dlo_000047.1/Dlo_000103.1/Dlo_000104.1/Dlo_000107.1/Dlo_000141.1/Dlo_000302.1/Dlo_000320.1/Dlo_000321.1/Dlo_000343.1/Dlo_000394.1/Dlo_000400.1/Dlo_000453.1/Dlo_000516.1/Dlo_000642.1/Dlo_000646.1/Dlo_000663.1/Dlo_000665.1/Dlo_000746.1/Dlo_000818.1/Dlo_000921.1/Dlo_000948.1/Dlo_001032.1/Dlo_001139.1/Dlo_001199.1/Dlo_001301.1/Dlo_001303.1/Dlo_001433.1/Dlo_001590.1/Dlo_001608.1/Dlo_001616.1/Dlo_00167…	732
GO:0009653	BP anatomical structure morphogenesis	685/9835	944/14868	7.3e-06	0.00179657	0.00177855	Dlo_000042.1/Dlo_000058.2/Dlo_000074.1/Dlo_000104.1/Dlo_000107.1/Dlo_000126.1/Dlo_000175.1/Dlo_000177.1/Dlo_000184.1/Dlo_000186.2/Dlo_000190.1/Dlo_000219.1/Dlo_000264.1/Dlo_000266.1/Dlo_000272.1/Dlo_000279.2/Dlo_000287.1/Dlo_000291.1/Dlo_000382.1/Dlo_000389.1/Dlo_000453.1/Dlo_000470.2/Dlo_000476.1/Dlo_000483.1/Dlo_000585.2/Dlo_000616.1/Dlo_000697.1/Dlo_000723.1/Dlo_000732.1/Dlo_000758.1/Dlo_00094…	685
GO:0019748	BP secondary metabolic process	335/9835	443/14868	7.33e-06	0.00179657	0.00177855	Dlo_000154.1/Dlo_000155.1/Dlo_000156.1/Dlo_000157.1/Dlo_000257.1/Dlo_000315.1/Dlo_000328.1/Dlo_000333.1/Dlo_000334.1/Dlo_000339.1/Dlo_000440.1/Dlo_000444.1/Dlo_000542.1/Dlo_000687.1/Dlo_000688.1/Dlo_000737.1/Dlo_000758.1/Dlo_000782.1/Dlo_000784.1/Dlo_000791.1/Dlo_000874.1/Dlo_000969.1/Dlo_001995.1/Dlo_002054.1/Dlo_002082.1/Dlo_002084.1/Dlo_002181.1/Dlo_002242.1/Dlo_002244.1/Dlo_002375.1/Dlo_00237…	335
GO:0071495	BP cellular response to endogenous stimulus	507/9835	688/14868	7.77e-06	0.00186108	0.00184241	Dlo_000058.2/Dlo_000113.1/Dlo_000177.1/Dlo_000182.1/Dlo_000191.1/Dlo_000201.1/Dlo_000389.1/Dlo_000472.2/Dlo_000511.1/Dlo_000530.1/Dlo_000531.1/Dlo_000532.1/Dlo_000535.1/Dlo_000538.1/Dlo_000582.1/Dlo_000585.2/Dlo_000616.1/Dlo_000642.1/Dlo_000646.1/Dlo_000724.1/Dlo_000732.1/Dlo_000753.1/Dlo_000758.1/Dlo_000857.1/Dlo_000887.1/Dlo_001375.1/Dlo_001411.1/Dlo_001683.1/Dlo_001744.1/Dlo_001745.1/Dlo_00196…	507
GO:0022414	BP reproductive process	1019/9835	1430/14868	7.97e-06	0.00186919	0.00185043	Dlo_000039.1/Dlo_000042.1/Dlo_000081.1/Dlo_000104.1/Dlo_000120.1/Dlo_000184.1/Dlo_000186.2/Dlo_000190.1/Dlo_000198.1/Dlo_000264.1/Dlo_000274.1/Dlo_000277.1/Dlo_000279.2/Dlo_000287.1/Dlo_000292.1/Dlo_000296.1/Dlo_000301.1/Dlo_000309.1/Dlo_000360.1/Dlo_000390.1/Dlo_000424.1/Dlo_000486.1/Dlo_000498.1/Dlo_000616.1/Dlo_000639.2/Dlo_000676.1/Dlo_000677.1/Dlo_000678.1/Dlo_000690.1/Dlo_000691.1/Dlo_00069…	1019
GO:0000003	BP reproduction	1023/9835	1436/14868	8.21e-06	0.00188366	0.00186476	Dlo_000039.1/Dlo_000042.1/Dlo_000081.1/Dlo_000104.1/Dlo_000120.1/Dlo_000184.1/Dlo_000186.2/Dlo_000190.1/Dlo_000198.1/Dlo_000264.1/Dlo_000274.1/Dlo_000277.1/Dlo_000279.2/Dlo_000287.1/Dlo_000292.1/Dlo_000296.1/Dlo_000301.1/Dlo_000309.1/Dlo_000360.1/Dlo_000390.1/Dlo_000424.1/Dlo_000486.1/Dlo_000498.1/Dlo_000616.1/Dlo_000639.2/Dlo_000676.1/Dlo_000677.1/Dlo_000678.1/Dlo_000690.1/Dlo_000691.1/Dlo_00069…	1023
GO:0071554	BP cell wall organization or biogenesis	285/9835	373/14868	8.43e-06	0.00189469	0.00187568	Dlo_000107.1/Dlo_000157.1/Dlo_000162.1/Dlo_000293.1/Dlo_000295.1/Dlo_000301.1/Dlo_000328.1/Dlo_000333.1/Dlo_000334.1/Dlo_000453.1/Dlo_000690.1/Dlo_000737.1/Dlo_000748.1/Dlo_000899.2/Dlo_001346.1/Dlo_001995.1/Dlo_002130.1/Dlo_002214.1/Dlo_002218.1/Dlo_002454.1/Dlo_003467.1/Dlo_003529.2/Dlo_003712.1/Dlo_003713.1/Dlo_003775.1/Dlo_003950.1/Dlo_003994.1/Dlo_004413.1/Dlo_005223.1/Dlo_005310.1/Dlo_00544…	285
GO:0003690	MF double-stranded DNA binding	178/9835	225/14868	1.2e-05	0.00264127	0.00261477	Dlo_000039.1/Dlo_000069.1/Dlo_000162.1/Dlo_000410.1/Dlo_000906.1/Dlo_000907.1/Dlo_001190.1/Dlo_001862.1/Dlo_001993.1/Dlo_002635.1/Dlo_002737.1/Dlo_003348.2/Dlo_004455.1/Dlo_004931.1/Dlo_005212.1/Dlo_005217.1/Dlo_005240.1/Dlo_005424.1/Dlo_005432.1/Dlo_005549.1/Dlo_005555.1/Dlo_005643.1/Dlo_005768.1/Dlo_005886.2/Dlo_006052.1/Dlo_006154.1/Dlo_006371.1/Dlo_006436.2/Dlo_006753.1/Dlo_007214.1/Dlo_00727…	178
GO:0090696	BP post-embryonic plant organ development	150/9835	187/14868	1.44e-05	0.00307062	0.0030398	Dlo_000074.1/Dlo_000184.1/Dlo_000219.1/Dlo_000264.1/Dlo_000287.1/Dlo_000303.1/Dlo_000315.1/Dlo_000483.1/Dlo_000585.2/Dlo_000687.1/Dlo_000688.1/Dlo_000697.1/Dlo_001189.1/Dlo_001277.1/Dlo_001288.2/Dlo_001868.1/Dlo_001988.1/Dlo_002052.4/Dlo_002304.1/Dlo_002669.1/Dlo_002867.1/Dlo_002868.1/Dlo_003109.4/Dlo_003176.1/Dlo_003343.1/Dlo_003358.1/Dlo_003609.2/Dlo_003757.1/Dlo_004067.1/Dlo_004099.1/Dlo_00410…	150
GO:0016114	BP terpenoid biosynthetic process	92/9835	109/14868	1.45e-05	0.00307062	0.0030398	Dlo_000177.1/Dlo_000257.1/Dlo_000616.1/Dlo_000922.1/Dlo_001573.1/Dlo_002194.1/Dlo_002936.1/Dlo_003415.1/Dlo_003641.1/Dlo_003648.4/Dlo_003698.1/Dlo_004194.1/Dlo_004692.1/Dlo_004694.1/Dlo_004930.1/Dlo_005574.1/Dlo_005575.1/Dlo_005630.1/Dlo_006819.1/Dlo_006915.2/Dlo_006944.1/Dlo_006945.1/Dlo_006947.1/Dlo_006948.1/Dlo_006949.1/Dlo_007457.1/Dlo_007722.1/Dlo_008707.1/Dlo_008771.2/Dlo_010342.1/Dlo_01074…	92
GO:0015893	BP drug transport	101/9835	121/14868	1.53e-05	0.00316652	0.00313475	Dlo_000917.1/Dlo_001315.1/Dlo_001497.1/Dlo_001735.1/Dlo_003159.1/Dlo_003263.1/Dlo_003456.1/Dlo_003539.1/Dlo_003951.1/Dlo_003958.1/Dlo_004101.1/Dlo_005256.1/Dlo_005564.2/Dlo_005619.1/Dlo_006093.1/Dlo_006213.1/Dlo_006383.1/Dlo_007310.1/Dlo_007416.1/Dlo_009105.2/Dlo_009298.1/Dlo_010832.1/Dlo_010963.1/Dlo_011328.1/Dlo_011330.1/Dlo_011378.1/Dlo_011449.1/Dlo_012750.1/Dlo_013005.1/Dlo_013348.1/Dlo_01348…	101
GO:0009891	BP positive regulation of biosynthetic process	403/9835	542/14868	1.65e-05	0.00334717	0.00331358	Dlo_000039.1/Dlo_000069.1/Dlo_000162.1/Dlo_000175.1/Dlo_000264.1/Dlo_000293.1/Dlo_000312.1/Dlo_000590.1/Dlo_000649.1/Dlo_000764.1/Dlo_000922.1/Dlo_000947.1/Dlo_000971.1/Dlo_001190.1/Dlo_001367.1/Dlo_001368.1/Dlo_001412.1/Dlo_001685.1/Dlo_001752.3/Dlo_001993.1/Dlo_001994.1/Dlo_002458.1/Dlo_002498.1/Dlo_002948.1/Dlo_002989.1/Dlo_003018.1/Dlo_003296.1/Dlo_003348.2/Dlo_003442.1/Dlo_003604.1/Dlo_00369…	403
GO:0005794	CC Golgi apparatus	548/9835	750/14868	1.75e-05	0.00349035	0.00345533	Dlo_000107.1/Dlo_000115.1/Dlo_000295.1/Dlo_000301.1/Dlo_000310.1/Dlo_000343.1/Dlo_000424.1/Dlo_000453.1/Dlo_000513.1/Dlo_000610.2/Dlo_000663.1/Dlo_000665.1/Dlo_000689.2/Dlo_000690.1/Dlo_000714.1/Dlo_000720.1/Dlo_000748.1/Dlo_000819.1/Dlo_000942.1/Dlo_000966.1/Dlo_000967.1/Dlo_001273.2/Dlo_001293.1/Dlo_001346.1/Dlo_001553.1/Dlo_001561.1/Dlo_001674.1/Dlo_001729.1/Dlo_001785.1/Dlo_001818.1/Dlo_00195…	548
GO:0048518	BP positive regulation of biological process	992/9835	1395/14868	1.81e-05	0.00355126	0.00351563	Dlo_000030.1/Dlo_000039.1/Dlo_000065.2/Dlo_000069.1/Dlo_000162.1/Dlo_000175.1/Dlo_000191.1/Dlo_000202.2/Dlo_000264.1/Dlo_000266.1/Dlo_000277.1/Dlo_000291.1/Dlo_000293.1/Dlo_000296.1/Dlo_000312.1/Dlo_000315.1/Dlo_000343.1/Dlo_000351.2/Dlo_000453.1/Dlo_000528.1/Dlo_000530.1/Dlo_000531.1/Dlo_000532.1/Dlo_000535.1/Dlo_000538.1/Dlo_000590.1/Dlo_000634.2/Dlo_000649.1/Dlo_000698.1/Dlo_000723.1/Dlo_00073…	992
GO:0022857	MF transmembrane transporter activity	684/9835	947/14868	1.99e-05	0.00382575	0.00378736	Dlo_000074.1/Dlo_000111.1/Dlo_000316.1/Dlo_000398.1/Dlo_000608.1/Dlo_000676.1/Dlo_000677.1/Dlo_000678.1/Dlo_000753.1/Dlo_000754.1/Dlo_000818.1/Dlo_000917.1/Dlo_001032.1/Dlo_001150.1/Dlo_001189.1/Dlo_001277.1/Dlo_001315.1/Dlo_001356.1/Dlo_001358.3/Dlo_001361.1/Dlo_001362.1/Dlo_001364.1/Dlo_001435.1/Dlo_001629.1/Dlo_001637.1/Dlo_001687.1/Dlo_001718.1/Dlo_001735.1/Dlo_001824.1/Dlo_001865.1/Dlo_00205…	684
GO:0006855	BP drug transmembrane transport	99/9835	119/14868	2.46e-05	0.00466352	0.00461672	Dlo_000917.1/Dlo_001315.1/Dlo_001735.1/Dlo_003159.1/Dlo_003263.1/Dlo_003456.1/Dlo_003539.1/Dlo_003951.1/Dlo_003958.1/Dlo_004101.1/Dlo_005256.1/Dlo_005564.2/Dlo_005619.1/Dlo_006093.1/Dlo_006213.1/Dlo_006383.1/Dlo_007310.1/Dlo_007416.1/Dlo_009105.2/Dlo_009298.1/Dlo_010832.1/Dlo_010963.1/Dlo_011328.1/Dlo_011330.1/Dlo_011378.1/Dlo_011449.1/Dlo_012750.1/Dlo_013005.1/Dlo_013348.1/Dlo_013489.1/Dlo_01399…	99
GO:0001101	BP response to acid chemical	920/9835	1292/14868	2.72e-05	0.00505115	0.00500046	Dlo_000026.1/Dlo_000058.2/Dlo_000113.1/Dlo_000120.1/Dlo_000162.1/Dlo_000182.1/Dlo_000201.1/Dlo_000219.1/Dlo_000230.1/Dlo_000231.1/Dlo_000234.1/Dlo_000257.1/Dlo_000292.1/Dlo_000315.1/Dlo_000394.1/Dlo_000410.1/Dlo_000449.1/Dlo_000466.1/Dlo_000472.2/Dlo_000475.1/Dlo_000488.1/Dlo_000530.1/Dlo_000531.1/Dlo_000532.1/Dlo_000535.1/Dlo_000538.1/Dlo_000591.1/Dlo_000616.1/Dlo_000642.1/Dlo_000646.1/Dlo_00071…	920
GO:0009505	CC plant-type cell wall	240/9835	313/14868	2.78e-05	0.00507308	0.00502218	Dlo_000107.1/Dlo_000360.1/Dlo_000839.1/Dlo_000859.1/Dlo_000921.1/Dlo_000942.1/Dlo_000966.1/Dlo_000967.1/Dlo_001017.1/Dlo_001293.1/Dlo_001576.1/Dlo_001630.2/Dlo_002033.1/Dlo_002054.1/Dlo_002130.1/Dlo_002213.1/Dlo_002214.1/Dlo_002218.1/Dlo_002242.1/Dlo_002244.1/Dlo_002266.2/Dlo_002485.1/Dlo_002983.1/Dlo_003097.1/Dlo_003425.1/Dlo_003467.1/Dlo_003529.2/Dlo_003584.1/Dlo_003697.1/Dlo_003712.1/Dlo_00371…	240
GO:0031328	BP positive regulation of cellular biosynthetic process	394/9835	531/14868	2.82e-05	0.00507585	0.00502492	Dlo_000039.1/Dlo_000069.1/Dlo_000162.1/Dlo_000175.1/Dlo_000264.1/Dlo_000293.1/Dlo_000312.1/Dlo_000590.1/Dlo_000649.1/Dlo_000764.1/Dlo_000922.1/Dlo_000947.1/Dlo_000971.1/Dlo_001190.1/Dlo_001367.1/Dlo_001368.1/Dlo_001412.1/Dlo_001685.1/Dlo_001752.3/Dlo_001993.1/Dlo_001994.1/Dlo_002458.1/Dlo_002498.1/Dlo_002948.1/Dlo_002989.1/Dlo_003018.1/Dlo_003296.1/Dlo_003348.2/Dlo_003442.1/Dlo_003604.1/Dlo_00369…	394
GO:0010016	BP shoot system morphogenesis	141/9835	176/14868	2.92e-05	0.00516591	0.00511407	Dlo_000058.2/Dlo_000126.1/Dlo_000175.1/Dlo_000177.1/Dlo_000186.2/Dlo_000190.1/Dlo_000272.1/Dlo_000279.2/Dlo_000382.1/Dlo_000453.1/Dlo_000476.1/Dlo_001898.1/Dlo_002123.1/Dlo_002304.1/Dlo_002458.1/Dlo_002561.1/Dlo_003641.1/Dlo_003793.1/Dlo_003794.1/Dlo_004106.2/Dlo_004494.1/Dlo_004578.1/Dlo_004594.1/Dlo_004932.1/Dlo_004999.1/Dlo_005090.1/Dlo_005656.2/Dlo_006156.1/Dlo_006318.1/Dlo_006651.1/Dlo_00778…	141
GO:0009617	BP response to bacterium	344/9835	460/14868	2.99e-05	0.00520575	0.00515351	Dlo_000120.1/Dlo_000157.1/Dlo_000290.1/Dlo_000315.1/Dlo_000328.1/Dlo_000333.1/Dlo_000334.1/Dlo_000343.1/Dlo_000354.2/Dlo_000372.1/Dlo_000737.1/Dlo_000751.1/Dlo_000887.1/Dlo_000899.2/Dlo_000942.1/Dlo_000963.1/Dlo_000989.1/Dlo_001271.1/Dlo_001368.1/Dlo_001752.3/Dlo_001777.1/Dlo_001974.1/Dlo_001988.1/Dlo_002130.1/Dlo_002181.1/Dlo_002214.1/Dlo_002218.1/Dlo_002242.1/Dlo_002244.1/Dlo_002577.1/Dlo_00271…	344
GO:1905392	BP plant organ morphogenesis	291/9835	385/14868	3.06e-05	0.00523033	0.00517785	Dlo_000058.2/Dlo_000074.1/Dlo_000126.1/Dlo_000184.1/Dlo_000186.2/Dlo_000190.1/Dlo_000219.1/Dlo_000264.1/Dlo_000272.1/Dlo_000279.2/Dlo_000287.1/Dlo_000382.1/Dlo_000453.1/Dlo_000483.1/Dlo_000585.2/Dlo_000697.1/Dlo_000732.1/Dlo_001190.1/Dlo_001288.2/Dlo_001411.1/Dlo_001437.1/Dlo_002052.4/Dlo_002130.1/Dlo_002214.1/Dlo_002218.1/Dlo_002304.1/Dlo_002458.1/Dlo_002669.1/Dlo_002713.1/Dlo_002989.1/Dlo_00317…	291
GO:0000976	MF transcription regulatory region sequence-specific DNA binding	101/9835	122/14868	3.1e-05	0.00523033	0.00517785	Dlo_000039.1/Dlo_000069.1/Dlo_000162.1/Dlo_001190.1/Dlo_001862.1/Dlo_001993.1/Dlo_002737.1/Dlo_003348.2/Dlo_005212.1/Dlo_005217.1/Dlo_005240.1/Dlo_005643.1/Dlo_006052.1/Dlo_006436.2/Dlo_006753.1/Dlo_007275.1/Dlo_007862.1/Dlo_008217.1/Dlo_008219.1/Dlo_008220.2/Dlo_008221.1/Dlo_008391.1/Dlo_009037.1/Dlo_009286.1/Dlo_009634.1/Dlo_009964.1/Dlo_010176.1/Dlo_010258.1/Dlo_010608.1/Dlo_010695.1/Dlo_01120…	101
GO:0009753	BP response to jasmonic acid	221/9835	287/14868	3.49e-05	0.00579525	0.0057371	Dlo_000058.2/Dlo_000315.1/Dlo_000394.1/Dlo_000410.1/Dlo_000449.1/Dlo_000730.1/Dlo_001239.1/Dlo_001744.1/Dlo_001745.1/Dlo_002322.1/Dlo_002528.1/Dlo_002618.1/Dlo_002635.1/Dlo_002843.1/Dlo_002852.1/Dlo_003006.1/Dlo_003516.1/Dlo_003523.1/Dlo_003525.1/Dlo_003584.1/Dlo_003798.1/Dlo_003928.1/Dlo_004189.1/Dlo_004190.1/Dlo_004197.1/Dlo_004379.1/Dlo_004413.1/Dlo_004631.1/Dlo_004667.1/Dlo_005090.1/Dlo_00556…	221
GO:0015238	MF drug transmembrane transporter activity	82/9835	97/14868	3.76e-05	0.00614606	0.00608439	Dlo_000917.1/Dlo_001315.1/Dlo_003159.1/Dlo_003263.1/Dlo_003456.1/Dlo_003539.1/Dlo_003951.1/Dlo_003958.1/Dlo_004101.1/Dlo_005256.1/Dlo_005564.2/Dlo_005619.1/Dlo_006093.1/Dlo_006213.1/Dlo_006383.1/Dlo_007310.1/Dlo_007416.1/Dlo_009105.2/Dlo_009298.1/Dlo_010832.1/Dlo_011328.1/Dlo_011330.1/Dlo_011378.1/Dlo_011449.1/Dlo_012750.1/Dlo_013005.1/Dlo_013348.1/Dlo_013489.1/Dlo_013998.1/Dlo_013999.1/Dlo_01400…	82
GO:0009416	BP response to light stimulus	460/9835	627/14868	4.28e-05	0.00679868	0.00673046	Dlo_000030.1/Dlo_000202.2/Dlo_000257.1/Dlo_000274.1/Dlo_000296.1/Dlo_000316.1/Dlo_000340.1/Dlo_000351.2/Dlo_000355.1/Dlo_000389.1/Dlo_000488.1/Dlo_000616.1/Dlo_000687.1/Dlo_000688.1/Dlo_000698.1/Dlo_000724.1/Dlo_000740.1/Dlo_000782.1/Dlo_000784.1/Dlo_000791.1/Dlo_000965.1/Dlo_000977.1/Dlo_001189.1/Dlo_001197.1/Dlo_001277.1/Dlo_001297.1/Dlo_001367.1/Dlo_001444.1/Dlo_001456.1/Dlo_001476.1/Dlo_00157…	460
GO:0009314	BP response to radiation	492/9835	673/14868	4.29e-05	0.00679868	0.00673046	Dlo_000030.1/Dlo_000202.2/Dlo_000257.1/Dlo_000274.1/Dlo_000296.1/Dlo_000316.1/Dlo_000340.1/Dlo_000351.2/Dlo_000355.1/Dlo_000389.1/Dlo_000488.1/Dlo_000616.1/Dlo_000687.1/Dlo_000688.1/Dlo_000698.1/Dlo_000724.1/Dlo_000740.1/Dlo_000782.1/Dlo_000784.1/Dlo_000791.1/Dlo_000906.1/Dlo_000907.1/Dlo_000965.1/Dlo_000977.1/Dlo_001189.1/Dlo_001197.1/Dlo_001277.1/Dlo_001297.1/Dlo_001367.1/Dlo_001444.1/Dlo_00145…	492
GO:0044550	BP secondary metabolite biosynthetic process	251/9835	330/14868	5.01e-05	0.00779812	0.00771988	Dlo_000154.1/Dlo_000155.1/Dlo_000156.1/Dlo_000157.1/Dlo_000257.1/Dlo_000328.1/Dlo_000333.1/Dlo_000334.1/Dlo_000542.1/Dlo_000737.1/Dlo_000782.1/Dlo_000784.1/Dlo_000791.1/Dlo_000969.1/Dlo_001995.1/Dlo_002181.1/Dlo_002494.1/Dlo_002618.1/Dlo_003284.1/Dlo_003294.1/Dlo_003425.1/Dlo_003516.1/Dlo_003523.1/Dlo_003525.1/Dlo_003862.1/Dlo_003863.1/Dlo_003883.1/Dlo_004172.1/Dlo_004631.1/Dlo_004782.1/Dlo_00490…	251
GO:0042802	MF identical protein binding	321/9835	429/14868	5.06e-05	0.00779812	0.00771988	Dlo_000036.1/Dlo_000039.1/Dlo_000063.1/Dlo_000291.1/Dlo_000312.1/Dlo_000410.1/Dlo_000456.1/Dlo_000963.1/Dlo_001115.1/Dlo_001216.1/Dlo_001375.1/Dlo_001511.1/Dlo_001626.1/Dlo_001728.3/Dlo_002270.1/Dlo_002304.1/Dlo_002462.2/Dlo_003028.1/Dlo_003049.1/Dlo_003050.1/Dlo_003158.1/Dlo_003442.1/Dlo_003659.1/Dlo_003793.1/Dlo_003794.1/Dlo_003859.1/Dlo_004275.1/Dlo_004483.1/Dlo_004667.1/Dlo_004722.1/Dlo_00490…	321
GO:0042803	MF protein homodimerization activity	183/9835	235/14868	5.17e-05	0.00784956	0.00777079	Dlo_000036.1/Dlo_000039.1/Dlo_000291.1/Dlo_000410.1/Dlo_000456.1/Dlo_000963.1/Dlo_001115.1/Dlo_001375.1/Dlo_001511.1/Dlo_001728.3/Dlo_002304.1/Dlo_003028.1/Dlo_003442.1/Dlo_003793.1/Dlo_003794.1/Dlo_003859.1/Dlo_004483.1/Dlo_004722.1/Dlo_004931.1/Dlo_005438.1/Dlo_005469.1/Dlo_005768.1/Dlo_006315.1/Dlo_006318.1/Dlo_006480.1/Dlo_006553.1/Dlo_006731.1/Dlo_006732.1/Dlo_006734.1/Dlo_006769.1/Dlo_00677…	183
GO:0009620	BP response to fungus	304/9835	405/14868	5.26e-05	0.00787756	0.00779851	Dlo_000029.1/Dlo_000084.1/Dlo_000157.1/Dlo_000315.1/Dlo_000328.1/Dlo_000333.1/Dlo_000334.1/Dlo_000506.1/Dlo_000582.1/Dlo_000989.1/Dlo_001752.3/Dlo_001754.1/Dlo_001755.1/Dlo_001777.1/Dlo_001988.1/Dlo_001992.2/Dlo_002012.1/Dlo_002181.1/Dlo_002232.1/Dlo_002322.1/Dlo_002507.1/Dlo_002577.1/Dlo_002673.1/Dlo_002852.1/Dlo_002996.1/Dlo_003343.1/Dlo_003421.1/Dlo_003422.1/Dlo_003447.1/Dlo_003798.1/Dlo_00392…	304
GO:1902680	BP positive regulation of RNA biosynthetic process	337/9835	452/14868	5.48e-05	0.0079879	0.00790775	Dlo_000039.1/Dlo_000069.1/Dlo_000162.1/Dlo_000175.1/Dlo_000264.1/Dlo_000293.1/Dlo_000312.1/Dlo_000590.1/Dlo_000649.1/Dlo_000764.1/Dlo_000947.1/Dlo_001190.1/Dlo_001367.1/Dlo_001368.1/Dlo_001412.1/Dlo_001685.1/Dlo_001752.3/Dlo_001993.1/Dlo_001994.1/Dlo_002458.1/Dlo_002498.1/Dlo_002948.1/Dlo_002989.1/Dlo_003018.1/Dlo_003296.1/Dlo_003348.2/Dlo_003442.1/Dlo_003697.1/Dlo_004249.1/Dlo_004457.1/Dlo_00448…	337
GO:1903508	BP positive regulation of nucleic acid-templated transcription	337/9835	452/14868	5.48e-05	0.0079879	0.00790775	Dlo_000039.1/Dlo_000069.1/Dlo_000162.1/Dlo_000175.1/Dlo_000264.1/Dlo_000293.1/Dlo_000312.1/Dlo_000590.1/Dlo_000649.1/Dlo_000764.1/Dlo_000947.1/Dlo_001190.1/Dlo_001367.1/Dlo_001368.1/Dlo_001412.1/Dlo_001685.1/Dlo_001752.3/Dlo_001993.1/Dlo_001994.1/Dlo_002458.1/Dlo_002498.1/Dlo_002948.1/Dlo_002989.1/Dlo_003018.1/Dlo_003296.1/Dlo_003348.2/Dlo_003442.1/Dlo_003697.1/Dlo_004249.1/Dlo_004457.1/Dlo_00448…	337
GO:0090697	BP post-embryonic plant organ morphogenesis	104/9835	127/14868	5.93e-05	0.0085251	0.00843955	Dlo_000074.1/Dlo_000184.1/Dlo_000219.1/Dlo_000264.1/Dlo_000287.1/Dlo_000483.1/Dlo_000585.2/Dlo_000697.1/Dlo_001288.2/Dlo_002052.4/Dlo_002304.1/Dlo_002669.1/Dlo_003176.1/Dlo_003343.1/Dlo_003358.1/Dlo_003609.2/Dlo_004067.1/Dlo_004099.1/Dlo_004106.2/Dlo_004328.1/Dlo_004457.1/Dlo_004585.1/Dlo_005456.1/Dlo_006438.1/Dlo_007546.1/Dlo_007732.1/Dlo_009431.1/Dlo_009806.1/Dlo_010499.1/Dlo_010505.1/Dlo_01181…	104
GO:0042493	BP response to drug	486/9835	666/14868	6.43e-05	0.00912776	0.00903617	Dlo_000120.1/Dlo_000162.1/Dlo_000191.1/Dlo_000219.1/Dlo_000290.1/Dlo_000299.1/Dlo_000315.1/Dlo_000394.1/Dlo_000410.1/Dlo_000466.1/Dlo_000530.1/Dlo_000531.1/Dlo_000532.1/Dlo_000535.1/Dlo_000538.1/Dlo_000887.1/Dlo_000909.1/Dlo_000917.1/Dlo_001208.1/Dlo_001209.1/Dlo_001211.1/Dlo_001213.1/Dlo_001315.1/Dlo_001368.1/Dlo_001497.1/Dlo_001735.1/Dlo_001967.1/Dlo_001969.1/Dlo_001971.1/Dlo_001972.1/Dlo_00197…	486
GO:0051704	BP multi-organism process	1068/9835	1514/14868	6.71e-05	0.00939176	0.00929752	Dlo_000004.1/Dlo_000029.1/Dlo_000065.2/Dlo_000084.1/Dlo_000104.1/Dlo_000120.1/Dlo_000157.1/Dlo_000251.1/Dlo_000266.1/Dlo_000279.2/Dlo_000290.1/Dlo_000315.1/Dlo_000328.1/Dlo_000333.1/Dlo_000334.1/Dlo_000343.1/Dlo_000354.2/Dlo_000355.1/Dlo_000372.1/Dlo_000440.1/Dlo_000506.1/Dlo_000520.1/Dlo_000530.1/Dlo_000531.1/Dlo_000532.1/Dlo_000535.1/Dlo_000538.1/Dlo_000582.1/Dlo_000725.1/Dlo_000737.1/Dlo_00075…	1068
GO:2000243	BP positive regulation of reproductive process	53/9835	60/14868	7.76e-05	0.0107299	0.0106222	Dlo_000030.1/Dlo_000202.2/Dlo_000296.1/Dlo_000528.1/Dlo_000698.1/Dlo_000965.1/Dlo_000986.1/Dlo_001027.1/Dlo_003174.1/Dlo_003358.1/Dlo_003537.1/Dlo_005415.2/Dlo_005425.1/Dlo_007546.1/Dlo_009599.1/Dlo_009880.1/Dlo_012576.1/Dlo_012579.1/Dlo_013505.1/Dlo_014365.1/Dlo_014509.1/Dlo_015521.1/Dlo_016586.1/Dlo_017293.1/Dlo_017294.1/Dlo_017296.1/Dlo_017615.1/Dlo_018470.1/Dlo_019967.1/Dlo_021365.1/Dlo_02242…	53
GO:0005774	CC vacuolar membrane	392/9835	532/14868	8.38e-05	0.0114356	0.0113209	Dlo_000047.1/Dlo_000104.1/Dlo_000107.1/Dlo_000141.1/Dlo_000343.1/Dlo_000394.1/Dlo_000400.1/Dlo_000453.1/Dlo_000516.1/Dlo_000642.1/Dlo_000646.1/Dlo_000818.1/Dlo_000921.1/Dlo_000948.1/Dlo_001032.1/Dlo_001433.1/Dlo_001608.1/Dlo_001616.1/Dlo_001674.1/Dlo_001759.1/Dlo_001863.1/Dlo_002071.1/Dlo_002242.1/Dlo_002244.1/Dlo_002266.2/Dlo_002530.1/Dlo_002551.1/Dlo_002801.1/Dlo_002824.1/Dlo_002867.1/Dlo_00286…	392
GO:0006820	BP anion transport	252/9835	333/14868	8.87e-05	0.0119517	0.0118317	Dlo_000219.1/Dlo_000608.1/Dlo_000676.1/Dlo_000677.1/Dlo_000678.1/Dlo_000818.1/Dlo_000917.1/Dlo_001032.1/Dlo_001118.1/Dlo_001315.1/Dlo_001629.1/Dlo_001991.1/Dlo_002262.1/Dlo_002801.1/Dlo_002867.1/Dlo_002868.1/Dlo_002869.1/Dlo_002946.1/Dlo_002960.1/Dlo_002973.1/Dlo_003145.1/Dlo_003176.1/Dlo_003201.1/Dlo_003203.1/Dlo_003205.1/Dlo_003376.1/Dlo_003539.1/Dlo_003665.1/Dlo_003793.1/Dlo_003794.1/Dlo_00410…	252
GO:0010557	BP positive regulation of macromolecule biosynthetic process	377/9835	511/14868	9.55e-05	0.012708	0.0125805	Dlo_000039.1/Dlo_000069.1/Dlo_000162.1/Dlo_000175.1/Dlo_000264.1/Dlo_000293.1/Dlo_000312.1/Dlo_000590.1/Dlo_000649.1/Dlo_000764.1/Dlo_000947.1/Dlo_001190.1/Dlo_001367.1/Dlo_001368.1/Dlo_001412.1/Dlo_001685.1/Dlo_001752.3/Dlo_001993.1/Dlo_001994.1/Dlo_002458.1/Dlo_002498.1/Dlo_002948.1/Dlo_002989.1/Dlo_003018.1/Dlo_003296.1/Dlo_003348.2/Dlo_003442.1/Dlo_003697.1/Dlo_003906.1/Dlo_004249.1/Dlo_00445…	377
GO:0046983	MF protein dimerization activity	207/9835	270/14868	9.8e-05	0.012887	0.0127577	Dlo_000036.1/Dlo_000039.1/Dlo_000291.1/Dlo_000339.1/Dlo_000410.1/Dlo_000456.1/Dlo_000764.1/Dlo_000963.1/Dlo_001115.1/Dlo_001375.1/Dlo_001511.1/Dlo_001728.3/Dlo_002304.1/Dlo_003028.1/Dlo_003442.1/Dlo_003757.1/Dlo_003793.1/Dlo_003794.1/Dlo_003859.1/Dlo_004382.1/Dlo_004387.1/Dlo_004483.1/Dlo_004722.1/Dlo_004931.1/Dlo_005438.1/Dlo_005469.1/Dlo_005768.1/Dlo_006315.1/Dlo_006318.1/Dlo_006480.1/Dlo_00655…	207
GO:0005515	MF protein binding	1257/9835	1795/14868	0.000104901	0.0134732	0.013338	Dlo_000023.1/Dlo_000036.1/Dlo_000039.1/Dlo_000063.1/Dlo_000068.1/Dlo_000069.1/Dlo_000114.1/Dlo_000124.1/Dlo_000151.1/Dlo_000201.1/Dlo_000219.1/Dlo_000265.1/Dlo_000277.1/Dlo_000291.1/Dlo_000299.1/Dlo_000303.1/Dlo_000312.1/Dlo_000339.1/Dlo_000354.2/Dlo_000393.1/Dlo_000394.1/Dlo_000398.1/Dlo_000410.1/Dlo_000456.1/Dlo_000486.1/Dlo_000498.1/Dlo_000503.1/Dlo_000528.1/Dlo_000582.1/Dlo_000635.1/Dlo_00068…	1257
GO:0009893	BP positive regulation of metabolic process	589/9835	817/14868	0.000104947	0.0134732	0.013338	Dlo_000039.1/Dlo_000065.2/Dlo_000069.1/Dlo_000162.1/Dlo_000175.1/Dlo_000191.1/Dlo_000264.1/Dlo_000266.1/Dlo_000293.1/Dlo_000312.1/Dlo_000343.1/Dlo_000453.1/Dlo_000530.1/Dlo_000531.1/Dlo_000532.1/Dlo_000535.1/Dlo_000538.1/Dlo_000590.1/Dlo_000634.2/Dlo_000649.1/Dlo_000764.1/Dlo_000877.1/Dlo_000922.1/Dlo_000947.1/Dlo_000971.1/Dlo_001190.1/Dlo_001288.2/Dlo_001367.1/Dlo_001368.1/Dlo_001412.1/Dlo_00168…	589
GO:0045893	BP positive regulation of transcription, DNA-templated	320/9835	430/14868	0.000106806	0.0135506	0.0134146	Dlo_000039.1/Dlo_000069.1/Dlo_000162.1/Dlo_000175.1/Dlo_000264.1/Dlo_000293.1/Dlo_000312.1/Dlo_000649.1/Dlo_000764.1/Dlo_001190.1/Dlo_001367.1/Dlo_001368.1/Dlo_001412.1/Dlo_001685.1/Dlo_001752.3/Dlo_001993.1/Dlo_001994.1/Dlo_002458.1/Dlo_002498.1/Dlo_002948.1/Dlo_002989.1/Dlo_003018.1/Dlo_003296.1/Dlo_003348.2/Dlo_003442.1/Dlo_003697.1/Dlo_004249.1/Dlo_004457.1/Dlo_004485.1/Dlo_004486.1/Dlo_00465…	320
GO:0090421	BP embryonic meristem initiation	22/9835	22/14868	0.000111692	0.0140057	0.0138651	Dlo_006318.1/Dlo_007785.1/Dlo_007842.3/Dlo_008599.1/Dlo_010879.1/Dlo_014673.1/Dlo_015456.2/Dlo_016247.1/Dlo_017208.1/Dlo_017622.1/Dlo_017623.1/Dlo_018995.1/Dlo_019908.1/Dlo_020288.1/Dlo_020289.1/Dlo_023514.1/Dlo_025729.1/Dlo_028154.1/Dlo_028661.1/Dlo_031473.1/Dlo_031529.1/Dlo_033319.1	22
GO:0010628	BP positive regulation of gene expression	391/9835	532/14868	0.000123104	0.0152593	0.0151061	Dlo_000039.1/Dlo_000069.1/Dlo_000162.1/Dlo_000175.1/Dlo_000264.1/Dlo_000293.1/Dlo_000312.1/Dlo_000649.1/Dlo_000764.1/Dlo_001190.1/Dlo_001367.1/Dlo_001368.1/Dlo_001412.1/Dlo_001685.1/Dlo_001752.3/Dlo_001993.1/Dlo_001994.1/Dlo_002152.1/Dlo_002458.1/Dlo_002460.1/Dlo_002498.1/Dlo_002948.1/Dlo_002989.1/Dlo_003018.1/Dlo_003103.1/Dlo_003292.2/Dlo_003296.1/Dlo_003348.2/Dlo_003442.1/Dlo_003697.1/Dlo_00386…	391
GO:0009506	CC plasmodesma	622/9835	866/14868	0.000132206	0.0160193	0.0158585	Dlo_000047.1/Dlo_000107.1/Dlo_000265.1/Dlo_000343.1/Dlo_000510.1/Dlo_000746.1/Dlo_000818.1/Dlo_000819.1/Dlo_000857.1/Dlo_000868.1/Dlo_000880.1/Dlo_000921.1/Dlo_000922.1/Dlo_000931.1/Dlo_000965.1/Dlo_000966.1/Dlo_000967.1/Dlo_001365.1/Dlo_001453.1/Dlo_001484.1/Dlo_001607.2/Dlo_001608.1/Dlo_001626.1/Dlo_001630.2/Dlo_001674.1/Dlo_001718.1/Dlo_001729.1/Dlo_001828.1/Dlo_001837.1/Dlo_001839.1/Dlo_00192…	622
GO:0055044	CC symplast	622/9835	866/14868	0.000132206	0.0160193	0.0158585	Dlo_000047.1/Dlo_000107.1/Dlo_000265.1/Dlo_000343.1/Dlo_000510.1/Dlo_000746.1/Dlo_000818.1/Dlo_000819.1/Dlo_000857.1/Dlo_000868.1/Dlo_000880.1/Dlo_000921.1/Dlo_000922.1/Dlo_000931.1/Dlo_000965.1/Dlo_000966.1/Dlo_000967.1/Dlo_001365.1/Dlo_001453.1/Dlo_001484.1/Dlo_001607.2/Dlo_001608.1/Dlo_001626.1/Dlo_001630.2/Dlo_001674.1/Dlo_001718.1/Dlo_001729.1/Dlo_001828.1/Dlo_001837.1/Dlo_001839.1/Dlo_00192…	622
GO:0098805	CC whole membrane	548/9835	759/14868	0.000142448	0.0169093	0.0167396	Dlo_000047.1/Dlo_000069.1/Dlo_000104.1/Dlo_000107.1/Dlo_000141.1/Dlo_000343.1/Dlo_000353.1/Dlo_000394.1/Dlo_000400.1/Dlo_000453.1/Dlo_000516.1/Dlo_000642.1/Dlo_000646.1/Dlo_000647.1/Dlo_000818.1/Dlo_000859.1/Dlo_000921.1/Dlo_000948.1/Dlo_001032.1/Dlo_001217.3/Dlo_001317.2/Dlo_001353.1/Dlo_001433.1/Dlo_001608.1/Dlo_001616.1/Dlo_001674.1/Dlo_001729.1/Dlo_001759.1/Dlo_001768.1/Dlo_001863.1/Dlo_00193…	548
GO:0015103	MF inorganic anion transmembrane transporter activity	61/9835	71/14868	0.000142688	0.0169093	0.0167396	Dlo_000608.1/Dlo_000676.1/Dlo_000677.1/Dlo_000678.1/Dlo_002867.1/Dlo_002868.1/Dlo_002869.1/Dlo_002973.1/Dlo_006213.1/Dlo_006655.1/Dlo_007772.1/Dlo_008635.1/Dlo_009932.1/Dlo_011300.2/Dlo_012423.1/Dlo_012424.1/Dlo_012425.1/Dlo_013489.1/Dlo_013790.1/Dlo_013860.1/Dlo_014997.1/Dlo_015427.1/Dlo_016081.1/Dlo_018618.1/Dlo_018619.1/Dlo_018628.1/Dlo_018683.1/Dlo_018744.1/Dlo_019081.1/Dlo_019315.1/Dlo_01931…	61
GO:0015075	MF ion transmembrane transporter activity	412/9835	563/14868	0.000153206	0.0179585	0.0177783	Dlo_000074.1/Dlo_000316.1/Dlo_000398.1/Dlo_000608.1/Dlo_000676.1/Dlo_000677.1/Dlo_000678.1/Dlo_000818.1/Dlo_000917.1/Dlo_001032.1/Dlo_001150.1/Dlo_001315.1/Dlo_001629.1/Dlo_001687.1/Dlo_001824.1/Dlo_002053.2/Dlo_002303.1/Dlo_002551.1/Dlo_002623.1/Dlo_002669.1/Dlo_002801.1/Dlo_002824.1/Dlo_002867.1/Dlo_002868.1/Dlo_002869.1/Dlo_002960.1/Dlo_002973.1/Dlo_003145.1/Dlo_003176.1/Dlo_003201.1/Dlo_00320…	412
GO:0098588	CC bounding membrane of organelle	613/9835	854/14868	0.000164592	0.0189611	0.0187708	Dlo_000047.1/Dlo_000069.1/Dlo_000104.1/Dlo_000107.1/Dlo_000141.1/Dlo_000301.1/Dlo_000343.1/Dlo_000353.1/Dlo_000394.1/Dlo_000400.1/Dlo_000453.1/Dlo_000516.1/Dlo_000642.1/Dlo_000646.1/Dlo_000647.1/Dlo_000818.1/Dlo_000859.1/Dlo_000921.1/Dlo_000948.1/Dlo_001032.1/Dlo_001217.3/Dlo_001317.2/Dlo_001353.1/Dlo_001433.1/Dlo_001608.1/Dlo_001616.1/Dlo_001674.1/Dlo_001729.1/Dlo_001759.1/Dlo_001768.1/Dlo_00186…	613
GO:0001134	MF transcription regulator recruiting activity	79/9835	95/14868	0.000167035	0.0189611	0.0187708	Dlo_000315.1/Dlo_000466.1/Dlo_001366.1/Dlo_002528.1/Dlo_003697.1/Dlo_004379.1/Dlo_005151.1/Dlo_005934.1/Dlo_006378.1/Dlo_007956.1/Dlo_008378.1/Dlo_008606.1/Dlo_009246.1/Dlo_010033.1/Dlo_010316.1/Dlo_010378.1/Dlo_010434.1/Dlo_011202.1/Dlo_011585.1/Dlo_011679.2/Dlo_012116.1/Dlo_012176.1/Dlo_012270.1/Dlo_012601.1/Dlo_014067.1/Dlo_014071.1/Dlo_014264.1/Dlo_014265.1/Dlo_014826.1/Dlo_014830.1/Dlo_01488…	79
GO:0001135	MF RNA polymerase II transcription regulator recruiting activity	79/9835	95/14868	0.000167035	0.0189611	0.0187708	Dlo_000315.1/Dlo_000466.1/Dlo_001366.1/Dlo_002528.1/Dlo_003697.1/Dlo_004379.1/Dlo_005151.1/Dlo_005934.1/Dlo_006378.1/Dlo_007956.1/Dlo_008378.1/Dlo_008606.1/Dlo_009246.1/Dlo_010033.1/Dlo_010316.1/Dlo_010378.1/Dlo_010434.1/Dlo_011202.1/Dlo_011585.1/Dlo_011679.2/Dlo_012116.1/Dlo_012176.1/Dlo_012270.1/Dlo_012601.1/Dlo_014067.1/Dlo_014071.1/Dlo_014264.1/Dlo_014265.1/Dlo_014826.1/Dlo_014830.1/Dlo_01488…	79
GO:0019216	BP regulation of lipid metabolic process	60/9835	70/14868	0.000186817	0.0209858	0.0207752	Dlo_000515.1/Dlo_000922.1/Dlo_000971.1/Dlo_002348.1/Dlo_003604.1/Dlo_004028.1/Dlo_004483.1/Dlo_004721.1/Dlo_005279.1/Dlo_005835.1/Dlo_006480.1/Dlo_006769.1/Dlo_006773.1/Dlo_007702.1/Dlo_007920.1/Dlo_008550.2/Dlo_008985.1/Dlo_009278.1/Dlo_009651.1/Dlo_010316.1/Dlo_010658.1/Dlo_011134.1/Dlo_011388.1/Dlo_011687.1/Dlo_012173.1/Dlo_012988.1/Dlo_014759.1/Dlo_015023.1/Dlo_016111.1/Dlo_016174.1/Dlo_01709…	60
GO:0008509	MF anion transmembrane transporter activity	195/9835	255/14868	0.00019873	0.0219106	0.0216907	Dlo_000608.1/Dlo_000676.1/Dlo_000677.1/Dlo_000678.1/Dlo_000818.1/Dlo_000917.1/Dlo_001032.1/Dlo_001315.1/Dlo_001629.1/Dlo_002801.1/Dlo_002867.1/Dlo_002868.1/Dlo_002869.1/Dlo_002960.1/Dlo_002973.1/Dlo_003145.1/Dlo_003176.1/Dlo_003201.1/Dlo_003203.1/Dlo_003205.1/Dlo_003376.1/Dlo_003539.1/Dlo_003793.1/Dlo_003794.1/Dlo_004101.1/Dlo_004228.1/Dlo_004685.1/Dlo_005121.1/Dlo_005564.2/Dlo_005613.2/Dlo_00582…	195
GO:0071489	BP cellular response to red or far red light	35/9835	38/14868	0.000199113	0.0219106	0.0216907	Dlo_000724.1/Dlo_000977.1/Dlo_002833.1/Dlo_003596.1/Dlo_004798.1/Dlo_005906.1/Dlo_005914.1/Dlo_007219.1/Dlo_010247.1/Dlo_012877.1/Dlo_014208.1/Dlo_014824.1/Dlo_015188.1/Dlo_015386.1/Dlo_016586.1/Dlo_019039.1/Dlo_019040.1/Dlo_019518.1/Dlo_020482.2/Dlo_021562.1/Dlo_022110.1/Dlo_022111.1/Dlo_022380.1/Dlo_022624.2/Dlo_025011.1/Dlo_026227.1/Dlo_027936.1/Dlo_028970.1/Dlo_029367.1/Dlo_029874.1/Dlo_02991…	35
GO:0071395	BP cellular response to jasmonic acid stimulus	112/9835	140/14868	0.000210776	0.0229597	0.0227293	Dlo_000058.2/Dlo_001744.1/Dlo_001745.1/Dlo_002618.1/Dlo_002843.1/Dlo_002852.1/Dlo_003006.1/Dlo_003516.1/Dlo_003523.1/Dlo_003525.1/Dlo_003928.1/Dlo_004189.1/Dlo_004190.1/Dlo_004197.1/Dlo_005090.1/Dlo_006299.1/Dlo_006318.1/Dlo_006606.1/Dlo_007022.1/Dlo_007505.1/Dlo_007596.1/Dlo_007967.1/Dlo_007968.1/Dlo_007970.1/Dlo_007972.1/Dlo_007973.1/Dlo_008288.1/Dlo_008317.1/Dlo_008331.1/Dlo_008846.1/Dlo_00957…	112
GO:1905393	BP plant organ formation	106/9835	132/14868	0.000234307	0.0252677	0.0250141	Dlo_000074.1/Dlo_000177.1/Dlo_000184.1/Dlo_000219.1/Dlo_000264.1/Dlo_000287.1/Dlo_000585.2/Dlo_002052.4/Dlo_002458.1/Dlo_002561.1/Dlo_002669.1/Dlo_003176.1/Dlo_003343.1/Dlo_003358.1/Dlo_003609.2/Dlo_003641.1/Dlo_004328.1/Dlo_004457.1/Dlo_004578.1/Dlo_004585.1/Dlo_005090.1/Dlo_005456.1/Dlo_006156.1/Dlo_007546.1/Dlo_007732.1/Dlo_007785.1/Dlo_008025.2/Dlo_009806.1/Dlo_011487.1/Dlo_011585.1/Dlo_01167…	106
GO:0051253	BP negative regulation of RNA metabolic process	211/9835	278/14868	0.000240231	0.02565	0.0253926	Dlo_000065.2/Dlo_000075.1/Dlo_000252.1/Dlo_000279.2/Dlo_000335.1/Dlo_000354.2/Dlo_000717.4/Dlo_000725.1/Dlo_000931.1/Dlo_001862.1/Dlo_002088.1/Dlo_002120.1/Dlo_002663.1/Dlo_002668.1/Dlo_002791.2/Dlo_002812.1/Dlo_002833.1/Dlo_002934.1/Dlo_002955.1/Dlo_003697.1/Dlo_004043.1/Dlo_004403.1/Dlo_004434.2/Dlo_004435.1/Dlo_004637.1/Dlo_004650.1/Dlo_005212.1/Dlo_005313.1/Dlo_005415.2/Dlo_005500.1/Dlo_00559…	211
GO:0050832	BP defense response to fungus	213/9835	281/14868	0.000256428	0.0271109	0.0268389	Dlo_000084.1/Dlo_000157.1/Dlo_000315.1/Dlo_000328.1/Dlo_000333.1/Dlo_000334.1/Dlo_000506.1/Dlo_000989.1/Dlo_001752.3/Dlo_001754.1/Dlo_001755.1/Dlo_001777.1/Dlo_001988.1/Dlo_001992.2/Dlo_002012.1/Dlo_002181.1/Dlo_002232.1/Dlo_002577.1/Dlo_002996.1/Dlo_003343.1/Dlo_003421.1/Dlo_003422.1/Dlo_003798.1/Dlo_003928.1/Dlo_004131.1/Dlo_004298.1/Dlo_004464.1/Dlo_005087.1/Dlo_005273.1/Dlo_005429.1/Dlo_00561…	213
GO:0048582	BP positive regulation of post-embryonic development	74/9835	89/14868	0.000270347	0.0283051	0.028021	Dlo_000030.1/Dlo_000202.2/Dlo_000296.1/Dlo_000528.1/Dlo_000698.1/Dlo_000737.1/Dlo_000965.1/Dlo_001027.1/Dlo_003018.1/Dlo_003174.1/Dlo_003358.1/Dlo_003511.1/Dlo_003537.1/Dlo_004935.1/Dlo_005415.2/Dlo_007219.1/Dlo_007546.1/Dlo_007897.1/Dlo_009880.1/Dlo_010196.1/Dlo_012514.1/Dlo_012576.1/Dlo_012579.1/Dlo_013505.1/Dlo_014241.1/Dlo_014365.1/Dlo_014509.1/Dlo_015521.1/Dlo_016586.1/Dlo_017293.1/Dlo_01729…	74
GO:0044437	CC vacuolar part	393/9835	538/14868	0.000274773	0.0284918	0.0282059	Dlo_000047.1/Dlo_000104.1/Dlo_000107.1/Dlo_000141.1/Dlo_000343.1/Dlo_000394.1/Dlo_000400.1/Dlo_000453.1/Dlo_000516.1/Dlo_000642.1/Dlo_000646.1/Dlo_000818.1/Dlo_000921.1/Dlo_000948.1/Dlo_001032.1/Dlo_001433.1/Dlo_001608.1/Dlo_001616.1/Dlo_001674.1/Dlo_001759.1/Dlo_001863.1/Dlo_002071.1/Dlo_002242.1/Dlo_002244.1/Dlo_002266.2/Dlo_002530.1/Dlo_002551.1/Dlo_002801.1/Dlo_002824.1/Dlo_002867.1/Dlo_00286…	393
GO:0010017	BP red or far-red light signaling pathway	34/9835	37/14868	0.000278856	0.0286399	0.0283525	Dlo_000724.1/Dlo_000977.1/Dlo_002833.1/Dlo_003596.1/Dlo_004798.1/Dlo_005906.1/Dlo_005914.1/Dlo_010247.1/Dlo_012877.1/Dlo_014208.1/Dlo_014824.1/Dlo_015188.1/Dlo_015386.1/Dlo_016586.1/Dlo_019039.1/Dlo_019040.1/Dlo_019518.1/Dlo_020482.2/Dlo_021562.1/Dlo_022110.1/Dlo_022111.1/Dlo_022380.1/Dlo_022624.2/Dlo_025011.1/Dlo_026227.1/Dlo_027936.1/Dlo_028970.1/Dlo_029367.1/Dlo_029874.1/Dlo_029914.2/Dlo_03034…	34
GO:0048646	BP anatomical structure formation involved in morphogenesis	202/9835	266/14868	0.000306799	0.0309207	0.0306104	Dlo_000042.1/Dlo_000074.1/Dlo_000177.1/Dlo_000184.1/Dlo_000219.1/Dlo_000264.1/Dlo_000287.1/Dlo_000470.2/Dlo_000585.2/Dlo_001189.1/Dlo_001277.1/Dlo_001471.1/Dlo_001898.1/Dlo_001991.1/Dlo_002052.4/Dlo_002112.1/Dlo_002458.1/Dlo_002561.1/Dlo_002669.1/Dlo_003176.1/Dlo_003343.1/Dlo_003358.1/Dlo_003609.2/Dlo_003641.1/Dlo_003697.1/Dlo_004328.1/Dlo_004457.1/Dlo_004478.1/Dlo_004578.1/Dlo_004585.1/Dlo_00472…	202
GO:0098656	BP anion transmembrane transport	202/9835	266/14868	0.000306799	0.0309207	0.0306104	Dlo_000608.1/Dlo_000676.1/Dlo_000677.1/Dlo_000678.1/Dlo_000818.1/Dlo_000917.1/Dlo_001032.1/Dlo_001315.1/Dlo_001629.1/Dlo_002801.1/Dlo_002867.1/Dlo_002868.1/Dlo_002869.1/Dlo_002960.1/Dlo_002973.1/Dlo_003145.1/Dlo_003176.1/Dlo_003201.1/Dlo_003203.1/Dlo_003205.1/Dlo_003376.1/Dlo_003539.1/Dlo_003793.1/Dlo_003794.1/Dlo_004101.1/Dlo_004228.1/Dlo_004685.1/Dlo_005121.1/Dlo_005564.2/Dlo_005613.2/Dlo_00582…	202
GO:0022622	BP root system development	336/9835	457/14868	0.000344418	0.0340739	0.033732	Dlo_000074.1/Dlo_000219.1/Dlo_000303.1/Dlo_000315.1/Dlo_000440.1/Dlo_000483.1/Dlo_000510.1/Dlo_000585.2/Dlo_000687.1/Dlo_000688.1/Dlo_000732.1/Dlo_001189.1/Dlo_001190.1/Dlo_001277.1/Dlo_001288.2/Dlo_001299.1/Dlo_001411.1/Dlo_001437.1/Dlo_001868.1/Dlo_001988.1/Dlo_002052.4/Dlo_002053.2/Dlo_002610.1/Dlo_002669.1/Dlo_002713.1/Dlo_002867.1/Dlo_002868.1/Dlo_002989.1/Dlo_003109.4/Dlo_003176.1/Dlo_00336…	336
GO:0048364	BP root development	336/9835	457/14868	0.000344418	0.0340739	0.033732	Dlo_000074.1/Dlo_000219.1/Dlo_000303.1/Dlo_000315.1/Dlo_000440.1/Dlo_000483.1/Dlo_000510.1/Dlo_000585.2/Dlo_000687.1/Dlo_000688.1/Dlo_000732.1/Dlo_001189.1/Dlo_001190.1/Dlo_001277.1/Dlo_001288.2/Dlo_001299.1/Dlo_001411.1/Dlo_001437.1/Dlo_001868.1/Dlo_001988.1/Dlo_002052.4/Dlo_002053.2/Dlo_002610.1/Dlo_002669.1/Dlo_002713.1/Dlo_002867.1/Dlo_002868.1/Dlo_002989.1/Dlo_003109.4/Dlo_003176.1/Dlo_00336…	336
GO:0071669	BP plant-type cell wall organization or biogenesis	174/9835	227/14868	0.000347564	0.0340739	0.033732	Dlo_000107.1/Dlo_000293.1/Dlo_000295.1/Dlo_000301.1/Dlo_000453.1/Dlo_001995.1/Dlo_002454.1/Dlo_003467.1/Dlo_003529.2/Dlo_003712.1/Dlo_003713.1/Dlo_003775.1/Dlo_003950.1/Dlo_005310.1/Dlo_005441.1/Dlo_005643.1/Dlo_005763.1/Dlo_005764.1/Dlo_005939.2/Dlo_006378.1/Dlo_006442.1/Dlo_006615.1/Dlo_007111.1/Dlo_007167.1/Dlo_007334.1/Dlo_007491.1/Dlo_007753.1/Dlo_008338.1/Dlo_008467.1/Dlo_008468.1/Dlo_00850…	174
GO:0046890	BP regulation of lipid biosynthetic process	37/9835	41/14868	0.000371645	0.0360603	0.0356984	Dlo_000515.1/Dlo_000922.1/Dlo_000971.1/Dlo_003604.1/Dlo_004028.1/Dlo_004721.1/Dlo_005279.1/Dlo_008550.2/Dlo_008985.1/Dlo_009278.1/Dlo_009651.1/Dlo_010316.1/Dlo_011388.1/Dlo_016174.1/Dlo_017090.1/Dlo_017092.1/Dlo_018758.1/Dlo_018759.2/Dlo_019210.1/Dlo_020252.1/Dlo_020449.1/Dlo_020669.1/Dlo_020670.1/Dlo_021588.1/Dlo_023379.1/Dlo_024008.1/Dlo_025482.1/Dlo_026865.2/Dlo_027395.1/Dlo_028317.2/Dlo_02858…	37
GO:0015562	MF efflux transmembrane transporter activity	29/9835	31/14868	0.000374513	0.0360603	0.0356984	Dlo_001189.1/Dlo_001277.1/Dlo_001637.1/Dlo_001718.1/Dlo_003201.1/Dlo_003203.1/Dlo_003205.1/Dlo_004381.2/Dlo_007772.1/Dlo_013330.1/Dlo_013489.1/Dlo_014022.1/Dlo_014048.1/Dlo_014116.1/Dlo_014761.1/Dlo_014763.1/Dlo_016081.1/Dlo_017899.1/Dlo_020100.1/Dlo_020694.1/Dlo_020703.1/Dlo_022782.2/Dlo_027154.1/Dlo_031430.1/dlo_035235.1/dlo_035416.1/dlo_037196.1/dlo_038397.1/dlo_038715.1	29
GO:0071229	BP cellular response to acid chemical	335/9835	456/14868	0.000386506	0.0365789	0.0362119	Dlo_000058.2/Dlo_000113.1/Dlo_000182.1/Dlo_000201.1/Dlo_000472.2/Dlo_000530.1/Dlo_000531.1/Dlo_000532.1/Dlo_000535.1/Dlo_000538.1/Dlo_000616.1/Dlo_000642.1/Dlo_000646.1/Dlo_000732.1/Dlo_000758.1/Dlo_000857.1/Dlo_000887.1/Dlo_001375.1/Dlo_001683.1/Dlo_001744.1/Dlo_001745.1/Dlo_001868.1/Dlo_001974.1/Dlo_002618.1/Dlo_002661.1/Dlo_002786.1/Dlo_002843.1/Dlo_002852.1/Dlo_002867.1/Dlo_002868.1/Dlo_00286…	335
GO:0010072	BP primary shoot apical meristem specification	19/9835	19/14868	0.000386684	0.0365789	0.0362119	Dlo_006318.1/Dlo_007785.1/Dlo_007842.3/Dlo_008599.1/Dlo_010879.1/Dlo_014673.1/Dlo_015456.2/Dlo_017208.1/Dlo_017622.1/Dlo_017623.1/Dlo_018995.1/Dlo_019908.1/Dlo_020288.1/Dlo_020289.1/Dlo_023514.1/Dlo_025729.1/Dlo_028154.1/Dlo_031473.1/Dlo_031529.1	19
GO:0005215	MF transporter activity	755/9835	1066/14868	0.000404277	0.0379106	0.0375302	Dlo_000074.1/Dlo_000104.1/Dlo_000111.1/Dlo_000316.1/Dlo_000398.1/Dlo_000429.1/Dlo_000608.1/Dlo_000676.1/Dlo_000677.1/Dlo_000678.1/Dlo_000753.1/Dlo_000754.1/Dlo_000818.1/Dlo_000917.1/Dlo_000965.1/Dlo_001032.1/Dlo_001150.1/Dlo_001189.1/Dlo_001217.3/Dlo_001277.1/Dlo_001315.1/Dlo_001356.1/Dlo_001358.3/Dlo_001361.1/Dlo_001362.1/Dlo_001364.1/Dlo_001435.1/Dlo_001560.1/Dlo_001629.1/Dlo_001637.1/Dlo_00168…	755
GO:0031325	BP positive regulation of cellular metabolic process	530/9835	738/14868	0.000417977	0.0388574	0.0384675	Dlo_000039.1/Dlo_000065.2/Dlo_000069.1/Dlo_000162.1/Dlo_000175.1/Dlo_000191.1/Dlo_000264.1/Dlo_000266.1/Dlo_000293.1/Dlo_000312.1/Dlo_000343.1/Dlo_000453.1/Dlo_000530.1/Dlo_000531.1/Dlo_000532.1/Dlo_000535.1/Dlo_000538.1/Dlo_000590.1/Dlo_000634.2/Dlo_000649.1/Dlo_000764.1/Dlo_000877.1/Dlo_000922.1/Dlo_000947.1/Dlo_000971.1/Dlo_001190.1/Dlo_001288.2/Dlo_001367.1/Dlo_001368.1/Dlo_001412.1/Dlo_00168…	530
GO:0051254	BP positive regulation of RNA metabolic process	357/9835	488/14868	0.000429361	0.0395746	0.0391775	Dlo_000039.1/Dlo_000069.1/Dlo_000162.1/Dlo_000175.1/Dlo_000264.1/Dlo_000293.1/Dlo_000312.1/Dlo_000590.1/Dlo_000649.1/Dlo_000764.1/Dlo_000947.1/Dlo_001190.1/Dlo_001367.1/Dlo_001368.1/Dlo_001412.1/Dlo_001685.1/Dlo_001752.3/Dlo_001993.1/Dlo_001994.1/Dlo_002458.1/Dlo_002460.1/Dlo_002498.1/Dlo_002948.1/Dlo_002989.1/Dlo_003018.1/Dlo_003103.1/Dlo_003211.1/Dlo_003296.1/Dlo_003348.2/Dlo_003442.1/Dlo_00369…	357
GO:0090701	BP specification of plant organ identity	24/9835	25/14868	0.000445878	0.0407487	0.0403399	Dlo_000184.1/Dlo_000287.1/Dlo_003358.1/Dlo_003609.2/Dlo_004585.1/Dlo_007732.1/Dlo_012671.1/Dlo_015581.1/Dlo_016963.1/Dlo_017293.1/Dlo_017294.1/Dlo_018613.1/Dlo_020305.1/Dlo_020654.1/Dlo_021150.1/Dlo_021466.1/Dlo_022492.1/Dlo_026074.1/Dlo_026514.1/Dlo_028976.1/Dlo_029836.2/Dlo_030807.1/Dlo_031156.1/Dlo_031930.1	24
GO:0048523	BP negative regulation of cellular process	636/9835	893/14868	0.000475631	0.0431025	0.04267	Dlo_000065.2/Dlo_000075.1/Dlo_000104.1/Dlo_000240.1/Dlo_000252.1/Dlo_000277.1/Dlo_000279.2/Dlo_000291.1/Dlo_000335.1/Dlo_000339.1/Dlo_000354.2/Dlo_000405.1/Dlo_000440.1/Dlo_000503.1/Dlo_000508.1/Dlo_000634.2/Dlo_000717.4/Dlo_000725.1/Dlo_000758.1/Dlo_000764.1/Dlo_000817.3/Dlo_000931.1/Dlo_000986.1/Dlo_001023.2/Dlo_001197.1/Dlo_001375.1/Dlo_001553.1/Dlo_001683.1/Dlo_001685.1/Dlo_001715.1/Dlo_00185…	636
GO:0009705	CC plant-type vacuole membrane	94/9835	117/14868	0.000504903	0.0453739	0.0449186	Dlo_000047.1/Dlo_001032.1/Dlo_001759.1/Dlo_002242.1/Dlo_002244.1/Dlo_002530.1/Dlo_002801.1/Dlo_002867.1/Dlo_002868.1/Dlo_002869.1/Dlo_002960.1/Dlo_002980.1/Dlo_002981.1/Dlo_003693.1/Dlo_003776.1/Dlo_004275.1/Dlo_007428.2/Dlo_008413.1/Dlo_008869.1/Dlo_008875.1/Dlo_009297.1/Dlo_009572.1/Dlo_009837.2/Dlo_009932.1/Dlo_009951.1/Dlo_010298.1/Dlo_010402.1/Dlo_010800.1/Dlo_010909.1/Dlo_011181.1/Dlo_01132…	94
GO:0010374	BP stomatal complex development	36/9835	40/14868	0.000510581	0.045505	0.0450484	Dlo_000175.1/Dlo_000309.1/Dlo_000476.1/Dlo_001370.1/Dlo_001898.1/Dlo_002123.1/Dlo_003028.1/Dlo_003546.1/Dlo_004494.1/Dlo_008642.1/Dlo_010209.1/Dlo_010210.1/Dlo_010211.1/Dlo_015006.1/Dlo_015035.2/Dlo_015185.3/Dlo_019596.2/Dlo_021893.1/Dlo_022726.1/Dlo_023285.1/Dlo_023998.1/Dlo_024495.1/Dlo_025050.1/Dlo_026252.1/Dlo_026837.2/Dlo_027125.1/Dlo_027400.1/Dlo_027694.1/Dlo_027881.2/Dlo_028632.1/Dlo_03071…	36
GO:0009624	BP response to nematode	71/9835	86/14868	0.000548181	0.0480564	0.0475742	Dlo_000343.1/Dlo_000440.1/Dlo_001658.1/Dlo_002380.1/Dlo_003145.1/Dlo_003904.1/Dlo_004101.1/Dlo_004381.2/Dlo_005186.1/Dlo_005462.1/Dlo_005642.2/Dlo_005825.1/Dlo_007306.1/Dlo_007594.1/Dlo_007772.1/Dlo_008869.1/Dlo_008875.1/Dlo_009010.1/Dlo_009012.1/Dlo_009297.1/Dlo_009298.1/Dlo_009369.1/Dlo_009906.2/Dlo_012443.1/Dlo_013101.1/Dlo_014143.2/Dlo_014198.1/Dlo_014200.1/Dlo_015185.3/Dlo_015793.1/Dlo_01741…	71
GO:0009739	BP response to gibberellin	99/9835	124/14868	0.000554082	0.0480564	0.0475742	Dlo_000182.1/Dlo_000219.1/Dlo_000315.1/Dlo_000394.1/Dlo_000410.1/Dlo_000616.1/Dlo_000732.1/Dlo_000758.1/Dlo_001164.2/Dlo_001165.1/Dlo_001166.1/Dlo_001167.1/Dlo_001683.1/Dlo_002528.1/Dlo_002577.1/Dlo_002635.1/Dlo_003018.1/Dlo_003511.1/Dlo_004379.1/Dlo_005438.1/Dlo_005655.2/Dlo_007059.1/Dlo_007488.1/Dlo_009637.1/Dlo_009698.1/Dlo_010022.1/Dlo_010329.1/Dlo_010378.1/Dlo_011085.1/Dlo_011585.1/Dlo_01167…	99
GO:0090351	BP seedling development	68/9835	82/14868	0.000556037	0.0480564	0.0475742	Dlo_000360.1/Dlo_000764.1/Dlo_000922.1/Dlo_001373.2/Dlo_001616.1/Dlo_002979.1/Dlo_003427.1/Dlo_004485.1/Dlo_004722.1/Dlo_006093.1/Dlo_006216.1/Dlo_006450.1/Dlo_007374.1/Dlo_007488.1/Dlo_007862.1/Dlo_007910.1/Dlo_008956.1/Dlo_009212.1/Dlo_009426.1/Dlo_009427.1/Dlo_009698.1/Dlo_010086.1/Dlo_010658.1/Dlo_010670.2/Dlo_010834.1/Dlo_011181.1/Dlo_011760.1/Dlo_012164.1/Dlo_015014.1/Dlo_015193.1/Dlo_01541…	68
GO:0000989	MF obsolete transcription factor activity, transcription factor binding	88/9835	109/14868	0.000557033	0.0480564	0.0475742	Dlo_000315.1/Dlo_000466.1/Dlo_001366.1/Dlo_001456.1/Dlo_002528.1/Dlo_003697.1/Dlo_004379.1/Dlo_005151.1/Dlo_005934.1/Dlo_006157.2/Dlo_006378.1/Dlo_007956.1/Dlo_008378.1/Dlo_008606.1/Dlo_009246.1/Dlo_010033.1/Dlo_010316.1/Dlo_010378.1/Dlo_010434.1/Dlo_011202.1/Dlo_011585.1/Dlo_011679.2/Dlo_012116.1/Dlo_012160.1/Dlo_012176.1/Dlo_012270.1/Dlo_012601.1/Dlo_013380.1/Dlo_014067.1/Dlo_014071.1/Dlo_01426…	88
GO:0045935	BP positive regulation of nucleobase-containing compound metabolic process	384/9835	528/14868	0.000564673	0.0483288	0.0478439	Dlo_000039.1/Dlo_000069.1/Dlo_000162.1/Dlo_000175.1/Dlo_000264.1/Dlo_000293.1/Dlo_000312.1/Dlo_000590.1/Dlo_000649.1/Dlo_000764.1/Dlo_000947.1/Dlo_001190.1/Dlo_001367.1/Dlo_001368.1/Dlo_001412.1/Dlo_001685.1/Dlo_001752.3/Dlo_001993.1/Dlo_001994.1/Dlo_002142.1/Dlo_002458.1/Dlo_002460.1/Dlo_002498.1/Dlo_002526.1/Dlo_002948.1/Dlo_002989.1/Dlo_003018.1/Dlo_003103.1/Dlo_003191.3/Dlo_003211.1/Dlo_00329…	384
