# Supplementary material for: Identification and functional analysis of the LEAFY gene in longan flower induction
Source: BMC Genomics. 2024 Mar 25;25:308. doi: 10.1186/s12864-024-10229-x (PMC10962150; doi:10.1186/s12864-024-10229-x)
Supplement: Supplementary file 6 — Supplementary Material 6 [file 12864_2024_10229_MOESM6_ESM.xls]

## Sheet: Sheet1
Supplementary Table S6. The 82 known motif enrichment results of DAP-seq analysis.
Rank	Motif	Name	P-value	log P-pvalue	q-value (Benjamini)	# Target Sequences with Motif	% of Targets Sequences with Motif	Num ofPeaks	Peak_name
1		GATA3(Zf)/iTreg-Gata3-ChIP-Seq(GSE20898)/Homer	1e-25	-59.42	0	22075	0.293	41091	IP_SJ_vs_In_SJ_peak_1	IP_SJ_vs_In_SJ_peak_10	IP_SJ_vs_In_SJ_peak_10131	IP_SJ_vs_In_SJ_peak_10150	IP_SJ_vs_In_SJ_peak_10156	IP_SJ_vs_In_SJ_peak_10201	IP_SJ_vs_In_SJ_peak_10202	IP_SJ_vs_In_SJ_peak_10234	IP_SJ_vs_In_SJ_peak_10235	IP_SJ_vs_In_SJ_peak_10245	IP_SJ_vs_In_SJ_peak_10254	IP_SJ_vs_In_SJ_peak_10256	IP_SJ_vs_In_SJ_peak_10304	IP_SJ_vs_In_SJ_peak_10375	IP_SJ_vs_In_SJ_peak_10410	IP_SJ_vs_In_SJ_peak_10483	IP_SJ_vs_In_SJ_peak_10490	IP_SJ_vs_In_SJ_peak_1050	IP_SJ_vs_In_SJ_peak_10504	IP_SJ_vs_In_SJ_peak_10521	IP_SJ_vs_In_SJ_peak_10542	IP_SJ_vs_In_SJ_peak_1059	IP_SJ_vs_In_SJ_peak_1061	IP_SJ_vs_In_SJ_peak_10737	IP_SJ_vs_In_SJ_peak_10788	IP_SJ_vs_In_SJ_peak_10795	IP_SJ_vs_In_SJ_peak_10818	IP_SJ_vs_In_SJ_peak_1085	IP_SJ_vs_In_SJ_peak_10899	IP_SJ_vs_In_SJ_peak_10914	IP_SJ_vs_In_SJ_peak_11072	IP_SJ_vs_In_SJ_peak_11085	IP_SJ_vs_In_SJ_peak_11091	IP_SJ_vs_In_SJ_peak_11143	IP_SJ_vs_In_SJ_peak_11161	IP_SJ_vs_In_SJ_peak_11204	IP_SJ_vs_In_SJ_peak_11229	IP_SJ_vs_In_SJ_peak_11256	IP_SJ_vs_In_SJ_peak_11270	IP_SJ_vs_In_SJ_peak_11292	IP_SJ_vs_In_SJ_peak_11348
2		AMYB(HTH)/Testes-AMYB-ChIP-Seq(GSE44588)/Homer	1e-18	-43.4	0	6202	0.0823	14480	IP_SJ_vs_In_SJ_peak_10000	IP_SJ_vs_In_SJ_peak_10003	IP_SJ_vs_In_SJ_peak_10084	IP_SJ_vs_In_SJ_peak_101	IP_SJ_vs_In_SJ_peak_1011	IP_SJ_vs_In_SJ_peak_10120	IP_SJ_vs_In_SJ_peak_1017	IP_SJ_vs_In_SJ_peak_10188	IP_SJ_vs_In_SJ_peak_10195	IP_SJ_vs_In_SJ_peak_102	IP_SJ_vs_In_SJ_peak_10203	IP_SJ_vs_In_SJ_peak_10228	IP_SJ_vs_In_SJ_peak_10231	IP_SJ_vs_In_SJ_peak_10276	IP_SJ_vs_In_SJ_peak_10300	IP_SJ_vs_In_SJ_peak_10319	IP_SJ_vs_In_SJ_peak_10321	IP_SJ_vs_In_SJ_peak_10383	IP_SJ_vs_In_SJ_peak_10403	IP_SJ_vs_In_SJ_peak_10405	IP_SJ_vs_In_SJ_peak_10442	IP_SJ_vs_In_SJ_peak_10489	IP_SJ_vs_In_SJ_peak_10491	IP_SJ_vs_In_SJ_peak_10513	IP_SJ_vs_In_SJ_peak_10550	IP_SJ_vs_In_SJ_peak_10566	IP_SJ_vs_In_SJ_peak_10571	IP_SJ_vs_In_SJ_peak_10642	IP_SJ_vs_In_SJ_peak_10645	IP_SJ_vs_In_SJ_peak_10691	IP_SJ_vs_In_SJ_peak_10715	IP_SJ_vs_In_SJ_peak_10716	IP_SJ_vs_In_SJ_peak_10721	IP_SJ_vs_In_SJ_peak_10782	IP_SJ_vs_In_SJ_peak_10787	IP_SJ_vs_In_SJ_peak_10795	IP_SJ_vs_In_SJ_peak_10798	IP_SJ_vs_In_SJ_peak_10823	IP_SJ_vs_In_SJ_peak_10827	IP_SJ_vs_In_SJ_peak_10828	IP_SJ_vs_In_SJ_peak_10856
3		SeqBias: TA-repeat	1e-17	-39.57	0	74234	0.9853	75050	IP_SJ_vs_In_SJ_peak_1	IP_SJ_vs_In_SJ_peak_10	IP_SJ_vs_In_SJ_peak_10004	IP_SJ_vs_In_SJ_peak_10007	IP_SJ_vs_In_SJ_peak_1001	IP_SJ_vs_In_SJ_peak_10020	IP_SJ_vs_In_SJ_peak_10023	IP_SJ_vs_In_SJ_peak_10028	IP_SJ_vs_In_SJ_peak_1003	IP_SJ_vs_In_SJ_peak_10037	IP_SJ_vs_In_SJ_peak_10040	IP_SJ_vs_In_SJ_peak_10045	IP_SJ_vs_In_SJ_peak_10046	IP_SJ_vs_In_SJ_peak_10053	IP_SJ_vs_In_SJ_peak_10054	IP_SJ_vs_In_SJ_peak_10061	IP_SJ_vs_In_SJ_peak_10067	IP_SJ_vs_In_SJ_peak_10069	IP_SJ_vs_In_SJ_peak_1007	IP_SJ_vs_In_SJ_peak_10072	IP_SJ_vs_In_SJ_peak_10074	IP_SJ_vs_In_SJ_peak_10079	IP_SJ_vs_In_SJ_peak_10081	IP_SJ_vs_In_SJ_peak_10084	IP_SJ_vs_In_SJ_peak_10089	IP_SJ_vs_In_SJ_peak_10095	IP_SJ_vs_In_SJ_peak_1010	IP_SJ_vs_In_SJ_peak_10101	IP_SJ_vs_In_SJ_peak_10102	IP_SJ_vs_In_SJ_peak_10104	IP_SJ_vs_In_SJ_peak_10105	IP_SJ_vs_In_SJ_peak_10108	IP_SJ_vs_In_SJ_peak_1011	IP_SJ_vs_In_SJ_peak_10114	IP_SJ_vs_In_SJ_peak_10125	IP_SJ_vs_In_SJ_peak_10131	IP_SJ_vs_In_SJ_peak_10146	IP_SJ_vs_In_SJ_peak_10151	IP_SJ_vs_In_SJ_peak_10152	IP_SJ_vs_In_SJ_peak_10156	IP_SJ_vs_In_SJ_peak_10157
4		MYB(HTH)/ERMYB-Myb-ChIPSeq(GSE22095)/Homer	1e-16	-37.28	0	9544	0.1267	21246	IP_SJ_vs_In_SJ_peak_1	IP_SJ_vs_In_SJ_peak_10	IP_SJ_vs_In_SJ_peak_10066	IP_SJ_vs_In_SJ_peak_10076	IP_SJ_vs_In_SJ_peak_10080	IP_SJ_vs_In_SJ_peak_10097	IP_SJ_vs_In_SJ_peak_10107	IP_SJ_vs_In_SJ_peak_10115	IP_SJ_vs_In_SJ_peak_10116	IP_SJ_vs_In_SJ_peak_10122	IP_SJ_vs_In_SJ_peak_10131	IP_SJ_vs_In_SJ_peak_1014	IP_SJ_vs_In_SJ_peak_10140	IP_SJ_vs_In_SJ_peak_10143	IP_SJ_vs_In_SJ_peak_10151	IP_SJ_vs_In_SJ_peak_10157	IP_SJ_vs_In_SJ_peak_10167	IP_SJ_vs_In_SJ_peak_10181	IP_SJ_vs_In_SJ_peak_10182	IP_SJ_vs_In_SJ_peak_102	IP_SJ_vs_In_SJ_peak_10204	IP_SJ_vs_In_SJ_peak_10205	IP_SJ_vs_In_SJ_peak_10228	IP_SJ_vs_In_SJ_peak_10230	IP_SJ_vs_In_SJ_peak_10233	IP_SJ_vs_In_SJ_peak_1024	IP_SJ_vs_In_SJ_peak_10247	IP_SJ_vs_In_SJ_peak_10252	IP_SJ_vs_In_SJ_peak_10258	IP_SJ_vs_In_SJ_peak_1026	IP_SJ_vs_In_SJ_peak_10277	IP_SJ_vs_In_SJ_peak_10283	IP_SJ_vs_In_SJ_peak_10286	IP_SJ_vs_In_SJ_peak_10298	IP_SJ_vs_In_SJ_peak_1031	IP_SJ_vs_In_SJ_peak_10316	IP_SJ_vs_In_SJ_peak_10321	IP_SJ_vs_In_SJ_peak_10322	IP_SJ_vs_In_SJ_peak_10330	IP_SJ_vs_In_SJ_peak_10332	IP_SJ_vs_In_SJ_peak_10334
5		PABPC1(?)/MEL-PABC1-CLIP-Seq(GSE69755)/Homer	1e-15	-36.28	0	59870	0.7946	70274	IP_SJ_vs_In_SJ_peak_1	IP_SJ_vs_In_SJ_peak_10	IP_SJ_vs_In_SJ_peak_1001	IP_SJ_vs_In_SJ_peak_10010	IP_SJ_vs_In_SJ_peak_10022	IP_SJ_vs_In_SJ_peak_10032	IP_SJ_vs_In_SJ_peak_10034	IP_SJ_vs_In_SJ_peak_10036	IP_SJ_vs_In_SJ_peak_10037	IP_SJ_vs_In_SJ_peak_10045	IP_SJ_vs_In_SJ_peak_10047	IP_SJ_vs_In_SJ_peak_10053	IP_SJ_vs_In_SJ_peak_10055	IP_SJ_vs_In_SJ_peak_10058	IP_SJ_vs_In_SJ_peak_10061	IP_SJ_vs_In_SJ_peak_10065	IP_SJ_vs_In_SJ_peak_10068	IP_SJ_vs_In_SJ_peak_10069	IP_SJ_vs_In_SJ_peak_10073	IP_SJ_vs_In_SJ_peak_10074	IP_SJ_vs_In_SJ_peak_10080	IP_SJ_vs_In_SJ_peak_10083	IP_SJ_vs_In_SJ_peak_10094	IP_SJ_vs_In_SJ_peak_10098	IP_SJ_vs_In_SJ_peak_10101	IP_SJ_vs_In_SJ_peak_10103	IP_SJ_vs_In_SJ_peak_10115	IP_SJ_vs_In_SJ_peak_10116	IP_SJ_vs_In_SJ_peak_1012	IP_SJ_vs_In_SJ_peak_10121	IP_SJ_vs_In_SJ_peak_10124	IP_SJ_vs_In_SJ_peak_10132	IP_SJ_vs_In_SJ_peak_10138	IP_SJ_vs_In_SJ_peak_10143	IP_SJ_vs_In_SJ_peak_10146	IP_SJ_vs_In_SJ_peak_10148	IP_SJ_vs_In_SJ_peak_10166	IP_SJ_vs_In_SJ_peak_10168	IP_SJ_vs_In_SJ_peak_10175	IP_SJ_vs_In_SJ_peak_1018	IP_SJ_vs_In_SJ_peak_10181
6		LHY(Myb)/Seedling-LHY-ChIP-Seq(GSE52175)/Homer	1e-15	-35.09	0	21530	0.2858	40161	IP_SJ_vs_In_SJ_peak_10	IP_SJ_vs_In_SJ_peak_100	IP_SJ_vs_In_SJ_peak_10001	IP_SJ_vs_In_SJ_peak_10003	IP_SJ_vs_In_SJ_peak_10004	IP_SJ_vs_In_SJ_peak_1001	IP_SJ_vs_In_SJ_peak_10020	IP_SJ_vs_In_SJ_peak_10023	IP_SJ_vs_In_SJ_peak_10028	IP_SJ_vs_In_SJ_peak_10033	IP_SJ_vs_In_SJ_peak_10040	IP_SJ_vs_In_SJ_peak_10045	IP_SJ_vs_In_SJ_peak_10046	IP_SJ_vs_In_SJ_peak_10049	IP_SJ_vs_In_SJ_peak_1005	IP_SJ_vs_In_SJ_peak_10053	IP_SJ_vs_In_SJ_peak_10058	IP_SJ_vs_In_SJ_peak_10059	IP_SJ_vs_In_SJ_peak_10061	IP_SJ_vs_In_SJ_peak_10067	IP_SJ_vs_In_SJ_peak_10069	IP_SJ_vs_In_SJ_peak_1007	IP_SJ_vs_In_SJ_peak_10072	IP_SJ_vs_In_SJ_peak_10078	IP_SJ_vs_In_SJ_peak_10079	IP_SJ_vs_In_SJ_peak_10081	IP_SJ_vs_In_SJ_peak_10084	IP_SJ_vs_In_SJ_peak_10090	IP_SJ_vs_In_SJ_peak_10094	IP_SJ_vs_In_SJ_peak_10095	IP_SJ_vs_In_SJ_peak_1010	IP_SJ_vs_In_SJ_peak_10100	IP_SJ_vs_In_SJ_peak_10101	IP_SJ_vs_In_SJ_peak_10102	IP_SJ_vs_In_SJ_peak_10103	IP_SJ_vs_In_SJ_peak_10104	IP_SJ_vs_In_SJ_peak_10105	IP_SJ_vs_In_SJ_peak_10109	IP_SJ_vs_In_SJ_peak_1011	IP_SJ_vs_In_SJ_peak_10114	IP_SJ_vs_In_SJ_peak_10125
7		BMYB(HTH)/Hela-BMYB-ChIP-Seq(GSE27030)/Homer	1e-13	-31.94	0	8191	0.1087	18619	IP_SJ_vs_In_SJ_peak_1	IP_SJ_vs_In_SJ_peak_10000	IP_SJ_vs_In_SJ_peak_16331	IP_SJ_vs_In_SJ_peak_16884	IP_SJ_vs_In_SJ_peak_18304	IP_SJ_vs_In_SJ_peak_20415	IP_SJ_vs_In_SJ_peak_24619	IP_SJ_vs_In_SJ_peak_26485	IP_SJ_vs_In_SJ_peak_27594	IP_SJ_vs_In_SJ_peak_28681	IP_SJ_vs_In_SJ_peak_28866	IP_SJ_vs_In_SJ_peak_2916	IP_SJ_vs_In_SJ_peak_32907	IP_SJ_vs_In_SJ_peak_483	IP_SJ_vs_In_SJ_peak_49106	IP_SJ_vs_In_SJ_peak_5832	IP_SJ_vs_In_SJ_peak_60337	IP_SJ_vs_In_SJ_peak_62026	IP_SJ_vs_In_SJ_peak_65879	IP_SJ_vs_In_SJ_peak_67941	IP_SJ_vs_In_SJ_peak_71127
8		REB1/SacCer-Promoters/Homer	1e-11	-27.26	0	755	0.01	1794	IP_SJ_vs_In_SJ_peak_10012	IP_SJ_vs_In_SJ_peak_10028	IP_SJ_vs_In_SJ_peak_1000	IP_SJ_vs_In_SJ_peak_10000	IP_SJ_vs_In_SJ_peak_10001	IP_SJ_vs_In_SJ_peak_10002	IP_SJ_vs_In_SJ_peak_10003	IP_SJ_vs_In_SJ_peak_10004	IP_SJ_vs_In_SJ_peak_10005	IP_SJ_vs_In_SJ_peak_10008	IP_SJ_vs_In_SJ_peak_10009	IP_SJ_vs_In_SJ_peak_1001	IP_SJ_vs_In_SJ_peak_10011	IP_SJ_vs_In_SJ_peak_10012	IP_SJ_vs_In_SJ_peak_10013	IP_SJ_vs_In_SJ_peak_10014	IP_SJ_vs_In_SJ_peak_10015	IP_SJ_vs_In_SJ_peak_1002	IP_SJ_vs_In_SJ_peak_10021	IP_SJ_vs_In_SJ_peak_10026	IP_SJ_vs_In_SJ_peak_10027	IP_SJ_vs_In_SJ_peak_10029	IP_SJ_vs_In_SJ_peak_10031	IP_SJ_vs_In_SJ_peak_10032	IP_SJ_vs_In_SJ_peak_10036	IP_SJ_vs_In_SJ_peak_10037	IP_SJ_vs_In_SJ_peak_10038	IP_SJ_vs_In_SJ_peak_10041	IP_SJ_vs_In_SJ_peak_10044	IP_SJ_vs_In_SJ_peak_10046	IP_SJ_vs_In_SJ_peak_10047	IP_SJ_vs_In_SJ_peak_10048	IP_SJ_vs_In_SJ_peak_10051	IP_SJ_vs_In_SJ_peak_10052	IP_SJ_vs_In_SJ_peak_10056	IP_SJ_vs_In_SJ_peak_10057	IP_SJ_vs_In_SJ_peak_10058	IP_SJ_vs_In_SJ_peak_10059	IP_SJ_vs_In_SJ_peak_1006	IP_SJ_vs_In_SJ_peak_10061	IP_SJ_vs_In_SJ_peak_10063
9		CRX(Homeobox)/Retina-Crx-ChIP-Seq(GSE20012)/Homer	1e-10	-25.01	0	25928	0.3441	45603	IP_SJ_vs_In_SJ_peak_1	IP_SJ_vs_In_SJ_peak_1000	IP_SJ_vs_In_SJ_peak_100	IP_SJ_vs_In_SJ_peak_1000	IP_SJ_vs_In_SJ_peak_10000	IP_SJ_vs_In_SJ_peak_10002	IP_SJ_vs_In_SJ_peak_10003	IP_SJ_vs_In_SJ_peak_10004	IP_SJ_vs_In_SJ_peak_10005	IP_SJ_vs_In_SJ_peak_10008	IP_SJ_vs_In_SJ_peak_10009	IP_SJ_vs_In_SJ_peak_1001	IP_SJ_vs_In_SJ_peak_10011	IP_SJ_vs_In_SJ_peak_10012	IP_SJ_vs_In_SJ_peak_10013	IP_SJ_vs_In_SJ_peak_10014	IP_SJ_vs_In_SJ_peak_10015	IP_SJ_vs_In_SJ_peak_1002	IP_SJ_vs_In_SJ_peak_10021	IP_SJ_vs_In_SJ_peak_10023	IP_SJ_vs_In_SJ_peak_10026	IP_SJ_vs_In_SJ_peak_10027	IP_SJ_vs_In_SJ_peak_10028	IP_SJ_vs_In_SJ_peak_10029	IP_SJ_vs_In_SJ_peak_10031	IP_SJ_vs_In_SJ_peak_10032	IP_SJ_vs_In_SJ_peak_10036	IP_SJ_vs_In_SJ_peak_10037	IP_SJ_vs_In_SJ_peak_10038	IP_SJ_vs_In_SJ_peak_10040	IP_SJ_vs_In_SJ_peak_10041	IP_SJ_vs_In_SJ_peak_10043	IP_SJ_vs_In_SJ_peak_10044	IP_SJ_vs_In_SJ_peak_10047	IP_SJ_vs_In_SJ_peak_10048	IP_SJ_vs_In_SJ_peak_10051	IP_SJ_vs_In_SJ_peak_10052	IP_SJ_vs_In_SJ_peak_10054	IP_SJ_vs_In_SJ_peak_10056	IP_SJ_vs_In_SJ_peak_10057	IP_SJ_vs_In_SJ_peak_10059
10		Dorsal(RHD)/Embryo-dl-ChIP-Seq(GSE65441)/Homer	1e-10	-24.47	0	331	0.0044	870	IP_SJ_vs_In_SJ_peak_10023	IP_SJ_vs_In_SJ_peak_10054	IP_SJ_vs_In_SJ_peak_10004	IP_SJ_vs_In_SJ_peak_10005	IP_SJ_vs_In_SJ_peak_10006	IP_SJ_vs_In_SJ_peak_10009	IP_SJ_vs_In_SJ_peak_10012	IP_SJ_vs_In_SJ_peak_10013	IP_SJ_vs_In_SJ_peak_10020	IP_SJ_vs_In_SJ_peak_10023	IP_SJ_vs_In_SJ_peak_10036	IP_SJ_vs_In_SJ_peak_10039	IP_SJ_vs_In_SJ_peak_10040	IP_SJ_vs_In_SJ_peak_10046	IP_SJ_vs_In_SJ_peak_10047	IP_SJ_vs_In_SJ_peak_10048	IP_SJ_vs_In_SJ_peak_10049	IP_SJ_vs_In_SJ_peak_10053	IP_SJ_vs_In_SJ_peak_10057	IP_SJ_vs_In_SJ_peak_1006	IP_SJ_vs_In_SJ_peak_10060	IP_SJ_vs_In_SJ_peak_10061	IP_SJ_vs_In_SJ_peak_10068	IP_SJ_vs_In_SJ_peak_10069	IP_SJ_vs_In_SJ_peak_1007	IP_SJ_vs_In_SJ_peak_10071	IP_SJ_vs_In_SJ_peak_10073	IP_SJ_vs_In_SJ_peak_10074	IP_SJ_vs_In_SJ_peak_10076	IP_SJ_vs_In_SJ_peak_10078	IP_SJ_vs_In_SJ_peak_10079	IP_SJ_vs_In_SJ_peak_10081	IP_SJ_vs_In_SJ_peak_10082	IP_SJ_vs_In_SJ_peak_10084	IP_SJ_vs_In_SJ_peak_10087	IP_SJ_vs_In_SJ_peak_10088	IP_SJ_vs_In_SJ_peak_10093	IP_SJ_vs_In_SJ_peak_10097	IP_SJ_vs_In_SJ_peak_10102	IP_SJ_vs_In_SJ_peak_10105	IP_SJ_vs_In_SJ_peak_10118
11		Mef2d(MADS)/Retina-Mef2d-ChIP-Seq(GSE61391)/Homer	1e-07	-16.9	0	4650	0.0617	11210	IP_SJ_vs_In_SJ_peak_10000	IP_SJ_vs_In_SJ_peak_10003	IP_SJ_vs_In_SJ_peak_10003	IP_SJ_vs_In_SJ_peak_10004	IP_SJ_vs_In_SJ_peak_10006	IP_SJ_vs_In_SJ_peak_10007	IP_SJ_vs_In_SJ_peak_10008	IP_SJ_vs_In_SJ_peak_10011	IP_SJ_vs_In_SJ_peak_10016	IP_SJ_vs_In_SJ_peak_10017	IP_SJ_vs_In_SJ_peak_10020	IP_SJ_vs_In_SJ_peak_10030	IP_SJ_vs_In_SJ_peak_10040	IP_SJ_vs_In_SJ_peak_10053	IP_SJ_vs_In_SJ_peak_10068	IP_SJ_vs_In_SJ_peak_10069	IP_SJ_vs_In_SJ_peak_1007	IP_SJ_vs_In_SJ_peak_10075	IP_SJ_vs_In_SJ_peak_1008	IP_SJ_vs_In_SJ_peak_10083	IP_SJ_vs_In_SJ_peak_10084	IP_SJ_vs_In_SJ_peak_10085	IP_SJ_vs_In_SJ_peak_10088	IP_SJ_vs_In_SJ_peak_10094	IP_SJ_vs_In_SJ_peak_10097	IP_SJ_vs_In_SJ_peak_101	IP_SJ_vs_In_SJ_peak_1010	IP_SJ_vs_In_SJ_peak_10101	IP_SJ_vs_In_SJ_peak_10103	IP_SJ_vs_In_SJ_peak_10123	IP_SJ_vs_In_SJ_peak_10124	IP_SJ_vs_In_SJ_peak_10131	IP_SJ_vs_In_SJ_peak_10134	IP_SJ_vs_In_SJ_peak_10138	IP_SJ_vs_In_SJ_peak_10141	IP_SJ_vs_In_SJ_peak_10144	IP_SJ_vs_In_SJ_peak_10149	IP_SJ_vs_In_SJ_peak_10150	IP_SJ_vs_In_SJ_peak_10154	IP_SJ_vs_In_SJ_peak_10156	IP_SJ_vs_In_SJ_peak_10158
12		SeqBias: G/A bias	1e-07	-16.86	0	75156	0.9975	75301	IP_SJ_vs_In_SJ_peak_1	IP_SJ_vs_In_SJ_peak_10	IP_SJ_vs_In_SJ_peak_10008	IP_SJ_vs_In_SJ_peak_10016	IP_SJ_vs_In_SJ_peak_10017	IP_SJ_vs_In_SJ_peak_10030	IP_SJ_vs_In_SJ_peak_10069	IP_SJ_vs_In_SJ_peak_10073	IP_SJ_vs_In_SJ_peak_10085	IP_SJ_vs_In_SJ_peak_10101	IP_SJ_vs_In_SJ_peak_10131	IP_SJ_vs_In_SJ_peak_10138	IP_SJ_vs_In_SJ_peak_10141	IP_SJ_vs_In_SJ_peak_10143	IP_SJ_vs_In_SJ_peak_10149	IP_SJ_vs_In_SJ_peak_10150	IP_SJ_vs_In_SJ_peak_10156	IP_SJ_vs_In_SJ_peak_10158	IP_SJ_vs_In_SJ_peak_10161	IP_SJ_vs_In_SJ_peak_10174	IP_SJ_vs_In_SJ_peak_10201	IP_SJ_vs_In_SJ_peak_10208	IP_SJ_vs_In_SJ_peak_10209	IP_SJ_vs_In_SJ_peak_1022	IP_SJ_vs_In_SJ_peak_10223	IP_SJ_vs_In_SJ_peak_10233	IP_SJ_vs_In_SJ_peak_10235	IP_SJ_vs_In_SJ_peak_10245	IP_SJ_vs_In_SJ_peak_10246	IP_SJ_vs_In_SJ_peak_10254	IP_SJ_vs_In_SJ_peak_10256	IP_SJ_vs_In_SJ_peak_10264	IP_SJ_vs_In_SJ_peak_10292	IP_SJ_vs_In_SJ_peak_10307	IP_SJ_vs_In_SJ_peak_10312	IP_SJ_vs_In_SJ_peak_10327	IP_SJ_vs_In_SJ_peak_10334	IP_SJ_vs_In_SJ_peak_10337	IP_SJ_vs_In_SJ_peak_1034	IP_SJ_vs_In_SJ_peak_10341	IP_SJ_vs_In_SJ_peak_1036
13		ZNF675(Zf)/HEK293-ZNF675.GFP-ChIP-Seq(GSE58341)/Homer	1e-07	-16.81	0	596	0.0079	1542	IP_SJ_vs_In_SJ_peak_10050	IP_SJ_vs_In_SJ_peak_10053	IP_SJ_vs_In_SJ_peak_10055	IP_SJ_vs_In_SJ_peak_10069	IP_SJ_vs_In_SJ_peak_1012	IP_SJ_vs_In_SJ_peak_10212	IP_SJ_vs_In_SJ_peak_10316	IP_SJ_vs_In_SJ_peak_10319	IP_SJ_vs_In_SJ_peak_10328	IP_SJ_vs_In_SJ_peak_10330	IP_SJ_vs_In_SJ_peak_10354	IP_SJ_vs_In_SJ_peak_10375	IP_SJ_vs_In_SJ_peak_10410	IP_SJ_vs_In_SJ_peak_10421	IP_SJ_vs_In_SJ_peak_10429	IP_SJ_vs_In_SJ_peak_1043	IP_SJ_vs_In_SJ_peak_10432	IP_SJ_vs_In_SJ_peak_10469	IP_SJ_vs_In_SJ_peak_10475	IP_SJ_vs_In_SJ_peak_10499	IP_SJ_vs_In_SJ_peak_10507	IP_SJ_vs_In_SJ_peak_10530	IP_SJ_vs_In_SJ_peak_10534	IP_SJ_vs_In_SJ_peak_10550	IP_SJ_vs_In_SJ_peak_10566	IP_SJ_vs_In_SJ_peak_10581	IP_SJ_vs_In_SJ_peak_10615	IP_SJ_vs_In_SJ_peak_10628	IP_SJ_vs_In_SJ_peak_10660	IP_SJ_vs_In_SJ_peak_10686	IP_SJ_vs_In_SJ_peak_10695	IP_SJ_vs_In_SJ_peak_10707	IP_SJ_vs_In_SJ_peak_10717	IP_SJ_vs_In_SJ_peak_10719	IP_SJ_vs_In_SJ_peak_10723	IP_SJ_vs_In_SJ_peak_10735	IP_SJ_vs_In_SJ_peak_10849	IP_SJ_vs_In_SJ_peak_10918	IP_SJ_vs_In_SJ_peak_10944	IP_SJ_vs_In_SJ_peak_10945	IP_SJ_vs_In_SJ_peak_10991
14		HIF2a(bHLH)/785_O-HIF2a-ChIP-Seq(GSE34871)/Homer	1e-07	-16.62	0	1309	0.0174	3263	IP_SJ_vs_In_SJ_peak_10053	IP_SJ_vs_In_SJ_peak_10075	IP_SJ_vs_In_SJ_peak_10000	IP_SJ_vs_In_SJ_peak_10002	IP_SJ_vs_In_SJ_peak_10003	IP_SJ_vs_In_SJ_peak_10004	IP_SJ_vs_In_SJ_peak_10005	IP_SJ_vs_In_SJ_peak_10006	IP_SJ_vs_In_SJ_peak_10008	IP_SJ_vs_In_SJ_peak_1001	IP_SJ_vs_In_SJ_peak_10011	IP_SJ_vs_In_SJ_peak_10014	IP_SJ_vs_In_SJ_peak_10015	IP_SJ_vs_In_SJ_peak_10019	IP_SJ_vs_In_SJ_peak_1002	IP_SJ_vs_In_SJ_peak_10022	IP_SJ_vs_In_SJ_peak_10023	IP_SJ_vs_In_SJ_peak_10024	IP_SJ_vs_In_SJ_peak_10026	IP_SJ_vs_In_SJ_peak_10027	IP_SJ_vs_In_SJ_peak_10029	IP_SJ_vs_In_SJ_peak_10030	IP_SJ_vs_In_SJ_peak_10032	IP_SJ_vs_In_SJ_peak_10033	IP_SJ_vs_In_SJ_peak_10034	IP_SJ_vs_In_SJ_peak_10035	IP_SJ_vs_In_SJ_peak_10036	IP_SJ_vs_In_SJ_peak_10037	IP_SJ_vs_In_SJ_peak_10038	IP_SJ_vs_In_SJ_peak_1004	IP_SJ_vs_In_SJ_peak_10040	IP_SJ_vs_In_SJ_peak_10041	IP_SJ_vs_In_SJ_peak_10044	IP_SJ_vs_In_SJ_peak_10045	IP_SJ_vs_In_SJ_peak_10046	IP_SJ_vs_In_SJ_peak_10047	IP_SJ_vs_In_SJ_peak_1005	IP_SJ_vs_In_SJ_peak_10050	IP_SJ_vs_In_SJ_peak_10052	IP_SJ_vs_In_SJ_peak_10053	IP_SJ_vs_In_SJ_peak_10054
15		SPCH(bHLH)/Seedling-SPCH-ChIP-Seq(GSE57497)/Homer	1e-07	-16.27	0	3784	0.0502	9302	IP_SJ_vs_In_SJ_peak_10007	IP_SJ_vs_In_SJ_peak_10024	IP_SJ_vs_In_SJ_peak_10079	IP_SJ_vs_In_SJ_peak_10176	IP_SJ_vs_In_SJ_peak_10259	IP_SJ_vs_In_SJ_peak_10331	IP_SJ_vs_In_SJ_peak_10338	IP_SJ_vs_In_SJ_peak_1037	IP_SJ_vs_In_SJ_peak_10419	IP_SJ_vs_In_SJ_peak_10456	IP_SJ_vs_In_SJ_peak_10684	IP_SJ_vs_In_SJ_peak_10927	IP_SJ_vs_In_SJ_peak_11047	IP_SJ_vs_In_SJ_peak_11054	IP_SJ_vs_In_SJ_peak_11083	IP_SJ_vs_In_SJ_peak_11133	IP_SJ_vs_In_SJ_peak_11172	IP_SJ_vs_In_SJ_peak_11194	IP_SJ_vs_In_SJ_peak_11221	IP_SJ_vs_In_SJ_peak_11341	IP_SJ_vs_In_SJ_peak_11448	IP_SJ_vs_In_SJ_peak_11836	IP_SJ_vs_In_SJ_peak_121	IP_SJ_vs_In_SJ_peak_12316	IP_SJ_vs_In_SJ_peak_12412	IP_SJ_vs_In_SJ_peak_12451	IP_SJ_vs_In_SJ_peak_12533	IP_SJ_vs_In_SJ_peak_12575	IP_SJ_vs_In_SJ_peak_12670	IP_SJ_vs_In_SJ_peak_12671	IP_SJ_vs_In_SJ_peak_1275	IP_SJ_vs_In_SJ_peak_12754	IP_SJ_vs_In_SJ_peak_12905	IP_SJ_vs_In_SJ_peak_1296	IP_SJ_vs_In_SJ_peak_13009	IP_SJ_vs_In_SJ_peak_13065	IP_SJ_vs_In_SJ_peak_13101	IP_SJ_vs_In_SJ_peak_13249	IP_SJ_vs_In_SJ_peak_13258	IP_SJ_vs_In_SJ_peak_13324	IP_SJ_vs_In_SJ_peak_13380
16		LIN-15B(Zf)/cElegans-L3-LIN15B-ChIP-Seq(modEncode)/Homer	1e-06	-16	0	10	0.0001	23	IP_SJ_vs_In_SJ_peak_10504	IP_SJ_vs_In_SJ_peak_18531	IP_SJ_vs_In_SJ_peak_10101	IP_SJ_vs_In_SJ_peak_10192	IP_SJ_vs_In_SJ_peak_10209	IP_SJ_vs_In_SJ_peak_1030	IP_SJ_vs_In_SJ_peak_10340	IP_SJ_vs_In_SJ_peak_10343	IP_SJ_vs_In_SJ_peak_10390	IP_SJ_vs_In_SJ_peak_10397	IP_SJ_vs_In_SJ_peak_1044	IP_SJ_vs_In_SJ_peak_10456	IP_SJ_vs_In_SJ_peak_10555	IP_SJ_vs_In_SJ_peak_10596	IP_SJ_vs_In_SJ_peak_10660	IP_SJ_vs_In_SJ_peak_10672	IP_SJ_vs_In_SJ_peak_10742	IP_SJ_vs_In_SJ_peak_10808	IP_SJ_vs_In_SJ_peak_10827	IP_SJ_vs_In_SJ_peak_10963	IP_SJ_vs_In_SJ_peak_11006	IP_SJ_vs_In_SJ_peak_1104	IP_SJ_vs_In_SJ_peak_11051	IP_SJ_vs_In_SJ_peak_11057	IP_SJ_vs_In_SJ_peak_11058	IP_SJ_vs_In_SJ_peak_11074	IP_SJ_vs_In_SJ_peak_11080	IP_SJ_vs_In_SJ_peak_11193	IP_SJ_vs_In_SJ_peak_11216	IP_SJ_vs_In_SJ_peak_11327	IP_SJ_vs_In_SJ_peak_11338	IP_SJ_vs_In_SJ_peak_114	IP_SJ_vs_In_SJ_peak_11400	IP_SJ_vs_In_SJ_peak_11420	IP_SJ_vs_In_SJ_peak_11476	IP_SJ_vs_In_SJ_peak_115	IP_SJ_vs_In_SJ_peak_11531	IP_SJ_vs_In_SJ_peak_11589	IP_SJ_vs_In_SJ_peak_11590	IP_SJ_vs_In_SJ_peak_11630	IP_SJ_vs_In_SJ_peak_11660
17		NRF(NRF)/Promoter/Homer	1e-06	-15.8	0	67	0.0009	147	IP_SJ_vs_In_SJ_peak_10886	IP_SJ_vs_In_SJ_peak_11558	IP_SJ_vs_In_SJ_peak_10131	IP_SJ_vs_In_SJ_peak_1030	IP_SJ_vs_In_SJ_peak_10340	IP_SJ_vs_In_SJ_peak_10343	IP_SJ_vs_In_SJ_peak_10390	IP_SJ_vs_In_SJ_peak_10432	IP_SJ_vs_In_SJ_peak_1044	IP_SJ_vs_In_SJ_peak_10480	IP_SJ_vs_In_SJ_peak_11051	IP_SJ_vs_In_SJ_peak_11074	IP_SJ_vs_In_SJ_peak_11080	IP_SJ_vs_In_SJ_peak_11172	IP_SJ_vs_In_SJ_peak_11226	IP_SJ_vs_In_SJ_peak_11355	IP_SJ_vs_In_SJ_peak_11420	IP_SJ_vs_In_SJ_peak_11531	IP_SJ_vs_In_SJ_peak_11590	IP_SJ_vs_In_SJ_peak_11630	IP_SJ_vs_In_SJ_peak_11632	IP_SJ_vs_In_SJ_peak_11729	IP_SJ_vs_In_SJ_peak_11749	IP_SJ_vs_In_SJ_peak_11864	IP_SJ_vs_In_SJ_peak_11995	IP_SJ_vs_In_SJ_peak_12029	IP_SJ_vs_In_SJ_peak_12141	IP_SJ_vs_In_SJ_peak_12320	IP_SJ_vs_In_SJ_peak_12388	IP_SJ_vs_In_SJ_peak_12445	IP_SJ_vs_In_SJ_peak_12493	IP_SJ_vs_In_SJ_peak_12544	IP_SJ_vs_In_SJ_peak_12656	IP_SJ_vs_In_SJ_peak_12662	IP_SJ_vs_In_SJ_peak_12766	IP_SJ_vs_In_SJ_peak_1281	IP_SJ_vs_In_SJ_peak_12818	IP_SJ_vs_In_SJ_peak_12843	IP_SJ_vs_In_SJ_peak_1290	IP_SJ_vs_In_SJ_peak_13002	IP_SJ_vs_In_SJ_peak_13185
18		CEBP(bZIP)/ThioMac-CEBPb-ChIP-Seq(GSE21512)/Homer	1e-06	-15.75	0	11312	0.1501	24368	IP_SJ_vs_In_SJ_peak_10000	IP_SJ_vs_In_SJ_peak_10003	IP_SJ_vs_In_SJ_peak_12530	IP_SJ_vs_In_SJ_peak_13516	IP_SJ_vs_In_SJ_peak_13968	IP_SJ_vs_In_SJ_peak_15804	IP_SJ_vs_In_SJ_peak_16335	IP_SJ_vs_In_SJ_peak_16341	IP_SJ_vs_In_SJ_peak_16426	IP_SJ_vs_In_SJ_peak_16894	IP_SJ_vs_In_SJ_peak_18180	IP_SJ_vs_In_SJ_peak_18335	IP_SJ_vs_In_SJ_peak_18363	IP_SJ_vs_In_SJ_peak_19919	IP_SJ_vs_In_SJ_peak_22524	IP_SJ_vs_In_SJ_peak_22528	IP_SJ_vs_In_SJ_peak_22695	IP_SJ_vs_In_SJ_peak_22746	IP_SJ_vs_In_SJ_peak_23477	IP_SJ_vs_In_SJ_peak_26844	IP_SJ_vs_In_SJ_peak_27111	IP_SJ_vs_In_SJ_peak_27197	IP_SJ_vs_In_SJ_peak_29442	IP_SJ_vs_In_SJ_peak_31227	IP_SJ_vs_In_SJ_peak_31817	IP_SJ_vs_In_SJ_peak_32123	IP_SJ_vs_In_SJ_peak_32566	IP_SJ_vs_In_SJ_peak_32628	IP_SJ_vs_In_SJ_peak_32670	IP_SJ_vs_In_SJ_peak_33176	IP_SJ_vs_In_SJ_peak_33693	IP_SJ_vs_In_SJ_peak_35085	IP_SJ_vs_In_SJ_peak_35870	IP_SJ_vs_In_SJ_peak_36481	IP_SJ_vs_In_SJ_peak_36568	IP_SJ_vs_In_SJ_peak_3841	IP_SJ_vs_In_SJ_peak_3872	IP_SJ_vs_In_SJ_peak_39424	IP_SJ_vs_In_SJ_peak_39479	IP_SJ_vs_In_SJ_peak_39539	IP_SJ_vs_In_SJ_peak_39880
19		GAGA-repeat/SacCer-Promoters/Homer	1e-06	-15.65	0	36474	0.4841	56888	IP_SJ_vs_In_SJ_peak_1	IP_SJ_vs_In_SJ_peak_10	IP_SJ_vs_In_SJ_peak_10881	IP_SJ_vs_In_SJ_peak_1189	IP_SJ_vs_In_SJ_peak_12030	IP_SJ_vs_In_SJ_peak_12762	IP_SJ_vs_In_SJ_peak_13060	IP_SJ_vs_In_SJ_peak_13073	IP_SJ_vs_In_SJ_peak_13742	IP_SJ_vs_In_SJ_peak_14242	IP_SJ_vs_In_SJ_peak_14813	IP_SJ_vs_In_SJ_peak_14832	IP_SJ_vs_In_SJ_peak_16737	IP_SJ_vs_In_SJ_peak_16854	IP_SJ_vs_In_SJ_peak_16925	IP_SJ_vs_In_SJ_peak_18036	IP_SJ_vs_In_SJ_peak_18121	IP_SJ_vs_In_SJ_peak_18625	IP_SJ_vs_In_SJ_peak_20041	IP_SJ_vs_In_SJ_peak_22635	IP_SJ_vs_In_SJ_peak_22905	IP_SJ_vs_In_SJ_peak_23902	IP_SJ_vs_In_SJ_peak_25086	IP_SJ_vs_In_SJ_peak_25325	IP_SJ_vs_In_SJ_peak_25521	IP_SJ_vs_In_SJ_peak_25551	IP_SJ_vs_In_SJ_peak_25770	IP_SJ_vs_In_SJ_peak_25989	IP_SJ_vs_In_SJ_peak_26347	IP_SJ_vs_In_SJ_peak_27055	IP_SJ_vs_In_SJ_peak_28971	IP_SJ_vs_In_SJ_peak_29066	IP_SJ_vs_In_SJ_peak_29183	IP_SJ_vs_In_SJ_peak_30519	IP_SJ_vs_In_SJ_peak_31789	IP_SJ_vs_In_SJ_peak_33755	IP_SJ_vs_In_SJ_peak_34242	IP_SJ_vs_In_SJ_peak_34323	IP_SJ_vs_In_SJ_peak_3435	IP_SJ_vs_In_SJ_peak_34946	IP_SJ_vs_In_SJ_peak_3513
20		ELT-3(Gata)/cElegans-L1-ELT3-ChIP-Seq(modEncode)/Homer	1e-06	-15.06	0	12285	0.1631	26355	IP_SJ_vs_In_SJ_peak_10000	IP_SJ_vs_In_SJ_peak_10001	IP_SJ_vs_In_SJ_peak_10231	IP_SJ_vs_In_SJ_peak_10311	IP_SJ_vs_In_SJ_peak_10351	IP_SJ_vs_In_SJ_peak_10534	IP_SJ_vs_In_SJ_peak_10635	IP_SJ_vs_In_SJ_peak_10829	IP_SJ_vs_In_SJ_peak_10991	IP_SJ_vs_In_SJ_peak_11012	IP_SJ_vs_In_SJ_peak_11055	IP_SJ_vs_In_SJ_peak_11226	IP_SJ_vs_In_SJ_peak_11355	IP_SJ_vs_In_SJ_peak_11449	IP_SJ_vs_In_SJ_peak_11729	IP_SJ_vs_In_SJ_peak_11808	IP_SJ_vs_In_SJ_peak_11818	IP_SJ_vs_In_SJ_peak_12045	IP_SJ_vs_In_SJ_peak_12536	IP_SJ_vs_In_SJ_peak_12757	IP_SJ_vs_In_SJ_peak_12983	IP_SJ_vs_In_SJ_peak_13103	IP_SJ_vs_In_SJ_peak_13124	IP_SJ_vs_In_SJ_peak_1317	IP_SJ_vs_In_SJ_peak_13191	IP_SJ_vs_In_SJ_peak_13214	IP_SJ_vs_In_SJ_peak_13221	IP_SJ_vs_In_SJ_peak_13241	IP_SJ_vs_In_SJ_peak_13487	IP_SJ_vs_In_SJ_peak_13515	IP_SJ_vs_In_SJ_peak_1356	IP_SJ_vs_In_SJ_peak_14340	IP_SJ_vs_In_SJ_peak_14528	IP_SJ_vs_In_SJ_peak_14563	IP_SJ_vs_In_SJ_peak_14671	IP_SJ_vs_In_SJ_peak_14692	IP_SJ_vs_In_SJ_peak_15015	IP_SJ_vs_In_SJ_peak_15459	IP_SJ_vs_In_SJ_peak_15834	IP_SJ_vs_In_SJ_peak_16054	IP_SJ_vs_In_SJ_peak_16065
21		SEP3(MADS)/Arabidoposis-Flower-Sep3-ChIP-Seq/Homer	1e-06	-15	0	14973	0.1987	31507	IP_SJ_vs_In_SJ_peak_100	IP_SJ_vs_In_SJ_peak_10000	IP_SJ_vs_In_SJ_peak_100	IP_SJ_vs_In_SJ_peak_1000	IP_SJ_vs_In_SJ_peak_10000	IP_SJ_vs_In_SJ_peak_10001	IP_SJ_vs_In_SJ_peak_10002	IP_SJ_vs_In_SJ_peak_10003	IP_SJ_vs_In_SJ_peak_10004	IP_SJ_vs_In_SJ_peak_10006	IP_SJ_vs_In_SJ_peak_10007	IP_SJ_vs_In_SJ_peak_10008	IP_SJ_vs_In_SJ_peak_1001	IP_SJ_vs_In_SJ_peak_10010	IP_SJ_vs_In_SJ_peak_10011	IP_SJ_vs_In_SJ_peak_10013	IP_SJ_vs_In_SJ_peak_10016	IP_SJ_vs_In_SJ_peak_10017	IP_SJ_vs_In_SJ_peak_10018	IP_SJ_vs_In_SJ_peak_10019	IP_SJ_vs_In_SJ_peak_1002	IP_SJ_vs_In_SJ_peak_10020	IP_SJ_vs_In_SJ_peak_10021	IP_SJ_vs_In_SJ_peak_10023	IP_SJ_vs_In_SJ_peak_10024	IP_SJ_vs_In_SJ_peak_10025	IP_SJ_vs_In_SJ_peak_10027	IP_SJ_vs_In_SJ_peak_10029	IP_SJ_vs_In_SJ_peak_10030	IP_SJ_vs_In_SJ_peak_10031	IP_SJ_vs_In_SJ_peak_10032	IP_SJ_vs_In_SJ_peak_10034	IP_SJ_vs_In_SJ_peak_10036	IP_SJ_vs_In_SJ_peak_10037	IP_SJ_vs_In_SJ_peak_10038	IP_SJ_vs_In_SJ_peak_10039	IP_SJ_vs_In_SJ_peak_10040	IP_SJ_vs_In_SJ_peak_10042	IP_SJ_vs_In_SJ_peak_10044	IP_SJ_vs_In_SJ_peak_10045	IP_SJ_vs_In_SJ_peak_10046
22		Gata4(Zf)/Heart-Gata4-ChIP-Seq(GSE35151)/Homer	1e-06	-13.96	0	11274	0.1496	24904	IP_SJ_vs_In_SJ_peak_1000	IP_SJ_vs_In_SJ_peak_10000	IP_SJ_vs_In_SJ_peak_10003	IP_SJ_vs_In_SJ_peak_10007	IP_SJ_vs_In_SJ_peak_10008	IP_SJ_vs_In_SJ_peak_10010	IP_SJ_vs_In_SJ_peak_10024	IP_SJ_vs_In_SJ_peak_10028	IP_SJ_vs_In_SJ_peak_10029	IP_SJ_vs_In_SJ_peak_10031	IP_SJ_vs_In_SJ_peak_10033	IP_SJ_vs_In_SJ_peak_10034	IP_SJ_vs_In_SJ_peak_10039	IP_SJ_vs_In_SJ_peak_10040	IP_SJ_vs_In_SJ_peak_10046	IP_SJ_vs_In_SJ_peak_10047	IP_SJ_vs_In_SJ_peak_10048	IP_SJ_vs_In_SJ_peak_10049	IP_SJ_vs_In_SJ_peak_10051	IP_SJ_vs_In_SJ_peak_10053	IP_SJ_vs_In_SJ_peak_10057	IP_SJ_vs_In_SJ_peak_10058	IP_SJ_vs_In_SJ_peak_10061	IP_SJ_vs_In_SJ_peak_10062	IP_SJ_vs_In_SJ_peak_10064	IP_SJ_vs_In_SJ_peak_10065	IP_SJ_vs_In_SJ_peak_10066	IP_SJ_vs_In_SJ_peak_10067	IP_SJ_vs_In_SJ_peak_1007	IP_SJ_vs_In_SJ_peak_10070	IP_SJ_vs_In_SJ_peak_10073	IP_SJ_vs_In_SJ_peak_10074	IP_SJ_vs_In_SJ_peak_10075	IP_SJ_vs_In_SJ_peak_10076	IP_SJ_vs_In_SJ_peak_1008	IP_SJ_vs_In_SJ_peak_10083	IP_SJ_vs_In_SJ_peak_10084	IP_SJ_vs_In_SJ_peak_10085	IP_SJ_vs_In_SJ_peak_10086	IP_SJ_vs_In_SJ_peak_10091	IP_SJ_vs_In_SJ_peak_10093
23		SeqBias: C/A-bias	1e-05	-13.66	0	75324	0.9998	75345	IP_SJ_vs_In_SJ_peak_1	IP_SJ_vs_In_SJ_peak_10	IP_SJ_vs_In_SJ_peak_10000	IP_SJ_vs_In_SJ_peak_10001	IP_SJ_vs_In_SJ_peak_10003	IP_SJ_vs_In_SJ_peak_10004	IP_SJ_vs_In_SJ_peak_10008	IP_SJ_vs_In_SJ_peak_10016	IP_SJ_vs_In_SJ_peak_10017	IP_SJ_vs_In_SJ_peak_10018	IP_SJ_vs_In_SJ_peak_10020	IP_SJ_vs_In_SJ_peak_10024	IP_SJ_vs_In_SJ_peak_10027	IP_SJ_vs_In_SJ_peak_1003	IP_SJ_vs_In_SJ_peak_10032	IP_SJ_vs_In_SJ_peak_10034	IP_SJ_vs_In_SJ_peak_10035	IP_SJ_vs_In_SJ_peak_10036	IP_SJ_vs_In_SJ_peak_10038	IP_SJ_vs_In_SJ_peak_10039	IP_SJ_vs_In_SJ_peak_1004	IP_SJ_vs_In_SJ_peak_10040	IP_SJ_vs_In_SJ_peak_10041	IP_SJ_vs_In_SJ_peak_10049	IP_SJ_vs_In_SJ_peak_1005	IP_SJ_vs_In_SJ_peak_10051	IP_SJ_vs_In_SJ_peak_10053	IP_SJ_vs_In_SJ_peak_10054	IP_SJ_vs_In_SJ_peak_10055	IP_SJ_vs_In_SJ_peak_10056	IP_SJ_vs_In_SJ_peak_10058	IP_SJ_vs_In_SJ_peak_10059	IP_SJ_vs_In_SJ_peak_10060	IP_SJ_vs_In_SJ_peak_10061	IP_SJ_vs_In_SJ_peak_10066	IP_SJ_vs_In_SJ_peak_10067	IP_SJ_vs_In_SJ_peak_10068	IP_SJ_vs_In_SJ_peak_1007	IP_SJ_vs_In_SJ_peak_10070	IP_SJ_vs_In_SJ_peak_10073	IP_SJ_vs_In_SJ_peak_10074
24		Sox15(HMG)/CPA-Sox15-ChIP-Seq(GSE62909)/Homer	1e-05	-13.31	0	8299	0.1102	19300	IP_SJ_vs_In_SJ_peak_1	IP_SJ_vs_In_SJ_peak_100	IP_SJ_vs_In_SJ_peak_10534	IP_SJ_vs_In_SJ_peak_10553	IP_SJ_vs_In_SJ_peak_10564	IP_SJ_vs_In_SJ_peak_10933	IP_SJ_vs_In_SJ_peak_10992	IP_SJ_vs_In_SJ_peak_11000	IP_SJ_vs_In_SJ_peak_1114	IP_SJ_vs_In_SJ_peak_11315	IP_SJ_vs_In_SJ_peak_11373	IP_SJ_vs_In_SJ_peak_1156	IP_SJ_vs_In_SJ_peak_11595	IP_SJ_vs_In_SJ_peak_11621	IP_SJ_vs_In_SJ_peak_11928	IP_SJ_vs_In_SJ_peak_120	IP_SJ_vs_In_SJ_peak_12086	IP_SJ_vs_In_SJ_peak_1231	IP_SJ_vs_In_SJ_peak_12436	IP_SJ_vs_In_SJ_peak_12479	IP_SJ_vs_In_SJ_peak_12537	IP_SJ_vs_In_SJ_peak_12551	IP_SJ_vs_In_SJ_peak_12658	IP_SJ_vs_In_SJ_peak_12668	IP_SJ_vs_In_SJ_peak_12800	IP_SJ_vs_In_SJ_peak_12855	IP_SJ_vs_In_SJ_peak_12862	IP_SJ_vs_In_SJ_peak_12960	IP_SJ_vs_In_SJ_peak_12968	IP_SJ_vs_In_SJ_peak_13019	IP_SJ_vs_In_SJ_peak_1304	IP_SJ_vs_In_SJ_peak_13095	IP_SJ_vs_In_SJ_peak_13162	IP_SJ_vs_In_SJ_peak_13262	IP_SJ_vs_In_SJ_peak_13268	IP_SJ_vs_In_SJ_peak_13323	IP_SJ_vs_In_SJ_peak_13326	IP_SJ_vs_In_SJ_peak_13507	IP_SJ_vs_In_SJ_peak_14283	IP_SJ_vs_In_SJ_peak_14332	IP_SJ_vs_In_SJ_peak_14408
25		IBL1(bHLH)/Seedling-IBL1-ChIP-Seq(GSE51120)/Homer	1e-05	-12.28	0.0001	2300	0.0305	5946	IP_SJ_vs_In_SJ_peak_10008	IP_SJ_vs_In_SJ_peak_1001	IP_SJ_vs_In_SJ_peak_10403	IP_SJ_vs_In_SJ_peak_10520	IP_SJ_vs_In_SJ_peak_10566	IP_SJ_vs_In_SJ_peak_10580	IP_SJ_vs_In_SJ_peak_10596	IP_SJ_vs_In_SJ_peak_10640	IP_SJ_vs_In_SJ_peak_10771	IP_SJ_vs_In_SJ_peak_10852	IP_SJ_vs_In_SJ_peak_10886	IP_SJ_vs_In_SJ_peak_10952	IP_SJ_vs_In_SJ_peak_11021	IP_SJ_vs_In_SJ_peak_11272	IP_SJ_vs_In_SJ_peak_11321	IP_SJ_vs_In_SJ_peak_11665	IP_SJ_vs_In_SJ_peak_11713	IP_SJ_vs_In_SJ_peak_11780	IP_SJ_vs_In_SJ_peak_11912	IP_SJ_vs_In_SJ_peak_12209	IP_SJ_vs_In_SJ_peak_12509	IP_SJ_vs_In_SJ_peak_12760	IP_SJ_vs_In_SJ_peak_12772	IP_SJ_vs_In_SJ_peak_12821	IP_SJ_vs_In_SJ_peak_12918	IP_SJ_vs_In_SJ_peak_13004	IP_SJ_vs_In_SJ_peak_13036	IP_SJ_vs_In_SJ_peak_13211	IP_SJ_vs_In_SJ_peak_13427	IP_SJ_vs_In_SJ_peak_13441	IP_SJ_vs_In_SJ_peak_13489	IP_SJ_vs_In_SJ_peak_13593	IP_SJ_vs_In_SJ_peak_13732	IP_SJ_vs_In_SJ_peak_13959	IP_SJ_vs_In_SJ_peak_13968	IP_SJ_vs_In_SJ_peak_14219	IP_SJ_vs_In_SJ_peak_143	IP_SJ_vs_In_SJ_peak_14533	IP_SJ_vs_In_SJ_peak_14577	IP_SJ_vs_In_SJ_peak_14661	IP_SJ_vs_In_SJ_peak_14776
26		Eomes(T-box)/H9-Eomes-ChIP-Seq(GSE26097)/Homer	1e-05	-11.94	0.0001	18005	0.239	35320	IP_SJ_vs_In_SJ_peak_10	IP_SJ_vs_In_SJ_peak_1000	IP_SJ_vs_In_SJ_peak_101	IP_SJ_vs_In_SJ_peak_1020	IP_SJ_vs_In_SJ_peak_10249	IP_SJ_vs_In_SJ_peak_10250	IP_SJ_vs_In_SJ_peak_1026	IP_SJ_vs_In_SJ_peak_10278	IP_SJ_vs_In_SJ_peak_10293	IP_SJ_vs_In_SJ_peak_10301	IP_SJ_vs_In_SJ_peak_10307	IP_SJ_vs_In_SJ_peak_10315	IP_SJ_vs_In_SJ_peak_10341	IP_SJ_vs_In_SJ_peak_10362	IP_SJ_vs_In_SJ_peak_10387	IP_SJ_vs_In_SJ_peak_10398	IP_SJ_vs_In_SJ_peak_10460	IP_SJ_vs_In_SJ_peak_10474	IP_SJ_vs_In_SJ_peak_10487	IP_SJ_vs_In_SJ_peak_10493	IP_SJ_vs_In_SJ_peak_10593	IP_SJ_vs_In_SJ_peak_10597	IP_SJ_vs_In_SJ_peak_10614	IP_SJ_vs_In_SJ_peak_10627	IP_SJ_vs_In_SJ_peak_1065	IP_SJ_vs_In_SJ_peak_10652	IP_SJ_vs_In_SJ_peak_10655	IP_SJ_vs_In_SJ_peak_10663	IP_SJ_vs_In_SJ_peak_10674	IP_SJ_vs_In_SJ_peak_10781	IP_SJ_vs_In_SJ_peak_10806	IP_SJ_vs_In_SJ_peak_10825	IP_SJ_vs_In_SJ_peak_10835	IP_SJ_vs_In_SJ_peak_10837	IP_SJ_vs_In_SJ_peak_10845	IP_SJ_vs_In_SJ_peak_1085	IP_SJ_vs_In_SJ_peak_10858	IP_SJ_vs_In_SJ_peak_10941	IP_SJ_vs_In_SJ_peak_10946	IP_SJ_vs_In_SJ_peak_11025	IP_SJ_vs_In_SJ_peak_11072
27		PIF4(bHLH)/Seedling-PIF4-ChIP-Seq(GSE35315)/Homer	1e-05	-11.87	0.0001	3062	0.0406	7621	IP_SJ_vs_In_SJ_peak_10004	IP_SJ_vs_In_SJ_peak_10007	IP_SJ_vs_In_SJ_peak_100	IP_SJ_vs_In_SJ_peak_1000	IP_SJ_vs_In_SJ_peak_10000	IP_SJ_vs_In_SJ_peak_10001	IP_SJ_vs_In_SJ_peak_10002	IP_SJ_vs_In_SJ_peak_10003	IP_SJ_vs_In_SJ_peak_10004	IP_SJ_vs_In_SJ_peak_10005	IP_SJ_vs_In_SJ_peak_10006	IP_SJ_vs_In_SJ_peak_10007	IP_SJ_vs_In_SJ_peak_10008	IP_SJ_vs_In_SJ_peak_10009	IP_SJ_vs_In_SJ_peak_1001	IP_SJ_vs_In_SJ_peak_10010	IP_SJ_vs_In_SJ_peak_10011	IP_SJ_vs_In_SJ_peak_10012	IP_SJ_vs_In_SJ_peak_10013	IP_SJ_vs_In_SJ_peak_10020	IP_SJ_vs_In_SJ_peak_10021	IP_SJ_vs_In_SJ_peak_10022	IP_SJ_vs_In_SJ_peak_10023	IP_SJ_vs_In_SJ_peak_10025	IP_SJ_vs_In_SJ_peak_10026	IP_SJ_vs_In_SJ_peak_10027	IP_SJ_vs_In_SJ_peak_10029	IP_SJ_vs_In_SJ_peak_10030	IP_SJ_vs_In_SJ_peak_10031	IP_SJ_vs_In_SJ_peak_10032	IP_SJ_vs_In_SJ_peak_10035	IP_SJ_vs_In_SJ_peak_10036	IP_SJ_vs_In_SJ_peak_10037	IP_SJ_vs_In_SJ_peak_10040	IP_SJ_vs_In_SJ_peak_10042	IP_SJ_vs_In_SJ_peak_10044	IP_SJ_vs_In_SJ_peak_10045	IP_SJ_vs_In_SJ_peak_10046	IP_SJ_vs_In_SJ_peak_10047	IP_SJ_vs_In_SJ_peak_10048	IP_SJ_vs_In_SJ_peak_10050
28		Mef2a(MADS)/HL1-Mef2a.biotin-ChIP-Seq(GSE21529)/Homer	0.0001	-11.26	0.0002	7384	0.098	16044	IP_SJ_vs_In_SJ_peak_10000	IP_SJ_vs_In_SJ_peak_10003	IP_SJ_vs_In_SJ_peak_10044	IP_SJ_vs_In_SJ_peak_10059	IP_SJ_vs_In_SJ_peak_1006	IP_SJ_vs_In_SJ_peak_10098	IP_SJ_vs_In_SJ_peak_1010	IP_SJ_vs_In_SJ_peak_10102	IP_SJ_vs_In_SJ_peak_10114	IP_SJ_vs_In_SJ_peak_10186	IP_SJ_vs_In_SJ_peak_10197	IP_SJ_vs_In_SJ_peak_102	IP_SJ_vs_In_SJ_peak_10215	IP_SJ_vs_In_SJ_peak_10225	IP_SJ_vs_In_SJ_peak_10263	IP_SJ_vs_In_SJ_peak_10274	IP_SJ_vs_In_SJ_peak_10276	IP_SJ_vs_In_SJ_peak_10277	IP_SJ_vs_In_SJ_peak_10301	IP_SJ_vs_In_SJ_peak_10302	IP_SJ_vs_In_SJ_peak_10317	IP_SJ_vs_In_SJ_peak_10321	IP_SJ_vs_In_SJ_peak_10381	IP_SJ_vs_In_SJ_peak_10387	IP_SJ_vs_In_SJ_peak_10404	IP_SJ_vs_In_SJ_peak_10414	IP_SJ_vs_In_SJ_peak_10424	IP_SJ_vs_In_SJ_peak_10433	IP_SJ_vs_In_SJ_peak_10445	IP_SJ_vs_In_SJ_peak_10480	IP_SJ_vs_In_SJ_peak_1049	IP_SJ_vs_In_SJ_peak_105	IP_SJ_vs_In_SJ_peak_10500	IP_SJ_vs_In_SJ_peak_10503	IP_SJ_vs_In_SJ_peak_10534	IP_SJ_vs_In_SJ_peak_10535	IP_SJ_vs_In_SJ_peak_10542	IP_SJ_vs_In_SJ_peak_10545	IP_SJ_vs_In_SJ_peak_10561	IP_SJ_vs_In_SJ_peak_10592	IP_SJ_vs_In_SJ_peak_10604
29		NPAS2(bHLH)/Liver-NPAS2-ChIP-Seq(GSE39860)/Homer	0.0001	-11.09	0.0002	2363	0.0314	6122	IP_SJ_vs_In_SJ_peak_10034	IP_SJ_vs_In_SJ_peak_10045	IP_SJ_vs_In_SJ_peak_100	IP_SJ_vs_In_SJ_peak_1000	IP_SJ_vs_In_SJ_peak_10000	IP_SJ_vs_In_SJ_peak_10001	IP_SJ_vs_In_SJ_peak_10002	IP_SJ_vs_In_SJ_peak_10003	IP_SJ_vs_In_SJ_peak_10004	IP_SJ_vs_In_SJ_peak_10005	IP_SJ_vs_In_SJ_peak_10006	IP_SJ_vs_In_SJ_peak_10008	IP_SJ_vs_In_SJ_peak_1001	IP_SJ_vs_In_SJ_peak_10010	IP_SJ_vs_In_SJ_peak_10011	IP_SJ_vs_In_SJ_peak_10012	IP_SJ_vs_In_SJ_peak_10013	IP_SJ_vs_In_SJ_peak_10020	IP_SJ_vs_In_SJ_peak_10021	IP_SJ_vs_In_SJ_peak_10023	IP_SJ_vs_In_SJ_peak_10025	IP_SJ_vs_In_SJ_peak_10026	IP_SJ_vs_In_SJ_peak_10032	IP_SJ_vs_In_SJ_peak_10035	IP_SJ_vs_In_SJ_peak_10036	IP_SJ_vs_In_SJ_peak_10037	IP_SJ_vs_In_SJ_peak_10040	IP_SJ_vs_In_SJ_peak_10042	IP_SJ_vs_In_SJ_peak_10045	IP_SJ_vs_In_SJ_peak_10046	IP_SJ_vs_In_SJ_peak_10047	IP_SJ_vs_In_SJ_peak_10050	IP_SJ_vs_In_SJ_peak_10051	IP_SJ_vs_In_SJ_peak_10052	IP_SJ_vs_In_SJ_peak_10053	IP_SJ_vs_In_SJ_peak_10054	IP_SJ_vs_In_SJ_peak_10056	IP_SJ_vs_In_SJ_peak_10057	IP_SJ_vs_In_SJ_peak_1006	IP_SJ_vs_In_SJ_peak_10061	IP_SJ_vs_In_SJ_peak_10062
30		NFkB-p65(RHD)/GM12787-p65-ChIP-Seq(GSE19485)/Homer	0.0001	-10.85	0.0002	731	0.0097	1915	IP_SJ_vs_In_SJ_peak_10014	IP_SJ_vs_In_SJ_peak_10015	IP_SJ_vs_In_SJ_peak_10138	IP_SJ_vs_In_SJ_peak_10277	IP_SJ_vs_In_SJ_peak_10278	IP_SJ_vs_In_SJ_peak_10321	IP_SJ_vs_In_SJ_peak_10341	IP_SJ_vs_In_SJ_peak_10378	IP_SJ_vs_In_SJ_peak_10421	IP_SJ_vs_In_SJ_peak_10468	IP_SJ_vs_In_SJ_peak_10503	IP_SJ_vs_In_SJ_peak_10571	IP_SJ_vs_In_SJ_peak_10618	IP_SJ_vs_In_SJ_peak_10706	IP_SJ_vs_In_SJ_peak_10707	IP_SJ_vs_In_SJ_peak_1074	IP_SJ_vs_In_SJ_peak_10816	IP_SJ_vs_In_SJ_peak_10866	IP_SJ_vs_In_SJ_peak_10878	IP_SJ_vs_In_SJ_peak_11080	IP_SJ_vs_In_SJ_peak_11178	IP_SJ_vs_In_SJ_peak_11331	IP_SJ_vs_In_SJ_peak_11423	IP_SJ_vs_In_SJ_peak_11498	IP_SJ_vs_In_SJ_peak_11524	IP_SJ_vs_In_SJ_peak_11558	IP_SJ_vs_In_SJ_peak_11736	IP_SJ_vs_In_SJ_peak_11759	IP_SJ_vs_In_SJ_peak_11775	IP_SJ_vs_In_SJ_peak_11799	IP_SJ_vs_In_SJ_peak_1181	IP_SJ_vs_In_SJ_peak_11894	IP_SJ_vs_In_SJ_peak_11903	IP_SJ_vs_In_SJ_peak_12107	IP_SJ_vs_In_SJ_peak_12141	IP_SJ_vs_In_SJ_peak_1230	IP_SJ_vs_In_SJ_peak_12348	IP_SJ_vs_In_SJ_peak_12457	IP_SJ_vs_In_SJ_peak_12498	IP_SJ_vs_In_SJ_peak_12651	IP_SJ_vs_In_SJ_peak_12718
31		Unknown6/Drosophila-Promoters/Homer	0.0001	-10.73	0.0003	47807	0.6345	63087	IP_SJ_vs_In_SJ_peak_1	IP_SJ_vs_In_SJ_peak_10	IP_SJ_vs_In_SJ_peak_100	IP_SJ_vs_In_SJ_peak_1000	IP_SJ_vs_In_SJ_peak_10000	IP_SJ_vs_In_SJ_peak_10002	IP_SJ_vs_In_SJ_peak_10003	IP_SJ_vs_In_SJ_peak_10004	IP_SJ_vs_In_SJ_peak_10005	IP_SJ_vs_In_SJ_peak_10006	IP_SJ_vs_In_SJ_peak_10007	IP_SJ_vs_In_SJ_peak_10008	IP_SJ_vs_In_SJ_peak_10009	IP_SJ_vs_In_SJ_peak_10011	IP_SJ_vs_In_SJ_peak_10015	IP_SJ_vs_In_SJ_peak_10016	IP_SJ_vs_In_SJ_peak_10020	IP_SJ_vs_In_SJ_peak_10021	IP_SJ_vs_In_SJ_peak_10022	IP_SJ_vs_In_SJ_peak_10023	IP_SJ_vs_In_SJ_peak_10024	IP_SJ_vs_In_SJ_peak_10026	IP_SJ_vs_In_SJ_peak_10028	IP_SJ_vs_In_SJ_peak_10029	IP_SJ_vs_In_SJ_peak_1003	IP_SJ_vs_In_SJ_peak_10031	IP_SJ_vs_In_SJ_peak_10032	IP_SJ_vs_In_SJ_peak_10034	IP_SJ_vs_In_SJ_peak_10035	IP_SJ_vs_In_SJ_peak_10036	IP_SJ_vs_In_SJ_peak_10037	IP_SJ_vs_In_SJ_peak_10038	IP_SJ_vs_In_SJ_peak_10039	IP_SJ_vs_In_SJ_peak_1004	IP_SJ_vs_In_SJ_peak_10040	IP_SJ_vs_In_SJ_peak_10041	IP_SJ_vs_In_SJ_peak_10042	IP_SJ_vs_In_SJ_peak_10044	IP_SJ_vs_In_SJ_peak_10046	IP_SJ_vs_In_SJ_peak_10049	IP_SJ_vs_In_SJ_peak_1005
32		Unknown1/Arabidopsis-Promoters/Homer	0.0001	-10.29	0.0004	3109	0.0413	7818	IP_SJ_vs_In_SJ_peak_10	IP_SJ_vs_In_SJ_peak_10008	IP_SJ_vs_In_SJ_peak_1000	IP_SJ_vs_In_SJ_peak_10000	IP_SJ_vs_In_SJ_peak_10003	IP_SJ_vs_In_SJ_peak_10004	IP_SJ_vs_In_SJ_peak_10005	IP_SJ_vs_In_SJ_peak_10007	IP_SJ_vs_In_SJ_peak_10008	IP_SJ_vs_In_SJ_peak_10010	IP_SJ_vs_In_SJ_peak_1002	IP_SJ_vs_In_SJ_peak_10022	IP_SJ_vs_In_SJ_peak_10024	IP_SJ_vs_In_SJ_peak_10028	IP_SJ_vs_In_SJ_peak_1003	IP_SJ_vs_In_SJ_peak_10030	IP_SJ_vs_In_SJ_peak_10031	IP_SJ_vs_In_SJ_peak_10033	IP_SJ_vs_In_SJ_peak_10034	IP_SJ_vs_In_SJ_peak_10036	IP_SJ_vs_In_SJ_peak_10039	IP_SJ_vs_In_SJ_peak_10040	IP_SJ_vs_In_SJ_peak_10042	IP_SJ_vs_In_SJ_peak_10044	IP_SJ_vs_In_SJ_peak_10046	IP_SJ_vs_In_SJ_peak_10047	IP_SJ_vs_In_SJ_peak_10048	IP_SJ_vs_In_SJ_peak_10049	IP_SJ_vs_In_SJ_peak_10051	IP_SJ_vs_In_SJ_peak_10053	IP_SJ_vs_In_SJ_peak_10054	IP_SJ_vs_In_SJ_peak_10057	IP_SJ_vs_In_SJ_peak_10058	IP_SJ_vs_In_SJ_peak_10060	IP_SJ_vs_In_SJ_peak_10061	IP_SJ_vs_In_SJ_peak_10062	IP_SJ_vs_In_SJ_peak_10064	IP_SJ_vs_In_SJ_peak_10065	IP_SJ_vs_In_SJ_peak_10066	IP_SJ_vs_In_SJ_peak_10067	IP_SJ_vs_In_SJ_peak_10069
33		NFY(CCAAT)/Promoter/Homer	0.0001	-10.27	0.0004	5191	0.0689	12202	IP_SJ_vs_In_SJ_peak_10002	IP_SJ_vs_In_SJ_peak_10008	IP_SJ_vs_In_SJ_peak_10003	IP_SJ_vs_In_SJ_peak_10004	IP_SJ_vs_In_SJ_peak_10005	IP_SJ_vs_In_SJ_peak_10007	IP_SJ_vs_In_SJ_peak_10008	IP_SJ_vs_In_SJ_peak_10010	IP_SJ_vs_In_SJ_peak_10024	IP_SJ_vs_In_SJ_peak_10028	IP_SJ_vs_In_SJ_peak_1003	IP_SJ_vs_In_SJ_peak_10030	IP_SJ_vs_In_SJ_peak_10034	IP_SJ_vs_In_SJ_peak_10039	IP_SJ_vs_In_SJ_peak_10044	IP_SJ_vs_In_SJ_peak_10046	IP_SJ_vs_In_SJ_peak_10047	IP_SJ_vs_In_SJ_peak_10051	IP_SJ_vs_In_SJ_peak_10054	IP_SJ_vs_In_SJ_peak_10058	IP_SJ_vs_In_SJ_peak_10061	IP_SJ_vs_In_SJ_peak_10062	IP_SJ_vs_In_SJ_peak_10064	IP_SJ_vs_In_SJ_peak_10066	IP_SJ_vs_In_SJ_peak_1007	IP_SJ_vs_In_SJ_peak_10070	IP_SJ_vs_In_SJ_peak_10071	IP_SJ_vs_In_SJ_peak_10073	IP_SJ_vs_In_SJ_peak_10078	IP_SJ_vs_In_SJ_peak_1008	IP_SJ_vs_In_SJ_peak_10083	IP_SJ_vs_In_SJ_peak_10086	IP_SJ_vs_In_SJ_peak_10093	IP_SJ_vs_In_SJ_peak_10094	IP_SJ_vs_In_SJ_peak_10098	IP_SJ_vs_In_SJ_peak_1010	IP_SJ_vs_In_SJ_peak_10103	IP_SJ_vs_In_SJ_peak_10104	IP_SJ_vs_In_SJ_peak_10106	IP_SJ_vs_In_SJ_peak_10107	IP_SJ_vs_In_SJ_peak_10108
34		FOXM1(Forkhead)/MCF7-FOXM1-ChIP-Seq(GSE72977)/Homer	0.0001	-10.03	0.0005	22394	0.2972	41251	IP_SJ_vs_In_SJ_peak_1	IP_SJ_vs_In_SJ_peak_10	IP_SJ_vs_In_SJ_peak_10452	IP_SJ_vs_In_SJ_peak_10482	IP_SJ_vs_In_SJ_peak_10704	IP_SJ_vs_In_SJ_peak_11020	IP_SJ_vs_In_SJ_peak_11222	IP_SJ_vs_In_SJ_peak_11667	IP_SJ_vs_In_SJ_peak_11729	IP_SJ_vs_In_SJ_peak_11944	IP_SJ_vs_In_SJ_peak_12277	IP_SJ_vs_In_SJ_peak_12596	IP_SJ_vs_In_SJ_peak_12753	IP_SJ_vs_In_SJ_peak_12780	IP_SJ_vs_In_SJ_peak_12957	IP_SJ_vs_In_SJ_peak_13025	IP_SJ_vs_In_SJ_peak_13250	IP_SJ_vs_In_SJ_peak_13351	IP_SJ_vs_In_SJ_peak_13455	IP_SJ_vs_In_SJ_peak_13501	IP_SJ_vs_In_SJ_peak_1364	IP_SJ_vs_In_SJ_peak_13880	IP_SJ_vs_In_SJ_peak_14134	IP_SJ_vs_In_SJ_peak_14399	IP_SJ_vs_In_SJ_peak_14839	IP_SJ_vs_In_SJ_peak_14873	IP_SJ_vs_In_SJ_peak_15209	IP_SJ_vs_In_SJ_peak_15289	IP_SJ_vs_In_SJ_peak_15448	IP_SJ_vs_In_SJ_peak_15644	IP_SJ_vs_In_SJ_peak_1619	IP_SJ_vs_In_SJ_peak_16739	IP_SJ_vs_In_SJ_peak_16827	IP_SJ_vs_In_SJ_peak_17087	IP_SJ_vs_In_SJ_peak_17283	IP_SJ_vs_In_SJ_peak_17416	IP_SJ_vs_In_SJ_peak_17585	IP_SJ_vs_In_SJ_peak_18332	IP_SJ_vs_In_SJ_peak_18753	IP_SJ_vs_In_SJ_peak_1904	IP_SJ_vs_In_SJ_peak_19083
35		RLR1?/SacCer-Promoters/Homer	0.0001	-9.836	0.0006	29974	0.3978	49485	IP_SJ_vs_In_SJ_peak_1	IP_SJ_vs_In_SJ_peak_10	IP_SJ_vs_In_SJ_peak_10078	IP_SJ_vs_In_SJ_peak_10080	IP_SJ_vs_In_SJ_peak_10082	IP_SJ_vs_In_SJ_peak_10091	IP_SJ_vs_In_SJ_peak_10094	IP_SJ_vs_In_SJ_peak_10104	IP_SJ_vs_In_SJ_peak_10128	IP_SJ_vs_In_SJ_peak_10131	IP_SJ_vs_In_SJ_peak_10158	IP_SJ_vs_In_SJ_peak_1018	IP_SJ_vs_In_SJ_peak_10206	IP_SJ_vs_In_SJ_peak_10210	IP_SJ_vs_In_SJ_peak_10238	IP_SJ_vs_In_SJ_peak_10253	IP_SJ_vs_In_SJ_peak_10254	IP_SJ_vs_In_SJ_peak_10269	IP_SJ_vs_In_SJ_peak_10312	IP_SJ_vs_In_SJ_peak_10323	IP_SJ_vs_In_SJ_peak_10354	IP_SJ_vs_In_SJ_peak_10370	IP_SJ_vs_In_SJ_peak_10391	IP_SJ_vs_In_SJ_peak_10405	IP_SJ_vs_In_SJ_peak_10420	IP_SJ_vs_In_SJ_peak_10429	IP_SJ_vs_In_SJ_peak_10470	IP_SJ_vs_In_SJ_peak_10513	IP_SJ_vs_In_SJ_peak_10612	IP_SJ_vs_In_SJ_peak_10637	IP_SJ_vs_In_SJ_peak_10660	IP_SJ_vs_In_SJ_peak_10672	IP_SJ_vs_In_SJ_peak_10694	IP_SJ_vs_In_SJ_peak_10716	IP_SJ_vs_In_SJ_peak_10735	IP_SJ_vs_In_SJ_peak_10773	IP_SJ_vs_In_SJ_peak_10775	IP_SJ_vs_In_SJ_peak_10779	IP_SJ_vs_In_SJ_peak_10794	IP_SJ_vs_In_SJ_peak_10802	IP_SJ_vs_In_SJ_peak_10805
36		Unknown5/Drosophila-Promoters/Homer	0.0001	-9.798	0.0006	3780	0.0502	9359	IP_SJ_vs_In_SJ_peak_10005	IP_SJ_vs_In_SJ_peak_10008	IP_SJ_vs_In_SJ_peak_1000	IP_SJ_vs_In_SJ_peak_10000	IP_SJ_vs_In_SJ_peak_10001	IP_SJ_vs_In_SJ_peak_10002	IP_SJ_vs_In_SJ_peak_10003	IP_SJ_vs_In_SJ_peak_10004	IP_SJ_vs_In_SJ_peak_10005	IP_SJ_vs_In_SJ_peak_10006	IP_SJ_vs_In_SJ_peak_10007	IP_SJ_vs_In_SJ_peak_10008	IP_SJ_vs_In_SJ_peak_10009	IP_SJ_vs_In_SJ_peak_1001	IP_SJ_vs_In_SJ_peak_10011	IP_SJ_vs_In_SJ_peak_10012	IP_SJ_vs_In_SJ_peak_10013	IP_SJ_vs_In_SJ_peak_10014	IP_SJ_vs_In_SJ_peak_10015	IP_SJ_vs_In_SJ_peak_10016	IP_SJ_vs_In_SJ_peak_10017	IP_SJ_vs_In_SJ_peak_10018	IP_SJ_vs_In_SJ_peak_10019	IP_SJ_vs_In_SJ_peak_1002	IP_SJ_vs_In_SJ_peak_10021	IP_SJ_vs_In_SJ_peak_10023	IP_SJ_vs_In_SJ_peak_10024	IP_SJ_vs_In_SJ_peak_10026	IP_SJ_vs_In_SJ_peak_10027	IP_SJ_vs_In_SJ_peak_10028	IP_SJ_vs_In_SJ_peak_10029	IP_SJ_vs_In_SJ_peak_10030	IP_SJ_vs_In_SJ_peak_10031	IP_SJ_vs_In_SJ_peak_10032	IP_SJ_vs_In_SJ_peak_10033	IP_SJ_vs_In_SJ_peak_10036	IP_SJ_vs_In_SJ_peak_10037	IP_SJ_vs_In_SJ_peak_10038	IP_SJ_vs_In_SJ_peak_10040	IP_SJ_vs_In_SJ_peak_10041	IP_SJ_vs_In_SJ_peak_10042
37		Sox3(HMG)/NPC-Sox3-ChIP-Seq(GSE33059)/Homer	0.0001	-9.487	0.0008	10155	0.1348	22826	IP_SJ_vs_In_SJ_peak_1	IP_SJ_vs_In_SJ_peak_10003	IP_SJ_vs_In_SJ_peak_10022	IP_SJ_vs_In_SJ_peak_10032	IP_SJ_vs_In_SJ_peak_10045	IP_SJ_vs_In_SJ_peak_10047	IP_SJ_vs_In_SJ_peak_10055	IP_SJ_vs_In_SJ_peak_10069	IP_SJ_vs_In_SJ_peak_1007	IP_SJ_vs_In_SJ_peak_10101	IP_SJ_vs_In_SJ_peak_10116	IP_SJ_vs_In_SJ_peak_1012	IP_SJ_vs_In_SJ_peak_10168	IP_SJ_vs_In_SJ_peak_1018	IP_SJ_vs_In_SJ_peak_10182	IP_SJ_vs_In_SJ_peak_1021	IP_SJ_vs_In_SJ_peak_10212	IP_SJ_vs_In_SJ_peak_10231	IP_SJ_vs_In_SJ_peak_10257	IP_SJ_vs_In_SJ_peak_10284	IP_SJ_vs_In_SJ_peak_10316	IP_SJ_vs_In_SJ_peak_10319	IP_SJ_vs_In_SJ_peak_10328	IP_SJ_vs_In_SJ_peak_10330	IP_SJ_vs_In_SJ_peak_10343	IP_SJ_vs_In_SJ_peak_10354	IP_SJ_vs_In_SJ_peak_10359	IP_SJ_vs_In_SJ_peak_10375	IP_SJ_vs_In_SJ_peak_10379	IP_SJ_vs_In_SJ_peak_10405	IP_SJ_vs_In_SJ_peak_10410	IP_SJ_vs_In_SJ_peak_1042	IP_SJ_vs_In_SJ_peak_10420	IP_SJ_vs_In_SJ_peak_10421	IP_SJ_vs_In_SJ_peak_10425	IP_SJ_vs_In_SJ_peak_10429	IP_SJ_vs_In_SJ_peak_1043	IP_SJ_vs_In_SJ_peak_10432	IP_SJ_vs_In_SJ_peak_10461	IP_SJ_vs_In_SJ_peak_10469	IP_SJ_vs_In_SJ_peak_10475
38		Unknown3/Arabidopsis-Promoters/Homer	0.0001	-9.291	0.0009	1668	0.0221	4156	IP_SJ_vs_In_SJ_peak_10003	IP_SJ_vs_In_SJ_peak_10009	IP_SJ_vs_In_SJ_peak_10010	IP_SJ_vs_In_SJ_peak_10021	IP_SJ_vs_In_SJ_peak_10053	IP_SJ_vs_In_SJ_peak_10054	IP_SJ_vs_In_SJ_peak_10118	IP_SJ_vs_In_SJ_peak_10167	IP_SJ_vs_In_SJ_peak_1018	IP_SJ_vs_In_SJ_peak_10182	IP_SJ_vs_In_SJ_peak_102	IP_SJ_vs_In_SJ_peak_10202	IP_SJ_vs_In_SJ_peak_10264	IP_SJ_vs_In_SJ_peak_10270	IP_SJ_vs_In_SJ_peak_10276	IP_SJ_vs_In_SJ_peak_10277	IP_SJ_vs_In_SJ_peak_10278	IP_SJ_vs_In_SJ_peak_10294	IP_SJ_vs_In_SJ_peak_10295	IP_SJ_vs_In_SJ_peak_103	IP_SJ_vs_In_SJ_peak_10327	IP_SJ_vs_In_SJ_peak_10346	IP_SJ_vs_In_SJ_peak_10352	IP_SJ_vs_In_SJ_peak_10368	IP_SJ_vs_In_SJ_peak_10394	IP_SJ_vs_In_SJ_peak_10410	IP_SJ_vs_In_SJ_peak_10411	IP_SJ_vs_In_SJ_peak_10416	IP_SJ_vs_In_SJ_peak_1043	IP_SJ_vs_In_SJ_peak_10443	IP_SJ_vs_In_SJ_peak_10446	IP_SJ_vs_In_SJ_peak_10456	IP_SJ_vs_In_SJ_peak_10461	IP_SJ_vs_In_SJ_peak_10470	IP_SJ_vs_In_SJ_peak_10481	IP_SJ_vs_In_SJ_peak_10482	IP_SJ_vs_In_SJ_peak_10491	IP_SJ_vs_In_SJ_peak_10497	IP_SJ_vs_In_SJ_peak_10507	IP_SJ_vs_In_SJ_peak_10553	IP_SJ_vs_In_SJ_peak_1056
39		SeqBias: GA-repeat	0.0001	-9.23	0.001	39008	0.5177	58509	IP_SJ_vs_In_SJ_peak_1	IP_SJ_vs_In_SJ_peak_10	IP_SJ_vs_In_SJ_peak_1000	IP_SJ_vs_In_SJ_peak_10000	IP_SJ_vs_In_SJ_peak_10001	IP_SJ_vs_In_SJ_peak_10002	IP_SJ_vs_In_SJ_peak_10003	IP_SJ_vs_In_SJ_peak_10004	IP_SJ_vs_In_SJ_peak_10005	IP_SJ_vs_In_SJ_peak_10006	IP_SJ_vs_In_SJ_peak_10007	IP_SJ_vs_In_SJ_peak_10008	IP_SJ_vs_In_SJ_peak_10010	IP_SJ_vs_In_SJ_peak_10012	IP_SJ_vs_In_SJ_peak_10018	IP_SJ_vs_In_SJ_peak_1002	IP_SJ_vs_In_SJ_peak_10021	IP_SJ_vs_In_SJ_peak_10022	IP_SJ_vs_In_SJ_peak_10024	IP_SJ_vs_In_SJ_peak_10026	IP_SJ_vs_In_SJ_peak_10027	IP_SJ_vs_In_SJ_peak_10030	IP_SJ_vs_In_SJ_peak_10031	IP_SJ_vs_In_SJ_peak_10034	IP_SJ_vs_In_SJ_peak_10036	IP_SJ_vs_In_SJ_peak_10041	IP_SJ_vs_In_SJ_peak_10042	IP_SJ_vs_In_SJ_peak_10043	IP_SJ_vs_In_SJ_peak_10045	IP_SJ_vs_In_SJ_peak_10046	IP_SJ_vs_In_SJ_peak_10047	IP_SJ_vs_In_SJ_peak_10049	IP_SJ_vs_In_SJ_peak_10051	IP_SJ_vs_In_SJ_peak_10052	IP_SJ_vs_In_SJ_peak_10053	IP_SJ_vs_In_SJ_peak_10055	IP_SJ_vs_In_SJ_peak_10058	IP_SJ_vs_In_SJ_peak_10059	IP_SJ_vs_In_SJ_peak_10061	IP_SJ_vs_In_SJ_peak_10068	IP_SJ_vs_In_SJ_peak_10069
40		NFAT(RHD)/Jurkat-NFATC1-ChIP-Seq(Jolma_et_al.)/Homer	0.001	-9.056	0.0011	6565	0.0871	15498	IP_SJ_vs_In_SJ_peak_1	IP_SJ_vs_In_SJ_peak_10008	IP_SJ_vs_In_SJ_peak_1000	IP_SJ_vs_In_SJ_peak_10000	IP_SJ_vs_In_SJ_peak_10001	IP_SJ_vs_In_SJ_peak_10002	IP_SJ_vs_In_SJ_peak_10004	IP_SJ_vs_In_SJ_peak_10005	IP_SJ_vs_In_SJ_peak_10006	IP_SJ_vs_In_SJ_peak_10007	IP_SJ_vs_In_SJ_peak_10008	IP_SJ_vs_In_SJ_peak_10009	IP_SJ_vs_In_SJ_peak_10010	IP_SJ_vs_In_SJ_peak_10011	IP_SJ_vs_In_SJ_peak_10023	IP_SJ_vs_In_SJ_peak_10026	IP_SJ_vs_In_SJ_peak_10027	IP_SJ_vs_In_SJ_peak_10029	IP_SJ_vs_In_SJ_peak_10030	IP_SJ_vs_In_SJ_peak_10031	IP_SJ_vs_In_SJ_peak_10033	IP_SJ_vs_In_SJ_peak_10034	IP_SJ_vs_In_SJ_peak_10036	IP_SJ_vs_In_SJ_peak_10037	IP_SJ_vs_In_SJ_peak_10038	IP_SJ_vs_In_SJ_peak_10040	IP_SJ_vs_In_SJ_peak_10044	IP_SJ_vs_In_SJ_peak_10045	IP_SJ_vs_In_SJ_peak_10047	IP_SJ_vs_In_SJ_peak_10049	IP_SJ_vs_In_SJ_peak_10051	IP_SJ_vs_In_SJ_peak_10053	IP_SJ_vs_In_SJ_peak_10055	IP_SJ_vs_In_SJ_peak_10058	IP_SJ_vs_In_SJ_peak_1006	IP_SJ_vs_In_SJ_peak_10061	IP_SJ_vs_In_SJ_peak_10063	IP_SJ_vs_In_SJ_peak_1007	IP_SJ_vs_In_SJ_peak_10071	IP_SJ_vs_In_SJ_peak_10072	IP_SJ_vs_In_SJ_peak_10074
41		Bcl6(Zf)/Liver-Bcl6-ChIP-Seq(GSE31578)/Homer	0.001	-8.917	0.0013	4400	0.0584	10643	IP_SJ_vs_In_SJ_peak_10030	IP_SJ_vs_In_SJ_peak_10044	IP_SJ_vs_In_SJ_peak_28948	IP_SJ_vs_In_SJ_peak_32593	IP_SJ_vs_In_SJ_peak_35610	IP_SJ_vs_In_SJ_peak_36199	IP_SJ_vs_In_SJ_peak_39845	IP_SJ_vs_In_SJ_peak_42232	IP_SJ_vs_In_SJ_peak_42769	IP_SJ_vs_In_SJ_peak_47012	IP_SJ_vs_In_SJ_peak_50497	IP_SJ_vs_In_SJ_peak_57388	IP_SJ_vs_In_SJ_peak_57399	IP_SJ_vs_In_SJ_peak_59588	IP_SJ_vs_In_SJ_peak_62886	IP_SJ_vs_In_SJ_peak_64360	IP_SJ_vs_In_SJ_peak_65528	IP_SJ_vs_In_SJ_peak_66871	IP_SJ_vs_In_SJ_peak_68264	IP_SJ_vs_In_SJ_peak_72306	IP_SJ_vs_In_SJ_peak_72321	IP_SJ_vs_In_SJ_peak_72977	IP_SJ_vs_In_SJ_peak_73460
42		FHY3(FAR1)/Arabidopsis-FHY3-ChIP-Seq(GSE30711)/Homer	0.001	-8.856	0.0013	221	0.0029	608	IP_SJ_vs_In_SJ_peak_10078	IP_SJ_vs_In_SJ_peak_10157	IP_SJ_vs_In_SJ_peak_10180	IP_SJ_vs_In_SJ_peak_10266	IP_SJ_vs_In_SJ_peak_10330	IP_SJ_vs_In_SJ_peak_10361	IP_SJ_vs_In_SJ_peak_10392	IP_SJ_vs_In_SJ_peak_10419	IP_SJ_vs_In_SJ_peak_105	IP_SJ_vs_In_SJ_peak_10520	IP_SJ_vs_In_SJ_peak_10566	IP_SJ_vs_In_SJ_peak_10603	IP_SJ_vs_In_SJ_peak_10823	IP_SJ_vs_In_SJ_peak_10829	IP_SJ_vs_In_SJ_peak_10838	IP_SJ_vs_In_SJ_peak_10840	IP_SJ_vs_In_SJ_peak_10849	IP_SJ_vs_In_SJ_peak_10922	IP_SJ_vs_In_SJ_peak_10943	IP_SJ_vs_In_SJ_peak_11034	IP_SJ_vs_In_SJ_peak_11059	IP_SJ_vs_In_SJ_peak_11102	IP_SJ_vs_In_SJ_peak_11105	IP_SJ_vs_In_SJ_peak_11203	IP_SJ_vs_In_SJ_peak_1121	IP_SJ_vs_In_SJ_peak_11315	IP_SJ_vs_In_SJ_peak_11397	IP_SJ_vs_In_SJ_peak_11406	IP_SJ_vs_In_SJ_peak_11418	IP_SJ_vs_In_SJ_peak_1145	IP_SJ_vs_In_SJ_peak_11496	IP_SJ_vs_In_SJ_peak_1154	IP_SJ_vs_In_SJ_peak_11568	IP_SJ_vs_In_SJ_peak_11622	IP_SJ_vs_In_SJ_peak_11685	IP_SJ_vs_In_SJ_peak_11736	IP_SJ_vs_In_SJ_peak_11759	IP_SJ_vs_In_SJ_peak_11828	IP_SJ_vs_In_SJ_peak_11907	IP_SJ_vs_In_SJ_peak_11934	IP_SJ_vs_In_SJ_peak_11969
43		BMAL1(bHLH)/Liver-Bmal1-ChIP-Seq(GSE39860)/Homer	0.001	-8.681	0.0015	5397	0.0716	12922	IP_SJ_vs_In_SJ_peak_10004	IP_SJ_vs_In_SJ_peak_10007	IP_SJ_vs_In_SJ_peak_10005	IP_SJ_vs_In_SJ_peak_1003	IP_SJ_vs_In_SJ_peak_10038	IP_SJ_vs_In_SJ_peak_10047	IP_SJ_vs_In_SJ_peak_10050	IP_SJ_vs_In_SJ_peak_10057	IP_SJ_vs_In_SJ_peak_10065	IP_SJ_vs_In_SJ_peak_10066	IP_SJ_vs_In_SJ_peak_10067	IP_SJ_vs_In_SJ_peak_10068	IP_SJ_vs_In_SJ_peak_1007	IP_SJ_vs_In_SJ_peak_10070	IP_SJ_vs_In_SJ_peak_10074	IP_SJ_vs_In_SJ_peak_10080	IP_SJ_vs_In_SJ_peak_10085	IP_SJ_vs_In_SJ_peak_10088	IP_SJ_vs_In_SJ_peak_10092	IP_SJ_vs_In_SJ_peak_10094	IP_SJ_vs_In_SJ_peak_10098	IP_SJ_vs_In_SJ_peak_10099	IP_SJ_vs_In_SJ_peak_1010	IP_SJ_vs_In_SJ_peak_10102	IP_SJ_vs_In_SJ_peak_10107	IP_SJ_vs_In_SJ_peak_10120	IP_SJ_vs_In_SJ_peak_10134	IP_SJ_vs_In_SJ_peak_10135	IP_SJ_vs_In_SJ_peak_10138	IP_SJ_vs_In_SJ_peak_10143	IP_SJ_vs_In_SJ_peak_10144	IP_SJ_vs_In_SJ_peak_10150	IP_SJ_vs_In_SJ_peak_10155	IP_SJ_vs_In_SJ_peak_10159	IP_SJ_vs_In_SJ_peak_10162	IP_SJ_vs_In_SJ_peak_10169	IP_SJ_vs_In_SJ_peak_1017	IP_SJ_vs_In_SJ_peak_10178	IP_SJ_vs_In_SJ_peak_10181	IP_SJ_vs_In_SJ_peak_10187	IP_SJ_vs_In_SJ_peak_10196
44		CLOCK(bHLH)/Liver-Clock-ChIP-Seq(GSE39860)/Homer	0.001	-8.431	0.0019	1200	0.0159	3178	IP_SJ_vs_In_SJ_peak_10032	IP_SJ_vs_In_SJ_peak_10045	IP_SJ_vs_In_SJ_peak_10003	IP_SJ_vs_In_SJ_peak_10004	IP_SJ_vs_In_SJ_peak_10005	IP_SJ_vs_In_SJ_peak_10007	IP_SJ_vs_In_SJ_peak_10012	IP_SJ_vs_In_SJ_peak_10019	IP_SJ_vs_In_SJ_peak_1002	IP_SJ_vs_In_SJ_peak_10023	IP_SJ_vs_In_SJ_peak_10024	IP_SJ_vs_In_SJ_peak_10026	IP_SJ_vs_In_SJ_peak_1003	IP_SJ_vs_In_SJ_peak_10036	IP_SJ_vs_In_SJ_peak_10038	IP_SJ_vs_In_SJ_peak_10040	IP_SJ_vs_In_SJ_peak_10042	IP_SJ_vs_In_SJ_peak_10046	IP_SJ_vs_In_SJ_peak_10053	IP_SJ_vs_In_SJ_peak_10058	IP_SJ_vs_In_SJ_peak_10064	IP_SJ_vs_In_SJ_peak_10065	IP_SJ_vs_In_SJ_peak_10066	IP_SJ_vs_In_SJ_peak_10067	IP_SJ_vs_In_SJ_peak_10068	IP_SJ_vs_In_SJ_peak_10069	IP_SJ_vs_In_SJ_peak_1007	IP_SJ_vs_In_SJ_peak_10070	IP_SJ_vs_In_SJ_peak_10073	IP_SJ_vs_In_SJ_peak_10074	IP_SJ_vs_In_SJ_peak_10079	IP_SJ_vs_In_SJ_peak_1008	IP_SJ_vs_In_SJ_peak_10081	IP_SJ_vs_In_SJ_peak_10083	IP_SJ_vs_In_SJ_peak_10085	IP_SJ_vs_In_SJ_peak_10088	IP_SJ_vs_In_SJ_peak_10092	IP_SJ_vs_In_SJ_peak_10093	IP_SJ_vs_In_SJ_peak_10094	IP_SJ_vs_In_SJ_peak_10095	IP_SJ_vs_In_SJ_peak_10097
45		E2F7(E2F)/Hela-E2F7-ChIP-Seq(GSE32673)/Homer	0.001	-8.363	0.002	58	0.0008	103	IP_SJ_vs_In_SJ_peak_10157	IP_SJ_vs_In_SJ_peak_12194	IP_SJ_vs_In_SJ_peak_10005	IP_SJ_vs_In_SJ_peak_10024	IP_SJ_vs_In_SJ_peak_10067	IP_SJ_vs_In_SJ_peak_10068	IP_SJ_vs_In_SJ_peak_10074	IP_SJ_vs_In_SJ_peak_10083	IP_SJ_vs_In_SJ_peak_10088	IP_SJ_vs_In_SJ_peak_10092	IP_SJ_vs_In_SJ_peak_10095	IP_SJ_vs_In_SJ_peak_1010	IP_SJ_vs_In_SJ_peak_10102	IP_SJ_vs_In_SJ_peak_10107	IP_SJ_vs_In_SJ_peak_10109	IP_SJ_vs_In_SJ_peak_10112	IP_SJ_vs_In_SJ_peak_1012	IP_SJ_vs_In_SJ_peak_10120	IP_SJ_vs_In_SJ_peak_10126	IP_SJ_vs_In_SJ_peak_10135	IP_SJ_vs_In_SJ_peak_10138	IP_SJ_vs_In_SJ_peak_10143	IP_SJ_vs_In_SJ_peak_10150	IP_SJ_vs_In_SJ_peak_10168	IP_SJ_vs_In_SJ_peak_10169	IP_SJ_vs_In_SJ_peak_10172	IP_SJ_vs_In_SJ_peak_10175	IP_SJ_vs_In_SJ_peak_10181	IP_SJ_vs_In_SJ_peak_10189	IP_SJ_vs_In_SJ_peak_10196	IP_SJ_vs_In_SJ_peak_10197	IP_SJ_vs_In_SJ_peak_102	IP_SJ_vs_In_SJ_peak_1020	IP_SJ_vs_In_SJ_peak_10214	IP_SJ_vs_In_SJ_peak_10219	IP_SJ_vs_In_SJ_peak_10225	IP_SJ_vs_In_SJ_peak_10232	IP_SJ_vs_In_SJ_peak_10233	IP_SJ_vs_In_SJ_peak_10235	IP_SJ_vs_In_SJ_peak_10236	IP_SJ_vs_In_SJ_peak_10238
46		caudal(Homeobox)/Drosophila-Embryos-ChIP-Chip(modEncode)/Homer	0.001	-8.312	0.0021	25160	0.3339	44651	IP_SJ_vs_In_SJ_peak_1	IP_SJ_vs_In_SJ_peak_10	IP_SJ_vs_In_SJ_peak_10032	IP_SJ_vs_In_SJ_peak_10037	IP_SJ_vs_In_SJ_peak_10039	IP_SJ_vs_In_SJ_peak_10044	IP_SJ_vs_In_SJ_peak_10053	IP_SJ_vs_In_SJ_peak_10055	IP_SJ_vs_In_SJ_peak_10058	IP_SJ_vs_In_SJ_peak_10065	IP_SJ_vs_In_SJ_peak_10076	IP_SJ_vs_In_SJ_peak_10077	IP_SJ_vs_In_SJ_peak_10081	IP_SJ_vs_In_SJ_peak_10095	IP_SJ_vs_In_SJ_peak_10101	IP_SJ_vs_In_SJ_peak_1011	IP_SJ_vs_In_SJ_peak_10113	IP_SJ_vs_In_SJ_peak_1012	IP_SJ_vs_In_SJ_peak_10166	IP_SJ_vs_In_SJ_peak_10187	IP_SJ_vs_In_SJ_peak_10192	IP_SJ_vs_In_SJ_peak_10202	IP_SJ_vs_In_SJ_peak_10210	IP_SJ_vs_In_SJ_peak_10212	IP_SJ_vs_In_SJ_peak_1023	IP_SJ_vs_In_SJ_peak_10237	IP_SJ_vs_In_SJ_peak_10242	IP_SJ_vs_In_SJ_peak_1026	IP_SJ_vs_In_SJ_peak_10267	IP_SJ_vs_In_SJ_peak_10280	IP_SJ_vs_In_SJ_peak_10302	IP_SJ_vs_In_SJ_peak_1033	IP_SJ_vs_In_SJ_peak_10330	IP_SJ_vs_In_SJ_peak_10346	IP_SJ_vs_In_SJ_peak_10348	IP_SJ_vs_In_SJ_peak_1036	IP_SJ_vs_In_SJ_peak_10364	IP_SJ_vs_In_SJ_peak_10368	IP_SJ_vs_In_SJ_peak_10374	IP_SJ_vs_In_SJ_peak_10375	IP_SJ_vs_In_SJ_peak_10379
47		PR(NR)/T47D-PR-ChIP-Seq(GSE31130)/Homer	0.001	-8.311	0.0021	6344	0.0842	15093	IP_SJ_vs_In_SJ_peak_10001	IP_SJ_vs_In_SJ_peak_10008	IP_SJ_vs_In_SJ_peak_10000	IP_SJ_vs_In_SJ_peak_10001	IP_SJ_vs_In_SJ_peak_10003	IP_SJ_vs_In_SJ_peak_10004	IP_SJ_vs_In_SJ_peak_10005	IP_SJ_vs_In_SJ_peak_10007	IP_SJ_vs_In_SJ_peak_1001	IP_SJ_vs_In_SJ_peak_10020	IP_SJ_vs_In_SJ_peak_10023	IP_SJ_vs_In_SJ_peak_10028	IP_SJ_vs_In_SJ_peak_1003	IP_SJ_vs_In_SJ_peak_10030	IP_SJ_vs_In_SJ_peak_10031	IP_SJ_vs_In_SJ_peak_10033	IP_SJ_vs_In_SJ_peak_10037	IP_SJ_vs_In_SJ_peak_10038	IP_SJ_vs_In_SJ_peak_10040	IP_SJ_vs_In_SJ_peak_10045	IP_SJ_vs_In_SJ_peak_10046	IP_SJ_vs_In_SJ_peak_1005	IP_SJ_vs_In_SJ_peak_10053	IP_SJ_vs_In_SJ_peak_10054	IP_SJ_vs_In_SJ_peak_10058	IP_SJ_vs_In_SJ_peak_10061	IP_SJ_vs_In_SJ_peak_10067	IP_SJ_vs_In_SJ_peak_10069	IP_SJ_vs_In_SJ_peak_10072	IP_SJ_vs_In_SJ_peak_10074	IP_SJ_vs_In_SJ_peak_10081	IP_SJ_vs_In_SJ_peak_10083	IP_SJ_vs_In_SJ_peak_10084	IP_SJ_vs_In_SJ_peak_10087	IP_SJ_vs_In_SJ_peak_10088	IP_SJ_vs_In_SJ_peak_10089	IP_SJ_vs_In_SJ_peak_10090	IP_SJ_vs_In_SJ_peak_10097	IP_SJ_vs_In_SJ_peak_10099	IP_SJ_vs_In_SJ_peak_1010	IP_SJ_vs_In_SJ_peak_10100
48		Ik-1	0.001	-8.006	0.0027	75342	1	4852	IP_SJ_vs_In_SJ_peak_10000	IP_SJ_vs_In_SJ_peak_10004	IP_SJ_vs_In_SJ_peak_1049	IP_SJ_vs_In_SJ_peak_10842	IP_SJ_vs_In_SJ_peak_1188	IP_SJ_vs_In_SJ_peak_12267	IP_SJ_vs_In_SJ_peak_12348	IP_SJ_vs_In_SJ_peak_12533	IP_SJ_vs_In_SJ_peak_12551	IP_SJ_vs_In_SJ_peak_1257	IP_SJ_vs_In_SJ_peak_12575	IP_SJ_vs_In_SJ_peak_12752	IP_SJ_vs_In_SJ_peak_1314	IP_SJ_vs_In_SJ_peak_13177	IP_SJ_vs_In_SJ_peak_14060	IP_SJ_vs_In_SJ_peak_14225	IP_SJ_vs_In_SJ_peak_14311	IP_SJ_vs_In_SJ_peak_14482	IP_SJ_vs_In_SJ_peak_14539	IP_SJ_vs_In_SJ_peak_14635	IP_SJ_vs_In_SJ_peak_15377	IP_SJ_vs_In_SJ_peak_15589	IP_SJ_vs_In_SJ_peak_15683	IP_SJ_vs_In_SJ_peak_15906	IP_SJ_vs_In_SJ_peak_15957	IP_SJ_vs_In_SJ_peak_15962	IP_SJ_vs_In_SJ_peak_16338	IP_SJ_vs_In_SJ_peak_17192	IP_SJ_vs_In_SJ_peak_17263	IP_SJ_vs_In_SJ_peak_17357	IP_SJ_vs_In_SJ_peak_17656	IP_SJ_vs_In_SJ_peak_17806	IP_SJ_vs_In_SJ_peak_17948	IP_SJ_vs_In_SJ_peak_1850	IP_SJ_vs_In_SJ_peak_18734	IP_SJ_vs_In_SJ_peak_18937	IP_SJ_vs_In_SJ_peak_191	IP_SJ_vs_In_SJ_peak_19101	IP_SJ_vs_In_SJ_peak_19149	IP_SJ_vs_In_SJ_peak_19153	IP_SJ_vs_In_SJ_peak_20223
49		Fosl2(bZIP)/3T3L1-Fosl2-ChIP-Seq(GSE56872)/Homer	0.001	-7.772	0.0033	867	0.0115	2218	IP_SJ_vs_In_SJ_peak_10021	IP_SJ_vs_In_SJ_peak_10084	IP_SJ_vs_In_SJ_peak_10011	IP_SJ_vs_In_SJ_peak_10014	IP_SJ_vs_In_SJ_peak_10015	IP_SJ_vs_In_SJ_peak_10018	IP_SJ_vs_In_SJ_peak_1002	IP_SJ_vs_In_SJ_peak_10020	IP_SJ_vs_In_SJ_peak_10021	IP_SJ_vs_In_SJ_peak_1004	IP_SJ_vs_In_SJ_peak_10040	IP_SJ_vs_In_SJ_peak_10044	IP_SJ_vs_In_SJ_peak_10048	IP_SJ_vs_In_SJ_peak_10049	IP_SJ_vs_In_SJ_peak_10053	IP_SJ_vs_In_SJ_peak_10056	IP_SJ_vs_In_SJ_peak_1006	IP_SJ_vs_In_SJ_peak_10060	IP_SJ_vs_In_SJ_peak_10066	IP_SJ_vs_In_SJ_peak_10068	IP_SJ_vs_In_SJ_peak_10073	IP_SJ_vs_In_SJ_peak_10076	IP_SJ_vs_In_SJ_peak_10080	IP_SJ_vs_In_SJ_peak_10081	IP_SJ_vs_In_SJ_peak_10094	IP_SJ_vs_In_SJ_peak_10098	IP_SJ_vs_In_SJ_peak_10099	IP_SJ_vs_In_SJ_peak_101	IP_SJ_vs_In_SJ_peak_1010	IP_SJ_vs_In_SJ_peak_10101	IP_SJ_vs_In_SJ_peak_10105	IP_SJ_vs_In_SJ_peak_10114	IP_SJ_vs_In_SJ_peak_10120	IP_SJ_vs_In_SJ_peak_10121	IP_SJ_vs_In_SJ_peak_10133	IP_SJ_vs_In_SJ_peak_10135	IP_SJ_vs_In_SJ_peak_10142	IP_SJ_vs_In_SJ_peak_10148	IP_SJ_vs_In_SJ_peak_10153	IP_SJ_vs_In_SJ_peak_10154	IP_SJ_vs_In_SJ_peak_10157
50		RUNX(Runt)/HPC7-Runx1-ChIP-Seq(GSE22178)/Homer	0.001	-7.59	0.0039	1909	0.0253	4809	IP_SJ_vs_In_SJ_peak_10022	IP_SJ_vs_In_SJ_peak_10037	IP_SJ_vs_In_SJ_peak_10023	IP_SJ_vs_In_SJ_peak_10036	IP_SJ_vs_In_SJ_peak_10045	IP_SJ_vs_In_SJ_peak_10054	IP_SJ_vs_In_SJ_peak_1006	IP_SJ_vs_In_SJ_peak_10079	IP_SJ_vs_In_SJ_peak_10167	IP_SJ_vs_In_SJ_peak_10203	IP_SJ_vs_In_SJ_peak_10205	IP_SJ_vs_In_SJ_peak_10219	IP_SJ_vs_In_SJ_peak_10276	IP_SJ_vs_In_SJ_peak_10312	IP_SJ_vs_In_SJ_peak_1037	IP_SJ_vs_In_SJ_peak_10397	IP_SJ_vs_In_SJ_peak_10411	IP_SJ_vs_In_SJ_peak_10416	IP_SJ_vs_In_SJ_peak_10446	IP_SJ_vs_In_SJ_peak_10455	IP_SJ_vs_In_SJ_peak_10456	IP_SJ_vs_In_SJ_peak_1047	IP_SJ_vs_In_SJ_peak_10470	IP_SJ_vs_In_SJ_peak_10482	IP_SJ_vs_In_SJ_peak_10495	IP_SJ_vs_In_SJ_peak_10504	IP_SJ_vs_In_SJ_peak_10507	IP_SJ_vs_In_SJ_peak_10604	IP_SJ_vs_In_SJ_peak_10617	IP_SJ_vs_In_SJ_peak_10657	IP_SJ_vs_In_SJ_peak_10684	IP_SJ_vs_In_SJ_peak_10712	IP_SJ_vs_In_SJ_peak_10778	IP_SJ_vs_In_SJ_peak_10835	IP_SJ_vs_In_SJ_peak_10841	IP_SJ_vs_In_SJ_peak_10867	IP_SJ_vs_In_SJ_peak_10933	IP_SJ_vs_In_SJ_peak_10954	IP_SJ_vs_In_SJ_peak_10983	IP_SJ_vs_In_SJ_peak_1103	IP_SJ_vs_In_SJ_peak_11055
51		Unknown(Homeobox)/Limb-p300-ChIP-Seq/Homer	0.001	-7.549	0.004	13282	0.1763	27578	IP_SJ_vs_In_SJ_peak_10	IP_SJ_vs_In_SJ_peak_1000	IP_SJ_vs_In_SJ_peak_10397	IP_SJ_vs_In_SJ_peak_10778	IP_SJ_vs_In_SJ_peak_11618	IP_SJ_vs_In_SJ_peak_12066	IP_SJ_vs_In_SJ_peak_121	IP_SJ_vs_In_SJ_peak_12564	IP_SJ_vs_In_SJ_peak_12670	IP_SJ_vs_In_SJ_peak_12708	IP_SJ_vs_In_SJ_peak_12795	IP_SJ_vs_In_SJ_peak_13101	IP_SJ_vs_In_SJ_peak_13142	IP_SJ_vs_In_SJ_peak_13585	IP_SJ_vs_In_SJ_peak_13678	IP_SJ_vs_In_SJ_peak_14315	IP_SJ_vs_In_SJ_peak_14388	IP_SJ_vs_In_SJ_peak_1494	IP_SJ_vs_In_SJ_peak_15566	IP_SJ_vs_In_SJ_peak_1665	IP_SJ_vs_In_SJ_peak_16903	IP_SJ_vs_In_SJ_peak_18057	IP_SJ_vs_In_SJ_peak_18179	IP_SJ_vs_In_SJ_peak_18294	IP_SJ_vs_In_SJ_peak_18429	IP_SJ_vs_In_SJ_peak_19266	IP_SJ_vs_In_SJ_peak_19749	IP_SJ_vs_In_SJ_peak_19976	IP_SJ_vs_In_SJ_peak_20103	IP_SJ_vs_In_SJ_peak_2031	IP_SJ_vs_In_SJ_peak_21024	IP_SJ_vs_In_SJ_peak_21189	IP_SJ_vs_In_SJ_peak_21380	IP_SJ_vs_In_SJ_peak_214	IP_SJ_vs_In_SJ_peak_21517	IP_SJ_vs_In_SJ_peak_222	IP_SJ_vs_In_SJ_peak_22430	IP_SJ_vs_In_SJ_peak_22580	IP_SJ_vs_In_SJ_peak_22713	IP_SJ_vs_In_SJ_peak_22775	IP_SJ_vs_In_SJ_peak_22870
52		HOXD13(Homeobox)/Chicken-Hoxd13-ChIP-Seq(GSE38910)/Homer	0.001	-7.513	0.0041	38642	0.5129	57761	IP_SJ_vs_In_SJ_peak_10	IP_SJ_vs_In_SJ_peak_100	IP_SJ_vs_In_SJ_peak_10014	IP_SJ_vs_In_SJ_peak_10015	IP_SJ_vs_In_SJ_peak_1003	IP_SJ_vs_In_SJ_peak_10036	IP_SJ_vs_In_SJ_peak_10037	IP_SJ_vs_In_SJ_peak_10047	IP_SJ_vs_In_SJ_peak_10048	IP_SJ_vs_In_SJ_peak_10059	IP_SJ_vs_In_SJ_peak_1006	IP_SJ_vs_In_SJ_peak_10060	IP_SJ_vs_In_SJ_peak_10062	IP_SJ_vs_In_SJ_peak_10064	IP_SJ_vs_In_SJ_peak_10067	IP_SJ_vs_In_SJ_peak_1007	IP_SJ_vs_In_SJ_peak_10073	IP_SJ_vs_In_SJ_peak_10082	IP_SJ_vs_In_SJ_peak_10088	IP_SJ_vs_In_SJ_peak_10110	IP_SJ_vs_In_SJ_peak_10119	IP_SJ_vs_In_SJ_peak_10123	IP_SJ_vs_In_SJ_peak_10131	IP_SJ_vs_In_SJ_peak_10132	IP_SJ_vs_In_SJ_peak_10134	IP_SJ_vs_In_SJ_peak_10140	IP_SJ_vs_In_SJ_peak_10148	IP_SJ_vs_In_SJ_peak_10167	IP_SJ_vs_In_SJ_peak_10168	IP_SJ_vs_In_SJ_peak_10169	IP_SJ_vs_In_SJ_peak_10174	IP_SJ_vs_In_SJ_peak_1018	IP_SJ_vs_In_SJ_peak_10187	IP_SJ_vs_In_SJ_peak_10193	IP_SJ_vs_In_SJ_peak_10198	IP_SJ_vs_In_SJ_peak_102	IP_SJ_vs_In_SJ_peak_10211	IP_SJ_vs_In_SJ_peak_10225	IP_SJ_vs_In_SJ_peak_10227	IP_SJ_vs_In_SJ_peak_10228	IP_SJ_vs_In_SJ_peak_10229
53		Oct4(POU,Homeobox)/mES-Oct4-ChIP-Seq(GSE11431)/Homer	0.001	-7.191	0.0055	7645	0.1015	17649	IP_SJ_vs_In_SJ_peak_100	IP_SJ_vs_In_SJ_peak_10003	IP_SJ_vs_In_SJ_peak_10061	IP_SJ_vs_In_SJ_peak_10069	IP_SJ_vs_In_SJ_peak_10080	IP_SJ_vs_In_SJ_peak_10101	IP_SJ_vs_In_SJ_peak_10115	IP_SJ_vs_In_SJ_peak_10131	IP_SJ_vs_In_SJ_peak_10143	IP_SJ_vs_In_SJ_peak_10181	IP_SJ_vs_In_SJ_peak_10196	IP_SJ_vs_In_SJ_peak_10212	IP_SJ_vs_In_SJ_peak_10229	IP_SJ_vs_In_SJ_peak_10254	IP_SJ_vs_In_SJ_peak_10257	IP_SJ_vs_In_SJ_peak_10280	IP_SJ_vs_In_SJ_peak_10284	IP_SJ_vs_In_SJ_peak_10316	IP_SJ_vs_In_SJ_peak_10319	IP_SJ_vs_In_SJ_peak_10328	IP_SJ_vs_In_SJ_peak_1033	IP_SJ_vs_In_SJ_peak_10330	IP_SJ_vs_In_SJ_peak_10354	IP_SJ_vs_In_SJ_peak_1037	IP_SJ_vs_In_SJ_peak_10375	IP_SJ_vs_In_SJ_peak_10382	IP_SJ_vs_In_SJ_peak_10387	IP_SJ_vs_In_SJ_peak_10403	IP_SJ_vs_In_SJ_peak_10413	IP_SJ_vs_In_SJ_peak_10421	IP_SJ_vs_In_SJ_peak_10426	IP_SJ_vs_In_SJ_peak_10428	IP_SJ_vs_In_SJ_peak_10429	IP_SJ_vs_In_SJ_peak_1043	IP_SJ_vs_In_SJ_peak_10432	IP_SJ_vs_In_SJ_peak_1044	IP_SJ_vs_In_SJ_peak_10469	IP_SJ_vs_In_SJ_peak_10475	IP_SJ_vs_In_SJ_peak_10499	IP_SJ_vs_In_SJ_peak_10507	IP_SJ_vs_In_SJ_peak_10521
54		MITF(bHLH)/MastCells-MITF-ChIP-Seq(GSE48085)/Homer	0.01	-6.8	0.008	2586	0.0343	6400	IP_SJ_vs_In_SJ_peak_10004	IP_SJ_vs_In_SJ_peak_10010	IP_SJ_vs_In_SJ_peak_11570	IP_SJ_vs_In_SJ_peak_11651	IP_SJ_vs_In_SJ_peak_12252	IP_SJ_vs_In_SJ_peak_12707	IP_SJ_vs_In_SJ_peak_12713	IP_SJ_vs_In_SJ_peak_130	IP_SJ_vs_In_SJ_peak_13336	IP_SJ_vs_In_SJ_peak_13407	IP_SJ_vs_In_SJ_peak_1411	IP_SJ_vs_In_SJ_peak_14347	IP_SJ_vs_In_SJ_peak_14868	IP_SJ_vs_In_SJ_peak_15468	IP_SJ_vs_In_SJ_peak_15700	IP_SJ_vs_In_SJ_peak_16593	IP_SJ_vs_In_SJ_peak_16978	IP_SJ_vs_In_SJ_peak_17821	IP_SJ_vs_In_SJ_peak_17955	IP_SJ_vs_In_SJ_peak_18369	IP_SJ_vs_In_SJ_peak_18710	IP_SJ_vs_In_SJ_peak_19162	IP_SJ_vs_In_SJ_peak_20255	IP_SJ_vs_In_SJ_peak_20307	IP_SJ_vs_In_SJ_peak_23037	IP_SJ_vs_In_SJ_peak_23277	IP_SJ_vs_In_SJ_peak_23559	IP_SJ_vs_In_SJ_peak_24707	IP_SJ_vs_In_SJ_peak_25063	IP_SJ_vs_In_SJ_peak_25843	IP_SJ_vs_In_SJ_peak_25977	IP_SJ_vs_In_SJ_peak_26208	IP_SJ_vs_In_SJ_peak_26851	IP_SJ_vs_In_SJ_peak_26901	IP_SJ_vs_In_SJ_peak_27090	IP_SJ_vs_In_SJ_peak_27255	IP_SJ_vs_In_SJ_peak_27539	IP_SJ_vs_In_SJ_peak_27605	IP_SJ_vs_In_SJ_peak_28634	IP_SJ_vs_In_SJ_peak_28943	IP_SJ_vs_In_SJ_peak_29597
55		FXR(NR),IR1/Liver-FXR-ChIP-Seq(Chong_et_al.)/Homer	0.01	-6.606	0.0095	394	0.0052	1048	IP_SJ_vs_In_SJ_peak_10068	IP_SJ_vs_In_SJ_peak_10101	IP_SJ_vs_In_SJ_peak_10006	IP_SJ_vs_In_SJ_peak_10007	IP_SJ_vs_In_SJ_peak_10008	IP_SJ_vs_In_SJ_peak_10026	IP_SJ_vs_In_SJ_peak_10028	IP_SJ_vs_In_SJ_peak_10032	IP_SJ_vs_In_SJ_peak_10033	IP_SJ_vs_In_SJ_peak_10036	IP_SJ_vs_In_SJ_peak_10044	IP_SJ_vs_In_SJ_peak_10046	IP_SJ_vs_In_SJ_peak_10048	IP_SJ_vs_In_SJ_peak_10050	IP_SJ_vs_In_SJ_peak_10053	IP_SJ_vs_In_SJ_peak_10056	IP_SJ_vs_In_SJ_peak_10067	IP_SJ_vs_In_SJ_peak_10068	IP_SJ_vs_In_SJ_peak_1007	IP_SJ_vs_In_SJ_peak_10073	IP_SJ_vs_In_SJ_peak_10074	IP_SJ_vs_In_SJ_peak_10076	IP_SJ_vs_In_SJ_peak_10078	IP_SJ_vs_In_SJ_peak_10081	IP_SJ_vs_In_SJ_peak_10083	IP_SJ_vs_In_SJ_peak_10085	IP_SJ_vs_In_SJ_peak_1009	IP_SJ_vs_In_SJ_peak_10094	IP_SJ_vs_In_SJ_peak_1010	IP_SJ_vs_In_SJ_peak_10101	IP_SJ_vs_In_SJ_peak_10102	IP_SJ_vs_In_SJ_peak_10104	IP_SJ_vs_In_SJ_peak_10108	IP_SJ_vs_In_SJ_peak_10111	IP_SJ_vs_In_SJ_peak_10112	IP_SJ_vs_In_SJ_peak_10116	IP_SJ_vs_In_SJ_peak_1012	IP_SJ_vs_In_SJ_peak_10123	IP_SJ_vs_In_SJ_peak_10125	IP_SJ_vs_In_SJ_peak_10127	IP_SJ_vs_In_SJ_peak_10128
56		CEBP:AP1(bZIP)/ThioMac-CEBPb-ChIP-Seq(GSE21512)/Homer	0.01	-6.401	0.0115	7331	0.0973	17239	IP_SJ_vs_In_SJ_peak_10000	IP_SJ_vs_In_SJ_peak_10002	IP_SJ_vs_In_SJ_peak_100	IP_SJ_vs_In_SJ_peak_1000	IP_SJ_vs_In_SJ_peak_10000	IP_SJ_vs_In_SJ_peak_10002	IP_SJ_vs_In_SJ_peak_10003	IP_SJ_vs_In_SJ_peak_10004	IP_SJ_vs_In_SJ_peak_10005	IP_SJ_vs_In_SJ_peak_10006	IP_SJ_vs_In_SJ_peak_10007	IP_SJ_vs_In_SJ_peak_10008	IP_SJ_vs_In_SJ_peak_10009	IP_SJ_vs_In_SJ_peak_1001	IP_SJ_vs_In_SJ_peak_10010	IP_SJ_vs_In_SJ_peak_10011	IP_SJ_vs_In_SJ_peak_10012	IP_SJ_vs_In_SJ_peak_10013	IP_SJ_vs_In_SJ_peak_10014	IP_SJ_vs_In_SJ_peak_10015	IP_SJ_vs_In_SJ_peak_10016	IP_SJ_vs_In_SJ_peak_10017	IP_SJ_vs_In_SJ_peak_10018	IP_SJ_vs_In_SJ_peak_10019	IP_SJ_vs_In_SJ_peak_1002	IP_SJ_vs_In_SJ_peak_10021	IP_SJ_vs_In_SJ_peak_10023	IP_SJ_vs_In_SJ_peak_10024	IP_SJ_vs_In_SJ_peak_10025	IP_SJ_vs_In_SJ_peak_10026	IP_SJ_vs_In_SJ_peak_10027	IP_SJ_vs_In_SJ_peak_10028	IP_SJ_vs_In_SJ_peak_10029	IP_SJ_vs_In_SJ_peak_1003	IP_SJ_vs_In_SJ_peak_10030	IP_SJ_vs_In_SJ_peak_10031	IP_SJ_vs_In_SJ_peak_10032	IP_SJ_vs_In_SJ_peak_10033	IP_SJ_vs_In_SJ_peak_10034	IP_SJ_vs_In_SJ_peak_10035	IP_SJ_vs_In_SJ_peak_10036
57		BORIS(Zf)/K562-CTCFL-ChIP-Seq(GSE32465)/Homer	0.01	-6.2	0.0138	13	0.0002	21	IP_SJ_vs_In_SJ_peak_1162	IP_SJ_vs_In_SJ_peak_14517	IP_SJ_vs_In_SJ_peak_10037	IP_SJ_vs_In_SJ_peak_10045	IP_SJ_vs_In_SJ_peak_10053	IP_SJ_vs_In_SJ_peak_10055	IP_SJ_vs_In_SJ_peak_10058	IP_SJ_vs_In_SJ_peak_10065	IP_SJ_vs_In_SJ_peak_10068	IP_SJ_vs_In_SJ_peak_10069	IP_SJ_vs_In_SJ_peak_10083	IP_SJ_vs_In_SJ_peak_10098	IP_SJ_vs_In_SJ_peak_10101	IP_SJ_vs_In_SJ_peak_10103	IP_SJ_vs_In_SJ_peak_10115	IP_SJ_vs_In_SJ_peak_10116	IP_SJ_vs_In_SJ_peak_1012	IP_SJ_vs_In_SJ_peak_10121	IP_SJ_vs_In_SJ_peak_10138	IP_SJ_vs_In_SJ_peak_10143	IP_SJ_vs_In_SJ_peak_10166	IP_SJ_vs_In_SJ_peak_10175	IP_SJ_vs_In_SJ_peak_1018	IP_SJ_vs_In_SJ_peak_10188	IP_SJ_vs_In_SJ_peak_10196	IP_SJ_vs_In_SJ_peak_10202	IP_SJ_vs_In_SJ_peak_10203	IP_SJ_vs_In_SJ_peak_10212	IP_SJ_vs_In_SJ_peak_10219	IP_SJ_vs_In_SJ_peak_10242	IP_SJ_vs_In_SJ_peak_10254	IP_SJ_vs_In_SJ_peak_10257	IP_SJ_vs_In_SJ_peak_10280	IP_SJ_vs_In_SJ_peak_10304	IP_SJ_vs_In_SJ_peak_10306	IP_SJ_vs_In_SJ_peak_10316	IP_SJ_vs_In_SJ_peak_10319	IP_SJ_vs_In_SJ_peak_1033	IP_SJ_vs_In_SJ_peak_10330	IP_SJ_vs_In_SJ_peak_10346	IP_SJ_vs_In_SJ_peak_10348
58		RUNX2(Runt)/PCa-RUNX2-ChIP-Seq(GSE33889)/Homer	0.01	-5.792	0.0204	2444	0.0324	6279	IP_SJ_vs_In_SJ_peak_1	IP_SJ_vs_In_SJ_peak_10013	IP_SJ_vs_In_SJ_peak_10008	IP_SJ_vs_In_SJ_peak_10034	IP_SJ_vs_In_SJ_peak_10039	IP_SJ_vs_In_SJ_peak_10040	IP_SJ_vs_In_SJ_peak_10046	IP_SJ_vs_In_SJ_peak_10048	IP_SJ_vs_In_SJ_peak_10049	IP_SJ_vs_In_SJ_peak_10053	IP_SJ_vs_In_SJ_peak_10057	IP_SJ_vs_In_SJ_peak_10058	IP_SJ_vs_In_SJ_peak_10061	IP_SJ_vs_In_SJ_peak_10065	IP_SJ_vs_In_SJ_peak_1007	IP_SJ_vs_In_SJ_peak_10070	IP_SJ_vs_In_SJ_peak_10073	IP_SJ_vs_In_SJ_peak_10074	IP_SJ_vs_In_SJ_peak_10076	IP_SJ_vs_In_SJ_peak_1008	IP_SJ_vs_In_SJ_peak_10091	IP_SJ_vs_In_SJ_peak_10094	IP_SJ_vs_In_SJ_peak_1010	IP_SJ_vs_In_SJ_peak_10102	IP_SJ_vs_In_SJ_peak_10103	IP_SJ_vs_In_SJ_peak_10104	IP_SJ_vs_In_SJ_peak_10106	IP_SJ_vs_In_SJ_peak_10108	IP_SJ_vs_In_SJ_peak_10109	IP_SJ_vs_In_SJ_peak_10111	IP_SJ_vs_In_SJ_peak_10112	IP_SJ_vs_In_SJ_peak_1012	IP_SJ_vs_In_SJ_peak_10122	IP_SJ_vs_In_SJ_peak_10124	IP_SJ_vs_In_SJ_peak_10129	IP_SJ_vs_In_SJ_peak_10130	IP_SJ_vs_In_SJ_peak_10131	IP_SJ_vs_In_SJ_peak_10137	IP_SJ_vs_In_SJ_peak_10143	IP_SJ_vs_In_SJ_peak_10146	IP_SJ_vs_In_SJ_peak_10148
59		Cdx2(Homeobox)/mES-Cdx2-ChIP-Seq(GSE14586)/Homer	0.01	-5.642	0.0233	27773	0.3686	47425	IP_SJ_vs_In_SJ_peak_1	IP_SJ_vs_In_SJ_peak_10	IP_SJ_vs_In_SJ_peak_1002	IP_SJ_vs_In_SJ_peak_10022	IP_SJ_vs_In_SJ_peak_10023	IP_SJ_vs_In_SJ_peak_10024	IP_SJ_vs_In_SJ_peak_10033	IP_SJ_vs_In_SJ_peak_10054	IP_SJ_vs_In_SJ_peak_10062	IP_SJ_vs_In_SJ_peak_10064	IP_SJ_vs_In_SJ_peak_10065	IP_SJ_vs_In_SJ_peak_10067	IP_SJ_vs_In_SJ_peak_10070	IP_SJ_vs_In_SJ_peak_10074	IP_SJ_vs_In_SJ_peak_10080	IP_SJ_vs_In_SJ_peak_10081	IP_SJ_vs_In_SJ_peak_10083	IP_SJ_vs_In_SJ_peak_10084	IP_SJ_vs_In_SJ_peak_10086	IP_SJ_vs_In_SJ_peak_10091	IP_SJ_vs_In_SJ_peak_10095	IP_SJ_vs_In_SJ_peak_10098	IP_SJ_vs_In_SJ_peak_10099	IP_SJ_vs_In_SJ_peak_1010	IP_SJ_vs_In_SJ_peak_10102	IP_SJ_vs_In_SJ_peak_10104	IP_SJ_vs_In_SJ_peak_1011	IP_SJ_vs_In_SJ_peak_10112	IP_SJ_vs_In_SJ_peak_10119	IP_SJ_vs_In_SJ_peak_1012	IP_SJ_vs_In_SJ_peak_10123	IP_SJ_vs_In_SJ_peak_10131	IP_SJ_vs_In_SJ_peak_10134	IP_SJ_vs_In_SJ_peak_10137	IP_SJ_vs_In_SJ_peak_10138	IP_SJ_vs_In_SJ_peak_10143	IP_SJ_vs_In_SJ_peak_10148	IP_SJ_vs_In_SJ_peak_10157	IP_SJ_vs_In_SJ_peak_10158	IP_SJ_vs_In_SJ_peak_10161	IP_SJ_vs_In_SJ_peak_10166
60		Mef2b(MADS)/HEK293-Mef2b.V5-ChIP-Seq(GSE67450)/Homer	0.01	-5.499	0.0264	16379	0.2174	33460	IP_SJ_vs_In_SJ_peak_1	IP_SJ_vs_In_SJ_peak_10000	IP_SJ_vs_In_SJ_peak_10095	IP_SJ_vs_In_SJ_peak_10122	IP_SJ_vs_In_SJ_peak_10195	IP_SJ_vs_In_SJ_peak_10272	IP_SJ_vs_In_SJ_peak_10279	IP_SJ_vs_In_SJ_peak_1028	IP_SJ_vs_In_SJ_peak_10369	IP_SJ_vs_In_SJ_peak_10381	IP_SJ_vs_In_SJ_peak_10400	IP_SJ_vs_In_SJ_peak_10406	IP_SJ_vs_In_SJ_peak_10407	IP_SJ_vs_In_SJ_peak_1053	IP_SJ_vs_In_SJ_peak_1060	IP_SJ_vs_In_SJ_peak_10674	IP_SJ_vs_In_SJ_peak_10790	IP_SJ_vs_In_SJ_peak_10797	IP_SJ_vs_In_SJ_peak_10873	IP_SJ_vs_In_SJ_peak_1091	IP_SJ_vs_In_SJ_peak_10983	IP_SJ_vs_In_SJ_peak_11025	IP_SJ_vs_In_SJ_peak_11042	IP_SJ_vs_In_SJ_peak_11043	IP_SJ_vs_In_SJ_peak_11051	IP_SJ_vs_In_SJ_peak_11056	IP_SJ_vs_In_SJ_peak_11137	IP_SJ_vs_In_SJ_peak_11154	IP_SJ_vs_In_SJ_peak_11155	IP_SJ_vs_In_SJ_peak_112	IP_SJ_vs_In_SJ_peak_11324	IP_SJ_vs_In_SJ_peak_11371	IP_SJ_vs_In_SJ_peak_11421	IP_SJ_vs_In_SJ_peak_11462	IP_SJ_vs_In_SJ_peak_11483	IP_SJ_vs_In_SJ_peak_11497	IP_SJ_vs_In_SJ_peak_1156	IP_SJ_vs_In_SJ_peak_11568	IP_SJ_vs_In_SJ_peak_11577	IP_SJ_vs_In_SJ_peak_11588	IP_SJ_vs_In_SJ_peak_11712
61		EGL-5(Homeobox)/cElegans-L3-EGL5-ChIP-Seq(modEncode)/Homer	0.01	-5.47	0.0267	35111	0.466	54785	IP_SJ_vs_In_SJ_peak_1	IP_SJ_vs_In_SJ_peak_10	IP_SJ_vs_In_SJ_peak_100	IP_SJ_vs_In_SJ_peak_1000	IP_SJ_vs_In_SJ_peak_10000	IP_SJ_vs_In_SJ_peak_10001	IP_SJ_vs_In_SJ_peak_10003	IP_SJ_vs_In_SJ_peak_10004	IP_SJ_vs_In_SJ_peak_10005	IP_SJ_vs_In_SJ_peak_10006	IP_SJ_vs_In_SJ_peak_10007	IP_SJ_vs_In_SJ_peak_10008	IP_SJ_vs_In_SJ_peak_10009	IP_SJ_vs_In_SJ_peak_10010	IP_SJ_vs_In_SJ_peak_10012	IP_SJ_vs_In_SJ_peak_10016	IP_SJ_vs_In_SJ_peak_10017	IP_SJ_vs_In_SJ_peak_1002	IP_SJ_vs_In_SJ_peak_10020	IP_SJ_vs_In_SJ_peak_10021	IP_SJ_vs_In_SJ_peak_10022	IP_SJ_vs_In_SJ_peak_10023	IP_SJ_vs_In_SJ_peak_10025	IP_SJ_vs_In_SJ_peak_10029	IP_SJ_vs_In_SJ_peak_1003	IP_SJ_vs_In_SJ_peak_10034	IP_SJ_vs_In_SJ_peak_10037	IP_SJ_vs_In_SJ_peak_10038	IP_SJ_vs_In_SJ_peak_10040	IP_SJ_vs_In_SJ_peak_10041	IP_SJ_vs_In_SJ_peak_10042	IP_SJ_vs_In_SJ_peak_10043	IP_SJ_vs_In_SJ_peak_10044	IP_SJ_vs_In_SJ_peak_10045	IP_SJ_vs_In_SJ_peak_10046	IP_SJ_vs_In_SJ_peak_10049	IP_SJ_vs_In_SJ_peak_1005	IP_SJ_vs_In_SJ_peak_10050	IP_SJ_vs_In_SJ_peak_10053	IP_SJ_vs_In_SJ_peak_10054	IP_SJ_vs_In_SJ_peak_10055
62		Chop(bZIP)/MEF-Chop-ChIP-Seq(GSE35681)/Homer	0.01	-5.425	0.0275	2963	0.0393	7296	IP_SJ_vs_In_SJ_peak_10001	IP_SJ_vs_In_SJ_peak_10007	IP_SJ_vs_In_SJ_peak_10076	IP_SJ_vs_In_SJ_peak_10083	IP_SJ_vs_In_SJ_peak_10138	IP_SJ_vs_In_SJ_peak_10148	IP_SJ_vs_In_SJ_peak_10165	IP_SJ_vs_In_SJ_peak_10176	IP_SJ_vs_In_SJ_peak_10187	IP_SJ_vs_In_SJ_peak_10216	IP_SJ_vs_In_SJ_peak_10223	IP_SJ_vs_In_SJ_peak_10229	IP_SJ_vs_In_SJ_peak_1023	IP_SJ_vs_In_SJ_peak_10242	IP_SJ_vs_In_SJ_peak_10254	IP_SJ_vs_In_SJ_peak_10257	IP_SJ_vs_In_SJ_peak_10259	IP_SJ_vs_In_SJ_peak_10275	IP_SJ_vs_In_SJ_peak_10276	IP_SJ_vs_In_SJ_peak_10308	IP_SJ_vs_In_SJ_peak_10316	IP_SJ_vs_In_SJ_peak_10317	IP_SJ_vs_In_SJ_peak_10327	IP_SJ_vs_In_SJ_peak_1033	IP_SJ_vs_In_SJ_peak_10338	IP_SJ_vs_In_SJ_peak_10369	IP_SJ_vs_In_SJ_peak_10370	IP_SJ_vs_In_SJ_peak_10375	IP_SJ_vs_In_SJ_peak_1039	IP_SJ_vs_In_SJ_peak_10399	IP_SJ_vs_In_SJ_peak_10411	IP_SJ_vs_In_SJ_peak_10419	IP_SJ_vs_In_SJ_peak_10421	IP_SJ_vs_In_SJ_peak_10423	IP_SJ_vs_In_SJ_peak_10435	IP_SJ_vs_In_SJ_peak_1049	IP_SJ_vs_In_SJ_peak_10513	IP_SJ_vs_In_SJ_peak_10514	IP_SJ_vs_In_SJ_peak_10528	IP_SJ_vs_In_SJ_peak_10534	IP_SJ_vs_In_SJ_peak_10548
63		E2A(bHLH)/proBcell-E2A-ChIP-Seq(GSE21978)/Homer	0.01	-5.366	0.0287	477	0.0063	1170	IP_SJ_vs_In_SJ_peak_10084	IP_SJ_vs_In_SJ_peak_10101	IP_SJ_vs_In_SJ_peak_10022	IP_SJ_vs_In_SJ_peak_10027	IP_SJ_vs_In_SJ_peak_10037	IP_SJ_vs_In_SJ_peak_10044	IP_SJ_vs_In_SJ_peak_10076	IP_SJ_vs_In_SJ_peak_10083	IP_SJ_vs_In_SJ_peak_10122	IP_SJ_vs_In_SJ_peak_10138	IP_SJ_vs_In_SJ_peak_10148	IP_SJ_vs_In_SJ_peak_1015	IP_SJ_vs_In_SJ_peak_10158	IP_SJ_vs_In_SJ_peak_10165	IP_SJ_vs_In_SJ_peak_10176	IP_SJ_vs_In_SJ_peak_10178	IP_SJ_vs_In_SJ_peak_10187	IP_SJ_vs_In_SJ_peak_1019	IP_SJ_vs_In_SJ_peak_10201	IP_SJ_vs_In_SJ_peak_10204	IP_SJ_vs_In_SJ_peak_10216	IP_SJ_vs_In_SJ_peak_10229	IP_SJ_vs_In_SJ_peak_1023	IP_SJ_vs_In_SJ_peak_10237	IP_SJ_vs_In_SJ_peak_10238	IP_SJ_vs_In_SJ_peak_10242	IP_SJ_vs_In_SJ_peak_10254	IP_SJ_vs_In_SJ_peak_10257	IP_SJ_vs_In_SJ_peak_10259	IP_SJ_vs_In_SJ_peak_10265	IP_SJ_vs_In_SJ_peak_10275	IP_SJ_vs_In_SJ_peak_10276	IP_SJ_vs_In_SJ_peak_10290	IP_SJ_vs_In_SJ_peak_10291	IP_SJ_vs_In_SJ_peak_10308	IP_SJ_vs_In_SJ_peak_10314	IP_SJ_vs_In_SJ_peak_10316	IP_SJ_vs_In_SJ_peak_10317	IP_SJ_vs_In_SJ_peak_10327	IP_SJ_vs_In_SJ_peak_10338	IP_SJ_vs_In_SJ_peak_10342
64		GRE(NR),IR3/A549-GR-ChIP-Seq(GSE32465)/Homer	0.01	-5.366	0.0287	132	0.0018	321	IP_SJ_vs_In_SJ_peak_10070	IP_SJ_vs_In_SJ_peak_10235	IP_SJ_vs_In_SJ_peak_10037	IP_SJ_vs_In_SJ_peak_10076	IP_SJ_vs_In_SJ_peak_10083	IP_SJ_vs_In_SJ_peak_10102	IP_SJ_vs_In_SJ_peak_10122	IP_SJ_vs_In_SJ_peak_10148	IP_SJ_vs_In_SJ_peak_10165	IP_SJ_vs_In_SJ_peak_10176	IP_SJ_vs_In_SJ_peak_10187	IP_SJ_vs_In_SJ_peak_10216	IP_SJ_vs_In_SJ_peak_1023	IP_SJ_vs_In_SJ_peak_10238	IP_SJ_vs_In_SJ_peak_10242	IP_SJ_vs_In_SJ_peak_10254	IP_SJ_vs_In_SJ_peak_10257	IP_SJ_vs_In_SJ_peak_10259	IP_SJ_vs_In_SJ_peak_10275	IP_SJ_vs_In_SJ_peak_10276	IP_SJ_vs_In_SJ_peak_10290	IP_SJ_vs_In_SJ_peak_10308	IP_SJ_vs_In_SJ_peak_10316	IP_SJ_vs_In_SJ_peak_10327	IP_SJ_vs_In_SJ_peak_10338	IP_SJ_vs_In_SJ_peak_10342	IP_SJ_vs_In_SJ_peak_10369	IP_SJ_vs_In_SJ_peak_10370	IP_SJ_vs_In_SJ_peak_1039	IP_SJ_vs_In_SJ_peak_10399	IP_SJ_vs_In_SJ_peak_10411	IP_SJ_vs_In_SJ_peak_10421	IP_SJ_vs_In_SJ_peak_10423	IP_SJ_vs_In_SJ_peak_10480	IP_SJ_vs_In_SJ_peak_1049	IP_SJ_vs_In_SJ_peak_10514	IP_SJ_vs_In_SJ_peak_10515	IP_SJ_vs_In_SJ_peak_10521	IP_SJ_vs_In_SJ_peak_10528	IP_SJ_vs_In_SJ_peak_10534	IP_SJ_vs_In_SJ_peak_10548
65		AARE(HLH)/mES-cMyc-ChIP-Seq/Homer	0.01	-5.331	0.0288	1124	0.0149	2904	IP_SJ_vs_In_SJ_peak_10008	IP_SJ_vs_In_SJ_peak_10069	IP_SJ_vs_In_SJ_peak_10002	IP_SJ_vs_In_SJ_peak_10003	IP_SJ_vs_In_SJ_peak_10004	IP_SJ_vs_In_SJ_peak_10005	IP_SJ_vs_In_SJ_peak_10006	IP_SJ_vs_In_SJ_peak_10008	IP_SJ_vs_In_SJ_peak_1001	IP_SJ_vs_In_SJ_peak_10011	IP_SJ_vs_In_SJ_peak_10014	IP_SJ_vs_In_SJ_peak_10015	IP_SJ_vs_In_SJ_peak_10019	IP_SJ_vs_In_SJ_peak_1002	IP_SJ_vs_In_SJ_peak_10020	IP_SJ_vs_In_SJ_peak_10021	IP_SJ_vs_In_SJ_peak_10023	IP_SJ_vs_In_SJ_peak_10028	IP_SJ_vs_In_SJ_peak_10029	IP_SJ_vs_In_SJ_peak_1003	IP_SJ_vs_In_SJ_peak_10030	IP_SJ_vs_In_SJ_peak_10037	IP_SJ_vs_In_SJ_peak_10040	IP_SJ_vs_In_SJ_peak_10041	IP_SJ_vs_In_SJ_peak_10042	IP_SJ_vs_In_SJ_peak_10046	IP_SJ_vs_In_SJ_peak_10048	IP_SJ_vs_In_SJ_peak_10049	IP_SJ_vs_In_SJ_peak_1005	IP_SJ_vs_In_SJ_peak_10053	IP_SJ_vs_In_SJ_peak_10054	IP_SJ_vs_In_SJ_peak_10055	IP_SJ_vs_In_SJ_peak_10056	IP_SJ_vs_In_SJ_peak_10058	IP_SJ_vs_In_SJ_peak_10059	IP_SJ_vs_In_SJ_peak_10062	IP_SJ_vs_In_SJ_peak_10064	IP_SJ_vs_In_SJ_peak_10066	IP_SJ_vs_In_SJ_peak_1007	IP_SJ_vs_In_SJ_peak_10070	IP_SJ_vs_In_SJ_peak_10073
66		EBF(EBF)/proBcell-EBF-ChIP-Seq(GSE21978)/Homer	0.01	-5.288	0.0296	38	0.0005	85	IP_SJ_vs_In_SJ_peak_10066	IP_SJ_vs_In_SJ_peak_10241	IP_SJ_vs_In_SJ_peak_100	IP_SJ_vs_In_SJ_peak_1000	IP_SJ_vs_In_SJ_peak_10000	IP_SJ_vs_In_SJ_peak_10001	IP_SJ_vs_In_SJ_peak_10002	IP_SJ_vs_In_SJ_peak_10003	IP_SJ_vs_In_SJ_peak_10004	IP_SJ_vs_In_SJ_peak_10005	IP_SJ_vs_In_SJ_peak_10006	IP_SJ_vs_In_SJ_peak_10007	IP_SJ_vs_In_SJ_peak_10008	IP_SJ_vs_In_SJ_peak_10009	IP_SJ_vs_In_SJ_peak_1001	IP_SJ_vs_In_SJ_peak_10010	IP_SJ_vs_In_SJ_peak_10011	IP_SJ_vs_In_SJ_peak_10012	IP_SJ_vs_In_SJ_peak_10013	IP_SJ_vs_In_SJ_peak_10014	IP_SJ_vs_In_SJ_peak_10015	IP_SJ_vs_In_SJ_peak_10016	IP_SJ_vs_In_SJ_peak_10017	IP_SJ_vs_In_SJ_peak_10018	IP_SJ_vs_In_SJ_peak_10019	IP_SJ_vs_In_SJ_peak_1002	IP_SJ_vs_In_SJ_peak_10020	IP_SJ_vs_In_SJ_peak_10021	IP_SJ_vs_In_SJ_peak_10022	IP_SJ_vs_In_SJ_peak_10023	IP_SJ_vs_In_SJ_peak_10024	IP_SJ_vs_In_SJ_peak_10025	IP_SJ_vs_In_SJ_peak_10026	IP_SJ_vs_In_SJ_peak_10027	IP_SJ_vs_In_SJ_peak_10028	IP_SJ_vs_In_SJ_peak_10029	IP_SJ_vs_In_SJ_peak_1003	IP_SJ_vs_In_SJ_peak_10030	IP_SJ_vs_In_SJ_peak_10031	IP_SJ_vs_In_SJ_peak_10032	IP_SJ_vs_In_SJ_peak_10033
67		ERE(NR),IR3/MCF7-ERa-ChIP-Seq(Unpublished)/Homer	0.01	-5.207	0.0316	220	0.0029	581	IP_SJ_vs_In_SJ_peak_10131	IP_SJ_vs_In_SJ_peak_10324	IP_SJ_vs_In_SJ_peak_100	IP_SJ_vs_In_SJ_peak_1000	IP_SJ_vs_In_SJ_peak_10000	IP_SJ_vs_In_SJ_peak_10001	IP_SJ_vs_In_SJ_peak_10002	IP_SJ_vs_In_SJ_peak_10003	IP_SJ_vs_In_SJ_peak_10004	IP_SJ_vs_In_SJ_peak_10005	IP_SJ_vs_In_SJ_peak_10006	IP_SJ_vs_In_SJ_peak_10007	IP_SJ_vs_In_SJ_peak_10008	IP_SJ_vs_In_SJ_peak_10009	IP_SJ_vs_In_SJ_peak_1001	IP_SJ_vs_In_SJ_peak_10010	IP_SJ_vs_In_SJ_peak_10011	IP_SJ_vs_In_SJ_peak_10012	IP_SJ_vs_In_SJ_peak_10013	IP_SJ_vs_In_SJ_peak_10014	IP_SJ_vs_In_SJ_peak_10015	IP_SJ_vs_In_SJ_peak_10016	IP_SJ_vs_In_SJ_peak_10017	IP_SJ_vs_In_SJ_peak_10018	IP_SJ_vs_In_SJ_peak_10019	IP_SJ_vs_In_SJ_peak_1002	IP_SJ_vs_In_SJ_peak_10020	IP_SJ_vs_In_SJ_peak_10021	IP_SJ_vs_In_SJ_peak_10022	IP_SJ_vs_In_SJ_peak_10023	IP_SJ_vs_In_SJ_peak_10024	IP_SJ_vs_In_SJ_peak_10025	IP_SJ_vs_In_SJ_peak_10026	IP_SJ_vs_In_SJ_peak_10027	IP_SJ_vs_In_SJ_peak_10028	IP_SJ_vs_In_SJ_peak_10029	IP_SJ_vs_In_SJ_peak_1003	IP_SJ_vs_In_SJ_peak_10030	IP_SJ_vs_In_SJ_peak_10031	IP_SJ_vs_In_SJ_peak_10032	IP_SJ_vs_In_SJ_peak_10033
68		NF1(CTF)/LNCAP-NF1-ChIP-Seq(Unpublished)/Homer	0.01	-5.16	0.0327	112	0.0015	289	IP_SJ_vs_In_SJ_peak_10153	IP_SJ_vs_In_SJ_peak_10482	IP_SJ_vs_In_SJ_peak_100	IP_SJ_vs_In_SJ_peak_1000	IP_SJ_vs_In_SJ_peak_10000	IP_SJ_vs_In_SJ_peak_10001	IP_SJ_vs_In_SJ_peak_10002	IP_SJ_vs_In_SJ_peak_10003	IP_SJ_vs_In_SJ_peak_10004	IP_SJ_vs_In_SJ_peak_10005	IP_SJ_vs_In_SJ_peak_10006	IP_SJ_vs_In_SJ_peak_10007	IP_SJ_vs_In_SJ_peak_10008	IP_SJ_vs_In_SJ_peak_10009	IP_SJ_vs_In_SJ_peak_10010	IP_SJ_vs_In_SJ_peak_10012	IP_SJ_vs_In_SJ_peak_10014	IP_SJ_vs_In_SJ_peak_10015	IP_SJ_vs_In_SJ_peak_10016	IP_SJ_vs_In_SJ_peak_10019	IP_SJ_vs_In_SJ_peak_10020	IP_SJ_vs_In_SJ_peak_10021	IP_SJ_vs_In_SJ_peak_10022	IP_SJ_vs_In_SJ_peak_10023	IP_SJ_vs_In_SJ_peak_10024	IP_SJ_vs_In_SJ_peak_10025	IP_SJ_vs_In_SJ_peak_10026	IP_SJ_vs_In_SJ_peak_10027	IP_SJ_vs_In_SJ_peak_10028	IP_SJ_vs_In_SJ_peak_10029	IP_SJ_vs_In_SJ_peak_1003	IP_SJ_vs_In_SJ_peak_10031	IP_SJ_vs_In_SJ_peak_10032	IP_SJ_vs_In_SJ_peak_10034	IP_SJ_vs_In_SJ_peak_10036	IP_SJ_vs_In_SJ_peak_10037	IP_SJ_vs_In_SJ_peak_1004	IP_SJ_vs_In_SJ_peak_10040	IP_SJ_vs_In_SJ_peak_10041	IP_SJ_vs_In_SJ_peak_10042	IP_SJ_vs_In_SJ_peak_10044
69		FOXA1:AR(Forkhead,NR)/LNCAP-AR-ChIP-Seq(GSE27824)/Homer	0.01	-5.154	0.0327	1720	0.0228	4466	IP_SJ_vs_In_SJ_peak_10008	IP_SJ_vs_In_SJ_peak_10015	IP_SJ_vs_In_SJ_peak_100	IP_SJ_vs_In_SJ_peak_1000	IP_SJ_vs_In_SJ_peak_10000	IP_SJ_vs_In_SJ_peak_10001	IP_SJ_vs_In_SJ_peak_10002	IP_SJ_vs_In_SJ_peak_10003	IP_SJ_vs_In_SJ_peak_10004	IP_SJ_vs_In_SJ_peak_10005	IP_SJ_vs_In_SJ_peak_10006	IP_SJ_vs_In_SJ_peak_10007	IP_SJ_vs_In_SJ_peak_10008	IP_SJ_vs_In_SJ_peak_10009	IP_SJ_vs_In_SJ_peak_1001	IP_SJ_vs_In_SJ_peak_10010	IP_SJ_vs_In_SJ_peak_10011	IP_SJ_vs_In_SJ_peak_10012	IP_SJ_vs_In_SJ_peak_10013	IP_SJ_vs_In_SJ_peak_10014	IP_SJ_vs_In_SJ_peak_10015	IP_SJ_vs_In_SJ_peak_10016	IP_SJ_vs_In_SJ_peak_10017	IP_SJ_vs_In_SJ_peak_10018	IP_SJ_vs_In_SJ_peak_10019	IP_SJ_vs_In_SJ_peak_1002	IP_SJ_vs_In_SJ_peak_10020	IP_SJ_vs_In_SJ_peak_10021	IP_SJ_vs_In_SJ_peak_10022	IP_SJ_vs_In_SJ_peak_10023	IP_SJ_vs_In_SJ_peak_10024	IP_SJ_vs_In_SJ_peak_10025	IP_SJ_vs_In_SJ_peak_10026	IP_SJ_vs_In_SJ_peak_10027	IP_SJ_vs_In_SJ_peak_10028	IP_SJ_vs_In_SJ_peak_10029	IP_SJ_vs_In_SJ_peak_1003	IP_SJ_vs_In_SJ_peak_10030	IP_SJ_vs_In_SJ_peak_10031	IP_SJ_vs_In_SJ_peak_10032	IP_SJ_vs_In_SJ_peak_10033
70		SeqBias: polyA-repeat	0.01	-5.004	0.0371	75342	1	75346	IP_SJ_vs_In_SJ_peak_1	IP_SJ_vs_In_SJ_peak_10	IP_SJ_vs_In_SJ_peak_100	IP_SJ_vs_In_SJ_peak_1000	IP_SJ_vs_In_SJ_peak_10000	IP_SJ_vs_In_SJ_peak_10001	IP_SJ_vs_In_SJ_peak_10002	IP_SJ_vs_In_SJ_peak_10003	IP_SJ_vs_In_SJ_peak_10004	IP_SJ_vs_In_SJ_peak_10005	IP_SJ_vs_In_SJ_peak_10006	IP_SJ_vs_In_SJ_peak_10007	IP_SJ_vs_In_SJ_peak_10008	IP_SJ_vs_In_SJ_peak_10009	IP_SJ_vs_In_SJ_peak_1001	IP_SJ_vs_In_SJ_peak_10010	IP_SJ_vs_In_SJ_peak_10011	IP_SJ_vs_In_SJ_peak_10012	IP_SJ_vs_In_SJ_peak_10013	IP_SJ_vs_In_SJ_peak_10014	IP_SJ_vs_In_SJ_peak_10015	IP_SJ_vs_In_SJ_peak_10016	IP_SJ_vs_In_SJ_peak_10017	IP_SJ_vs_In_SJ_peak_10018	IP_SJ_vs_In_SJ_peak_10019	IP_SJ_vs_In_SJ_peak_1002	IP_SJ_vs_In_SJ_peak_10020	IP_SJ_vs_In_SJ_peak_10021	IP_SJ_vs_In_SJ_peak_10022	IP_SJ_vs_In_SJ_peak_10023	IP_SJ_vs_In_SJ_peak_10024	IP_SJ_vs_In_SJ_peak_10025	IP_SJ_vs_In_SJ_peak_10026	IP_SJ_vs_In_SJ_peak_10027	IP_SJ_vs_In_SJ_peak_10028	IP_SJ_vs_In_SJ_peak_10029	IP_SJ_vs_In_SJ_peak_1003	IP_SJ_vs_In_SJ_peak_10030	IP_SJ_vs_In_SJ_peak_10031	IP_SJ_vs_In_SJ_peak_10032	IP_SJ_vs_In_SJ_peak_10033
71		RUNX-AML(Runt)/CD4+-PolII-ChIP-Seq(Barski_et_al.)/Homer	0.01	-4.946	0.0388	1683	0.0223	4371	IP_SJ_vs_In_SJ_peak_10000	IP_SJ_vs_In_SJ_peak_10022	IP_SJ_vs_In_SJ_peak_100	IP_SJ_vs_In_SJ_peak_1000	IP_SJ_vs_In_SJ_peak_10000	IP_SJ_vs_In_SJ_peak_10001	IP_SJ_vs_In_SJ_peak_10002	IP_SJ_vs_In_SJ_peak_10003	IP_SJ_vs_In_SJ_peak_10004	IP_SJ_vs_In_SJ_peak_10005	IP_SJ_vs_In_SJ_peak_10006	IP_SJ_vs_In_SJ_peak_10007	IP_SJ_vs_In_SJ_peak_10008	IP_SJ_vs_In_SJ_peak_10009	IP_SJ_vs_In_SJ_peak_1001	IP_SJ_vs_In_SJ_peak_10010	IP_SJ_vs_In_SJ_peak_10011	IP_SJ_vs_In_SJ_peak_10012	IP_SJ_vs_In_SJ_peak_10013	IP_SJ_vs_In_SJ_peak_10014	IP_SJ_vs_In_SJ_peak_10015	IP_SJ_vs_In_SJ_peak_10016	IP_SJ_vs_In_SJ_peak_10017	IP_SJ_vs_In_SJ_peak_10018	IP_SJ_vs_In_SJ_peak_10019	IP_SJ_vs_In_SJ_peak_1002	IP_SJ_vs_In_SJ_peak_10020	IP_SJ_vs_In_SJ_peak_10021	IP_SJ_vs_In_SJ_peak_10022	IP_SJ_vs_In_SJ_peak_10023	IP_SJ_vs_In_SJ_peak_10024	IP_SJ_vs_In_SJ_peak_10025	IP_SJ_vs_In_SJ_peak_10026	IP_SJ_vs_In_SJ_peak_10027	IP_SJ_vs_In_SJ_peak_10028	IP_SJ_vs_In_SJ_peak_10029	IP_SJ_vs_In_SJ_peak_1003	IP_SJ_vs_In_SJ_peak_10030	IP_SJ_vs_In_SJ_peak_10031	IP_SJ_vs_In_SJ_peak_10032	IP_SJ_vs_In_SJ_peak_10033
72		ZNF143|STAF(Zf)/CUTLL-ZNF143-ChIP-Seq(GSE29600)/Homer	0.01	-4.903	0.0399	168	0.0022	448	IP_SJ_vs_In_SJ_peak_10157	IP_SJ_vs_In_SJ_peak_10397	IP_SJ_vs_In_SJ_peak_10003	IP_SJ_vs_In_SJ_peak_10005	IP_SJ_vs_In_SJ_peak_10008	IP_SJ_vs_In_SJ_peak_10013	IP_SJ_vs_In_SJ_peak_10020	IP_SJ_vs_In_SJ_peak_10022	IP_SJ_vs_In_SJ_peak_10023	IP_SJ_vs_In_SJ_peak_10028	IP_SJ_vs_In_SJ_peak_10040	IP_SJ_vs_In_SJ_peak_10041	IP_SJ_vs_In_SJ_peak_10044	IP_SJ_vs_In_SJ_peak_10050	IP_SJ_vs_In_SJ_peak_10051	IP_SJ_vs_In_SJ_peak_10054	IP_SJ_vs_In_SJ_peak_10067	IP_SJ_vs_In_SJ_peak_10069	IP_SJ_vs_In_SJ_peak_1007	IP_SJ_vs_In_SJ_peak_10073	IP_SJ_vs_In_SJ_peak_10084	IP_SJ_vs_In_SJ_peak_1009	IP_SJ_vs_In_SJ_peak_10097	IP_SJ_vs_In_SJ_peak_10098	IP_SJ_vs_In_SJ_peak_1010	IP_SJ_vs_In_SJ_peak_10102	IP_SJ_vs_In_SJ_peak_10108	IP_SJ_vs_In_SJ_peak_10110	IP_SJ_vs_In_SJ_peak_10114	IP_SJ_vs_In_SJ_peak_1012	IP_SJ_vs_In_SJ_peak_10125	IP_SJ_vs_In_SJ_peak_1013	IP_SJ_vs_In_SJ_peak_10131	IP_SJ_vs_In_SJ_peak_10134	IP_SJ_vs_In_SJ_peak_1014	IP_SJ_vs_In_SJ_peak_10140	IP_SJ_vs_In_SJ_peak_10143	IP_SJ_vs_In_SJ_peak_10148	IP_SJ_vs_In_SJ_peak_10165	IP_SJ_vs_In_SJ_peak_10169	IP_SJ_vs_In_SJ_peak_10170
73		NFkB-p65-Rel(RHD)/ThioMac-LPS-Expression(GSE23622)/Homer	0.01	-4.889	0.0399	79	0.001	209	IP_SJ_vs_In_SJ_peak_1006	IP_SJ_vs_In_SJ_peak_10205	IP_SJ_vs_In_SJ_peak_10008	IP_SJ_vs_In_SJ_peak_10012	IP_SJ_vs_In_SJ_peak_10013	IP_SJ_vs_In_SJ_peak_10020	IP_SJ_vs_In_SJ_peak_10023	IP_SJ_vs_In_SJ_peak_10028	IP_SJ_vs_In_SJ_peak_10029	IP_SJ_vs_In_SJ_peak_10033	IP_SJ_vs_In_SJ_peak_10036	IP_SJ_vs_In_SJ_peak_10040	IP_SJ_vs_In_SJ_peak_10041	IP_SJ_vs_In_SJ_peak_10044	IP_SJ_vs_In_SJ_peak_10048	IP_SJ_vs_In_SJ_peak_10050	IP_SJ_vs_In_SJ_peak_10051	IP_SJ_vs_In_SJ_peak_10054	IP_SJ_vs_In_SJ_peak_10055	IP_SJ_vs_In_SJ_peak_10057	IP_SJ_vs_In_SJ_peak_10060	IP_SJ_vs_In_SJ_peak_10069	IP_SJ_vs_In_SJ_peak_1007	IP_SJ_vs_In_SJ_peak_10073	IP_SJ_vs_In_SJ_peak_10080	IP_SJ_vs_In_SJ_peak_10081	IP_SJ_vs_In_SJ_peak_10082	IP_SJ_vs_In_SJ_peak_10083	IP_SJ_vs_In_SJ_peak_10084	IP_SJ_vs_In_SJ_peak_10086	IP_SJ_vs_In_SJ_peak_1009	IP_SJ_vs_In_SJ_peak_10096	IP_SJ_vs_In_SJ_peak_10097	IP_SJ_vs_In_SJ_peak_10098	IP_SJ_vs_In_SJ_peak_1010	IP_SJ_vs_In_SJ_peak_10101	IP_SJ_vs_In_SJ_peak_10103	IP_SJ_vs_In_SJ_peak_10107	IP_SJ_vs_In_SJ_peak_10110	IP_SJ_vs_In_SJ_peak_10116	IP_SJ_vs_In_SJ_peak_1012
74		MafA(bZIP)/Islet-MafA-ChIP-Seq(GSE30298)/Homer	0.01	-4.878	0.0399	580	0.0077	1551	IP_SJ_vs_In_SJ_peak_10002	IP_SJ_vs_In_SJ_peak_10101	IP_SJ_vs_In_SJ_peak_10013	IP_SJ_vs_In_SJ_peak_10023	IP_SJ_vs_In_SJ_peak_10028	IP_SJ_vs_In_SJ_peak_10044	IP_SJ_vs_In_SJ_peak_10050	IP_SJ_vs_In_SJ_peak_10051	IP_SJ_vs_In_SJ_peak_10073	IP_SJ_vs_In_SJ_peak_10081	IP_SJ_vs_In_SJ_peak_10084	IP_SJ_vs_In_SJ_peak_10097	IP_SJ_vs_In_SJ_peak_10098	IP_SJ_vs_In_SJ_peak_1012	IP_SJ_vs_In_SJ_peak_10125	IP_SJ_vs_In_SJ_peak_10131	IP_SJ_vs_In_SJ_peak_10133	IP_SJ_vs_In_SJ_peak_10169	IP_SJ_vs_In_SJ_peak_10170	IP_SJ_vs_In_SJ_peak_10184	IP_SJ_vs_In_SJ_peak_10201	IP_SJ_vs_In_SJ_peak_10214	IP_SJ_vs_In_SJ_peak_10222	IP_SJ_vs_In_SJ_peak_10231	IP_SJ_vs_In_SJ_peak_10239	IP_SJ_vs_In_SJ_peak_10254	IP_SJ_vs_In_SJ_peak_10256	IP_SJ_vs_In_SJ_peak_10265	IP_SJ_vs_In_SJ_peak_10277	IP_SJ_vs_In_SJ_peak_10278	IP_SJ_vs_In_SJ_peak_10287	IP_SJ_vs_In_SJ_peak_10291	IP_SJ_vs_In_SJ_peak_10298	IP_SJ_vs_In_SJ_peak_1031	IP_SJ_vs_In_SJ_peak_10310	IP_SJ_vs_In_SJ_peak_10315	IP_SJ_vs_In_SJ_peak_10324	IP_SJ_vs_In_SJ_peak_10346	IP_SJ_vs_In_SJ_peak_10354	IP_SJ_vs_In_SJ_peak_10357	IP_SJ_vs_In_SJ_peak_10361
75		KANADI1(Myb)/Seedling-KAN1-ChIP-Seq(GSE48081)/Homer	0.01	-4.846	0.0406	20488	0.2719	39273	IP_SJ_vs_In_SJ_peak_1	IP_SJ_vs_In_SJ_peak_100	IP_SJ_vs_In_SJ_peak_10032	IP_SJ_vs_In_SJ_peak_10037	IP_SJ_vs_In_SJ_peak_10045	IP_SJ_vs_In_SJ_peak_10053	IP_SJ_vs_In_SJ_peak_10054	IP_SJ_vs_In_SJ_peak_10055	IP_SJ_vs_In_SJ_peak_10058	IP_SJ_vs_In_SJ_peak_10061	IP_SJ_vs_In_SJ_peak_10065	IP_SJ_vs_In_SJ_peak_10068	IP_SJ_vs_In_SJ_peak_1007	IP_SJ_vs_In_SJ_peak_10073	IP_SJ_vs_In_SJ_peak_10078	IP_SJ_vs_In_SJ_peak_10080	IP_SJ_vs_In_SJ_peak_1010	IP_SJ_vs_In_SJ_peak_10101	IP_SJ_vs_In_SJ_peak_10104	IP_SJ_vs_In_SJ_peak_10116	IP_SJ_vs_In_SJ_peak_1012	IP_SJ_vs_In_SJ_peak_10124	IP_SJ_vs_In_SJ_peak_10131	IP_SJ_vs_In_SJ_peak_10132	IP_SJ_vs_In_SJ_peak_10138	IP_SJ_vs_In_SJ_peak_10143	IP_SJ_vs_In_SJ_peak_10158	IP_SJ_vs_In_SJ_peak_10166	IP_SJ_vs_In_SJ_peak_10175	IP_SJ_vs_In_SJ_peak_10185	IP_SJ_vs_In_SJ_peak_10196	IP_SJ_vs_In_SJ_peak_10202	IP_SJ_vs_In_SJ_peak_10203	IP_SJ_vs_In_SJ_peak_10205	IP_SJ_vs_In_SJ_peak_10210	IP_SJ_vs_In_SJ_peak_10212	IP_SJ_vs_In_SJ_peak_10254	IP_SJ_vs_In_SJ_peak_1028	IP_SJ_vs_In_SJ_peak_1030	IP_SJ_vs_In_SJ_peak_10300	IP_SJ_vs_In_SJ_peak_10306
76		PQM-1(?)/cElegans-L3-ChIP-Seq(modEncode)/Homer	0.01	-4.843	0.0406	7152	0.0949	16967	IP_SJ_vs_In_SJ_peak_10000	IP_SJ_vs_In_SJ_peak_10003	IP_SJ_vs_In_SJ_peak_10000	IP_SJ_vs_In_SJ_peak_10001	IP_SJ_vs_In_SJ_peak_10003	IP_SJ_vs_In_SJ_peak_10004	IP_SJ_vs_In_SJ_peak_10005	IP_SJ_vs_In_SJ_peak_10008	IP_SJ_vs_In_SJ_peak_1001	IP_SJ_vs_In_SJ_peak_10011	IP_SJ_vs_In_SJ_peak_10012	IP_SJ_vs_In_SJ_peak_10014	IP_SJ_vs_In_SJ_peak_10015	IP_SJ_vs_In_SJ_peak_10016	IP_SJ_vs_In_SJ_peak_10017	IP_SJ_vs_In_SJ_peak_10018	IP_SJ_vs_In_SJ_peak_10021	IP_SJ_vs_In_SJ_peak_10024	IP_SJ_vs_In_SJ_peak_10028	IP_SJ_vs_In_SJ_peak_10029	IP_SJ_vs_In_SJ_peak_10031	IP_SJ_vs_In_SJ_peak_10036	IP_SJ_vs_In_SJ_peak_10041	IP_SJ_vs_In_SJ_peak_10042	IP_SJ_vs_In_SJ_peak_10045	IP_SJ_vs_In_SJ_peak_10046	IP_SJ_vs_In_SJ_peak_10047	IP_SJ_vs_In_SJ_peak_10048	IP_SJ_vs_In_SJ_peak_10052	IP_SJ_vs_In_SJ_peak_10053	IP_SJ_vs_In_SJ_peak_10054	IP_SJ_vs_In_SJ_peak_10056	IP_SJ_vs_In_SJ_peak_10057	IP_SJ_vs_In_SJ_peak_10058	IP_SJ_vs_In_SJ_peak_10059	IP_SJ_vs_In_SJ_peak_10067	IP_SJ_vs_In_SJ_peak_1007	IP_SJ_vs_In_SJ_peak_10070	IP_SJ_vs_In_SJ_peak_10073	IP_SJ_vs_In_SJ_peak_10074	IP_SJ_vs_In_SJ_peak_10075
77		E-box/Drosophila-Promoters/Homer	0.01	-4.834	0.0406	217	0.0029	560	IP_SJ_vs_In_SJ_peak_1018	IP_SJ_vs_In_SJ_peak_10186	IP_SJ_vs_In_SJ_peak_10011	IP_SJ_vs_In_SJ_peak_10012	IP_SJ_vs_In_SJ_peak_10035	IP_SJ_vs_In_SJ_peak_10040	IP_SJ_vs_In_SJ_peak_10047	IP_SJ_vs_In_SJ_peak_10053	IP_SJ_vs_In_SJ_peak_10057	IP_SJ_vs_In_SJ_peak_10111	IP_SJ_vs_In_SJ_peak_10164	IP_SJ_vs_In_SJ_peak_1017	IP_SJ_vs_In_SJ_peak_10171	IP_SJ_vs_In_SJ_peak_1018	IP_SJ_vs_In_SJ_peak_10187	IP_SJ_vs_In_SJ_peak_10196	IP_SJ_vs_In_SJ_peak_1020	IP_SJ_vs_In_SJ_peak_10202	IP_SJ_vs_In_SJ_peak_10215	IP_SJ_vs_In_SJ_peak_10217	IP_SJ_vs_In_SJ_peak_10236	IP_SJ_vs_In_SJ_peak_10254	IP_SJ_vs_In_SJ_peak_1026	IP_SJ_vs_In_SJ_peak_10288	IP_SJ_vs_In_SJ_peak_10297	IP_SJ_vs_In_SJ_peak_103	IP_SJ_vs_In_SJ_peak_10300	IP_SJ_vs_In_SJ_peak_10329	IP_SJ_vs_In_SJ_peak_10335	IP_SJ_vs_In_SJ_peak_10350	IP_SJ_vs_In_SJ_peak_10364	IP_SJ_vs_In_SJ_peak_10387	IP_SJ_vs_In_SJ_peak_10392	IP_SJ_vs_In_SJ_peak_10393	IP_SJ_vs_In_SJ_peak_10394	IP_SJ_vs_In_SJ_peak_10399	IP_SJ_vs_In_SJ_peak_10400	IP_SJ_vs_In_SJ_peak_10401	IP_SJ_vs_In_SJ_peak_10404	IP_SJ_vs_In_SJ_peak_10410	IP_SJ_vs_In_SJ_peak_10414
78		E2A(bHLH),near_PU.1/Bcell-PU.1-ChIP-Seq(GSE21512)/Homer	0.01	-4.786	0.0414	769	0.0102	1904	IP_SJ_vs_In_SJ_peak_10094	IP_SJ_vs_In_SJ_peak_101	IP_SJ_vs_In_SJ_peak_10035	IP_SJ_vs_In_SJ_peak_10040	IP_SJ_vs_In_SJ_peak_10046	IP_SJ_vs_In_SJ_peak_10072	IP_SJ_vs_In_SJ_peak_10078	IP_SJ_vs_In_SJ_peak_10080	IP_SJ_vs_In_SJ_peak_10081	IP_SJ_vs_In_SJ_peak_10121	IP_SJ_vs_In_SJ_peak_10156	IP_SJ_vs_In_SJ_peak_10169	IP_SJ_vs_In_SJ_peak_1017	IP_SJ_vs_In_SJ_peak_10185	IP_SJ_vs_In_SJ_peak_10187	IP_SJ_vs_In_SJ_peak_1019	IP_SJ_vs_In_SJ_peak_10203	IP_SJ_vs_In_SJ_peak_10215	IP_SJ_vs_In_SJ_peak_10225	IP_SJ_vs_In_SJ_peak_10226	IP_SJ_vs_In_SJ_peak_10231	IP_SJ_vs_In_SJ_peak_10262	IP_SJ_vs_In_SJ_peak_1035	IP_SJ_vs_In_SJ_peak_10352	IP_SJ_vs_In_SJ_peak_10367	IP_SJ_vs_In_SJ_peak_10382	IP_SJ_vs_In_SJ_peak_10388	IP_SJ_vs_In_SJ_peak_10398	IP_SJ_vs_In_SJ_peak_1041	IP_SJ_vs_In_SJ_peak_10476	IP_SJ_vs_In_SJ_peak_10505	IP_SJ_vs_In_SJ_peak_10512	IP_SJ_vs_In_SJ_peak_10513	IP_SJ_vs_In_SJ_peak_10514	IP_SJ_vs_In_SJ_peak_10524	IP_SJ_vs_In_SJ_peak_10533	IP_SJ_vs_In_SJ_peak_10540	IP_SJ_vs_In_SJ_peak_10553	IP_SJ_vs_In_SJ_peak_10562	IP_SJ_vs_In_SJ_peak_10599	IP_SJ_vs_In_SJ_peak_10624
79		SeqBias: GCW-triplet	0.01	-4.755	0.0422	67310	0.8934	73807	IP_SJ_vs_In_SJ_peak_1	IP_SJ_vs_In_SJ_peak_10	IP_SJ_vs_In_SJ_peak_10039	IP_SJ_vs_In_SJ_peak_10046	IP_SJ_vs_In_SJ_peak_1005	IP_SJ_vs_In_SJ_peak_10053	IP_SJ_vs_In_SJ_peak_10058	IP_SJ_vs_In_SJ_peak_10061	IP_SJ_vs_In_SJ_peak_10068	IP_SJ_vs_In_SJ_peak_1007	IP_SJ_vs_In_SJ_peak_10073	IP_SJ_vs_In_SJ_peak_10088	IP_SJ_vs_In_SJ_peak_10094	IP_SJ_vs_In_SJ_peak_10097	IP_SJ_vs_In_SJ_peak_101	IP_SJ_vs_In_SJ_peak_10100	IP_SJ_vs_In_SJ_peak_10102	IP_SJ_vs_In_SJ_peak_10103	IP_SJ_vs_In_SJ_peak_10106	IP_SJ_vs_In_SJ_peak_10122	IP_SJ_vs_In_SJ_peak_10131	IP_SJ_vs_In_SJ_peak_10135	IP_SJ_vs_In_SJ_peak_10148	IP_SJ_vs_In_SJ_peak_10150	IP_SJ_vs_In_SJ_peak_10159	IP_SJ_vs_In_SJ_peak_10168	IP_SJ_vs_In_SJ_peak_1017	IP_SJ_vs_In_SJ_peak_10170	IP_SJ_vs_In_SJ_peak_10177	IP_SJ_vs_In_SJ_peak_1018	IP_SJ_vs_In_SJ_peak_10182	IP_SJ_vs_In_SJ_peak_10187	IP_SJ_vs_In_SJ_peak_10191	IP_SJ_vs_In_SJ_peak_10195	IP_SJ_vs_In_SJ_peak_10201	IP_SJ_vs_In_SJ_peak_10208	IP_SJ_vs_In_SJ_peak_1021	IP_SJ_vs_In_SJ_peak_10212	IP_SJ_vs_In_SJ_peak_10215	IP_SJ_vs_In_SJ_peak_10225	IP_SJ_vs_In_SJ_peak_10229
80		ABF1/SacCer-Promoters/Homer	0.01	-4.691	0.0444	1309	0.0174	3442	IP_SJ_vs_In_SJ_peak_10010	IP_SJ_vs_In_SJ_peak_10075	IP_SJ_vs_In_SJ_peak_100	IP_SJ_vs_In_SJ_peak_1000	IP_SJ_vs_In_SJ_peak_10000	IP_SJ_vs_In_SJ_peak_10001	IP_SJ_vs_In_SJ_peak_10002	IP_SJ_vs_In_SJ_peak_10003	IP_SJ_vs_In_SJ_peak_10004	IP_SJ_vs_In_SJ_peak_10005	IP_SJ_vs_In_SJ_peak_10006	IP_SJ_vs_In_SJ_peak_10007	IP_SJ_vs_In_SJ_peak_10008	IP_SJ_vs_In_SJ_peak_10009	IP_SJ_vs_In_SJ_peak_1001	IP_SJ_vs_In_SJ_peak_10010	IP_SJ_vs_In_SJ_peak_10011	IP_SJ_vs_In_SJ_peak_10012	IP_SJ_vs_In_SJ_peak_10013	IP_SJ_vs_In_SJ_peak_10014	IP_SJ_vs_In_SJ_peak_10015	IP_SJ_vs_In_SJ_peak_10016	IP_SJ_vs_In_SJ_peak_10017	IP_SJ_vs_In_SJ_peak_10018	IP_SJ_vs_In_SJ_peak_1002	IP_SJ_vs_In_SJ_peak_10020	IP_SJ_vs_In_SJ_peak_10021	IP_SJ_vs_In_SJ_peak_10022	IP_SJ_vs_In_SJ_peak_10024	IP_SJ_vs_In_SJ_peak_10025	IP_SJ_vs_In_SJ_peak_10026	IP_SJ_vs_In_SJ_peak_10027	IP_SJ_vs_In_SJ_peak_10028	IP_SJ_vs_In_SJ_peak_10029	IP_SJ_vs_In_SJ_peak_1003	IP_SJ_vs_In_SJ_peak_10030	IP_SJ_vs_In_SJ_peak_10031	IP_SJ_vs_In_SJ_peak_10033	IP_SJ_vs_In_SJ_peak_10034	IP_SJ_vs_In_SJ_peak_10035	IP_SJ_vs_In_SJ_peak_10036
81		Sox4(HMG)/proB-Sox4-ChIP-Seq(GSE50066)/Homer	0.01	-4.626	0.0468	3502	0.0465	8932	IP_SJ_vs_In_SJ_peak_1	IP_SJ_vs_In_SJ_peak_10008	IP_SJ_vs_In_SJ_peak_10410	IP_SJ_vs_In_SJ_peak_1046	IP_SJ_vs_In_SJ_peak_10489	IP_SJ_vs_In_SJ_peak_10650	IP_SJ_vs_In_SJ_peak_10713	IP_SJ_vs_In_SJ_peak_10725	IP_SJ_vs_In_SJ_peak_10880	IP_SJ_vs_In_SJ_peak_10901	IP_SJ_vs_In_SJ_peak_10972	IP_SJ_vs_In_SJ_peak_11095	IP_SJ_vs_In_SJ_peak_11100	IP_SJ_vs_In_SJ_peak_11539	IP_SJ_vs_In_SJ_peak_11543	IP_SJ_vs_In_SJ_peak_11665	IP_SJ_vs_In_SJ_peak_11742	IP_SJ_vs_In_SJ_peak_11857	IP_SJ_vs_In_SJ_peak_12420	IP_SJ_vs_In_SJ_peak_12932	IP_SJ_vs_In_SJ_peak_12961	IP_SJ_vs_In_SJ_peak_13021	IP_SJ_vs_In_SJ_peak_13049	IP_SJ_vs_In_SJ_peak_13053	IP_SJ_vs_In_SJ_peak_13065	IP_SJ_vs_In_SJ_peak_13685	IP_SJ_vs_In_SJ_peak_13807	IP_SJ_vs_In_SJ_peak_13968	IP_SJ_vs_In_SJ_peak_13969	IP_SJ_vs_In_SJ_peak_14129	IP_SJ_vs_In_SJ_peak_14290	IP_SJ_vs_In_SJ_peak_14547	IP_SJ_vs_In_SJ_peak_14645	IP_SJ_vs_In_SJ_peak_14764	IP_SJ_vs_In_SJ_peak_15132	IP_SJ_vs_In_SJ_peak_15168	IP_SJ_vs_In_SJ_peak_15432	IP_SJ_vs_In_SJ_peak_15604	IP_SJ_vs_In_SJ_peak_15857	IP_SJ_vs_In_SJ_peak_15885	IP_SJ_vs_In_SJ_peak_15909
82		FOXA1(Forkhead)/LNCAP-FOXA1-ChIP-Seq(GSE27824)/Homer	0.01	-4.611	0.0469	29146	0.3868	48820	IP_SJ_vs_In_SJ_peak_1	IP_SJ_vs_In_SJ_peak_10	IP_SJ_vs_In_SJ_peak_10204	IP_SJ_vs_In_SJ_peak_10268	IP_SJ_vs_In_SJ_peak_10277	IP_SJ_vs_In_SJ_peak_10308	IP_SJ_vs_In_SJ_peak_10346	IP_SJ_vs_In_SJ_peak_10492	IP_SJ_vs_In_SJ_peak_10520	IP_SJ_vs_In_SJ_peak_10582	IP_SJ_vs_In_SJ_peak_10695	IP_SJ_vs_In_SJ_peak_10720	IP_SJ_vs_In_SJ_peak_10778	IP_SJ_vs_In_SJ_peak_10830	IP_SJ_vs_In_SJ_peak_10859	IP_SJ_vs_In_SJ_peak_10862	IP_SJ_vs_In_SJ_peak_10914	IP_SJ_vs_In_SJ_peak_10921	IP_SJ_vs_In_SJ_peak_11064	IP_SJ_vs_In_SJ_peak_11198	IP_SJ_vs_In_SJ_peak_11245	IP_SJ_vs_In_SJ_peak_11293	IP_SJ_vs_In_SJ_peak_11333	IP_SJ_vs_In_SJ_peak_11335	IP_SJ_vs_In_SJ_peak_11441	IP_SJ_vs_In_SJ_peak_11461	IP_SJ_vs_In_SJ_peak_11624	IP_SJ_vs_In_SJ_peak_11803	IP_SJ_vs_In_SJ_peak_11915	IP_SJ_vs_In_SJ_peak_11927	IP_SJ_vs_In_SJ_peak_11988	IP_SJ_vs_In_SJ_peak_12124	IP_SJ_vs_In_SJ_peak_12129	IP_SJ_vs_In_SJ_peak_12202	IP_SJ_vs_In_SJ_peak_12289	IP_SJ_vs_In_SJ_peak_12395	IP_SJ_vs_In_SJ_peak_12407	IP_SJ_vs_In_SJ_peak_12506	IP_SJ_vs_In_SJ_peak_12517	IP_SJ_vs_In_SJ_peak_1254	IP_SJ_vs_In_SJ_peak_12544
[truncated: 206 more columns]
