# Supplementary material for: Identification and functional analysis of the LEAFY gene in longan flower induction
Source: BMC Genomics. 2024 Mar 25;25:308. doi: 10.1186/s12864-024-10229-x (PMC10962150; doi:10.1186/s12864-024-10229-x)
Supplement: Supplementary file 7 — Supplementary Material 7 [file 12864_2024_10229_MOESM7_ESM.xls]

## Sheet: Sheet1
Supplementary Table S5. The KEGG pathway enrichment analysis of DAP-seq analysis.
ID	Description	GeneRatio	BgRatio	pvalue	p.adjust	qvalue	geneID	Count
4016	MAPK signaling pathway - plant	187/4813	237/7269	9.32e-06	0.00126769	0.0010793	Dlo_000182.1/Dlo_000928.1/Dlo_000930.1/Dlo_001370.1/Dlo_001375.1/Dlo_001414.2/Dlo_001422.1/Dlo_001618.1/Dlo_001870.1/Dlo_001967.1/Dlo_001969.1/Dlo_001970.1/Dlo_001971.1/Dlo_001972.1/Dlo_002012.1/Dlo_002181.1/Dlo_002429.1/Dlo_002661.1/Dlo_002852.1/Dlo_003141.2/Dlo_003427.1/Dlo_003824.1/Dlo_004245.1/Dlo_004437.1/Dlo_004494.1/Dlo_004667.1/Dlo_004722.1/Dlo_005317.1/Dlo_005456.1/Dlo_005655.2/Dlo_00567…	187
940	Phenylpropanoid biosynthesis	221/4813	287/7269	3.26e-05	0.00221455	0.00188546	Dlo_000097.1/Dlo_000098.1/Dlo_000100.1/Dlo_000101.1/Dlo_000199.1/Dlo_000317.1/Dlo_000377.1/Dlo_000542.1/Dlo_000545.1/Dlo_000548.1/Dlo_000549.1/Dlo_000551.1/Dlo_000553.1/Dlo_000554.1/Dlo_000555.1/Dlo_000767.1/Dlo_000824.1/Dlo_001754.1/Dlo_001755.1/Dlo_002085.1/Dlo_002156.1/Dlo_002157.1/Dlo_002163.1/Dlo_002378.2/Dlo_002379.1/Dlo_002388.1/Dlo_002806.1/Dlo_002807.1/Dlo_003287.1/Dlo_003425.1/Dlo_00346…	221
561	Glycerolipid metabolism	80/4813	95/7269	6.25e-05	0.00283307	0.00241206	Dlo_000691.1/Dlo_000692.1/Dlo_001652.1/Dlo_001768.1/Dlo_001849.1/Dlo_002860.4/Dlo_004905.1/Dlo_004935.1/Dlo_005083.1/Dlo_005621.1/Dlo_005653.2/Dlo_005685.1/Dlo_005785.1/Dlo_006369.1/Dlo_006372.1/Dlo_006376.1/Dlo_007637.1/Dlo_007638.4/Dlo_008705.1/Dlo_009061.1/Dlo_009118.1/Dlo_009573.1/Dlo_010032.1/Dlo_010729.1/Dlo_010731.1/Dlo_010732.1/Dlo_011154.1/Dlo_011725.1/Dlo_012198.1/Dlo_012334.1/Dlo_01305…	80
4075	Plant hormone signal transduction	249/4813	332/7269	0.000249784	0.00849265	0.00723059	Dlo_000103.1/Dlo_000182.1/Dlo_000309.1/Dlo_000340.1/Dlo_000511.1/Dlo_000724.1/Dlo_000963.1/Dlo_000977.1/Dlo_000989.1/Dlo_001375.1/Dlo_001414.2/Dlo_001870.1/Dlo_001967.1/Dlo_001969.1/Dlo_001970.1/Dlo_001971.1/Dlo_001972.1/Dlo_002236.1/Dlo_002237.1/Dlo_002238.1/Dlo_002241.1/Dlo_002257.1/Dlo_002259.1/Dlo_002260.1/Dlo_002429.1/Dlo_002852.1/Dlo_002876.1/Dlo_002885.1/Dlo_003141.2/Dlo_003176.1/Dlo_00327…	249
410	beta-Alanine metabolism	48/4813	56/7269	0.000846458	0.0230236	0.0196022	Dlo_000558.1/Dlo_000974.2/Dlo_001295.1/Dlo_002348.1/Dlo_003080.1/Dlo_003081.1/Dlo_003083.1/Dlo_005522.1/Dlo_005524.1/Dlo_005671.1/Dlo_006372.1/Dlo_008705.1/Dlo_012141.1/Dlo_012294.1/Dlo_012295.1/Dlo_012334.1/Dlo_015328.1/Dlo_015523.1/Dlo_016663.1/Dlo_018548.1/Dlo_018549.1/Dlo_018642.1/Dlo_019230.1/Dlo_019307.1/Dlo_019308.1/Dlo_020625.1/Dlo_020628.1/Dlo_021467.1/Dlo_021469.1/Dlo_022132.1/Dlo_02263…	48
230	Purine metabolism	91/4813	115/7269	0.00157806	0.0357694	0.0304538	Dlo_000402.1/Dlo_000597.1/Dlo_000679.1/Dlo_001306.1/Dlo_001784.1/Dlo_002456.1/Dlo_002616.1/Dlo_002772.1/Dlo_002974.1/Dlo_002977.1/Dlo_003494.1/Dlo_003495.1/Dlo_004505.1/Dlo_004727.1/Dlo_005129.1/Dlo_005185.1/Dlo_005559.1/Dlo_005576.1/Dlo_005797.1/Dlo_005799.1/Dlo_006366.1/Dlo_006619.1/Dlo_007403.1/Dlo_007512.2/Dlo_008635.1/Dlo_009894.1/Dlo_009895.1/Dlo_011088.1/Dlo_011089.1/Dlo_011113.1/Dlo_01129…	91
40	Pentose and glucuronate interconversions	150/4813	198/7269	0.00205955	0.0400141	0.0340677	Dlo_000323.1/Dlo_000942.1/Dlo_002507.1/Dlo_003372.1/Dlo_003687.2/Dlo_003694.1/Dlo_003971.1/Dlo_003994.1/Dlo_004037.3/Dlo_004558.1/Dlo_005462.1/Dlo_005863.1/Dlo_005897.1/Dlo_005898.1/Dlo_006482.1/Dlo_006485.1/Dlo_006494.1/Dlo_007109.1/Dlo_007110.1/Dlo_007167.1/Dlo_007325.1/Dlo_007380.1/Dlo_007637.1/Dlo_007638.4/Dlo_007898.1/Dlo_008377.1/Dlo_008509.1/Dlo_010185.1/Dlo_010186.1/Dlo_010187.1/Dlo_01031…	150
