# Supplementary material for: Identification and functional analysis of the LEAFY gene in longan flower induction
Source: BMC Genomics. 2024 Mar 25;25:308. doi: 10.1186/s12864-024-10229-x (PMC10962150; doi:10.1186/s12864-024-10229-x)
Supplement: Supplementary file 8 — Supplementary Material 8 [file 12864_2024_10229_MOESM8_ESM.xls]

## Sheet: Sheet1
Supplementary Table S7. The 13 flower-related genes identified in this stduy DAP-seq analysis.
Gene ID	gene describer	chr	start	end	length	abs_summit	pileup	#NAME?	fold_enrichment	#NAME?	name	GeneFeature	GeneInside	Gene	GO	KEGG	map	NR	Transcription_factor
Dlo_032530.1	terminal flower 1 protein [Dimocarpus longan]	scaffold89	872247	872480	234	872376	33	6.24114	2.47615	4.68323	IP_SJ_vs_In_SJ_peak_71675	intergenic	Dlo_032530.1:scaffold89:876934-878311:+:-4571	Dlo_032530.1(Dlo_032530.1)	39;GO:0000003,biological_process reproduction;GO:0003006,biological_process developmental process involved in reproduction;GO:0005575,cellular_component cellular_component;GO:0005622,cellular_component intracellular;GO:0005623,cellular_component cell;GO:0005634,cellular_component nucleus;GO:0005737,cellular_component cytoplasm;GO:0007275,biological_process multicellular organism development;GO:00…	NA	NA	AHY24028.1 terminal flower 1 protein [Dimocarpus longan]	NA
		scaffold89	878518	879417	900	879268	35	13.0513	4.18264	10.9442	IP_SJ_vs_In_SJ_peak_71676	intergenic	Dlo_032530.1:scaffold89:876934-878311:+:2033	Dlo_032530.1(Dlo_032530.1)	39;GO:0000003,biological_process reproduction;GO:0003006,biological_process developmental process involved in reproduction;GO:0005575,cellular_component cellular_component;GO:0005622,cellular_component intracellular;GO:0005623,cellular_component cell;GO:0005634,cellular_component nucleus;GO:0005737,cellular_component cytoplasm;GO:0007275,biological_process multicellular organism development;GO:00…	NA	NA	AHY24028.1 terminal flower 1 protein [Dimocarpus longan]	NA
		scaffold89	880187	880579	393	880400	30	6.928	2.77162	5.29034	IP_SJ_vs_In_SJ_peak_71677	intergenic	Dlo_032530.1:scaffold89:876934-878311:+:3448	Dlo_032530.1(Dlo_032530.1)	39;GO:0000003,biological_process reproduction;GO:0003006,biological_process developmental process involved in reproduction;GO:0005575,cellular_component cellular_component;GO:0005622,cellular_component intracellular;GO:0005623,cellular_component cell;GO:0005634,cellular_component nucleus;GO:0005737,cellular_component cytoplasm;GO:0007275,biological_process multicellular organism development;GO:00…	NA	NA	AHY24028.1 terminal flower 1 protein [Dimocarpus longan]	NA
		scaffold89	881652	882094	443	881854	39	13.1887	3.90653	11.073	IP_SJ_vs_In_SJ_peak_71678	intergenic	Dlo_032530.1:scaffold89:876934-878311:+:4938	Dlo_032530.1(Dlo_032530.1)	39;GO:0000003,biological_process reproduction;GO:0003006,biological_process developmental process involved in reproduction;GO:0005575,cellular_component cellular_component;GO:0005622,cellular_component intracellular;GO:0005623,cellular_component cell;GO:0005634,cellular_component nucleus;GO:0005737,cellular_component cytoplasm;GO:0007275,biological_process multicellular organism development;GO:00…	NA	NA	AHY24028.1 terminal flower 1 protein [Dimocarpus longan]	NA
		scaffold89	884324	884917	594	884507	33	10.334	3.54823	8.41848	IP_SJ_vs_In_SJ_peak_71679	intergenic	Dlo_032530.1:scaffold89:876934-878311:+:7686	Dlo_032530.1(Dlo_032530.1)	39;GO:0000003,biological_process reproduction;GO:0003006,biological_process developmental process involved in reproduction;GO:0005575,cellular_component cellular_component;GO:0005622,cellular_component intracellular;GO:0005623,cellular_component cell;GO:0005634,cellular_component nucleus;GO:0005737,cellular_component cytoplasm;GO:0007275,biological_process multicellular organism development;GO:00…	NA	NA	AHY24028.1 terminal flower 1 protein [Dimocarpus longan]	NA
		scaffold89	890532	891251	720	891060	25	7.28965	3.16421	5.63254	IP_SJ_vs_In_SJ_peak_71680	intergenic	Dlo_032530.1:scaffold89:876934-878311:+:13957	Dlo_032530.1(Dlo_032530.1)	39;GO:0000003,biological_process reproduction;GO:0003006,biological_process developmental process involved in reproduction;GO:0005575,cellular_component cellular_component;GO:0005622,cellular_component intracellular;GO:0005623,cellular_component cell;GO:0005634,cellular_component nucleus;GO:0005737,cellular_component cytoplasm;GO:0007275,biological_process multicellular organism development;GO:00…	NA	NA	AHY24028.1 terminal flower 1 protein [Dimocarpus longan]	NA
		scaffold89	891681	892271	591	892069	26	7.5055	3.1672	5.81571	IP_SJ_vs_In_SJ_peak_71681	intergenic	Dlo_032530.1:scaffold89:876934-878311:+:15041	Dlo_032530.1(Dlo_032530.1)	39;GO:0000003,biological_process reproduction;GO:0003006,biological_process developmental process involved in reproduction;GO:0005575,cellular_component cellular_component;GO:0005622,cellular_component intracellular;GO:0005623,cellular_component cell;GO:0005634,cellular_component nucleus;GO:0005737,cellular_component cytoplasm;GO:0007275,biological_process multicellular organism development;GO:00…	NA	NA	AHY24028.1 terminal flower 1 protein [Dimocarpus longan]	NA
Dlo_012579.1	flowering locus T-like 2 [Dimocarpus longan]	scaffold231	284106	284498	393	284279	27	8.52732	3.42903	6.75637	IP_SJ_vs_In_SJ_peak_28971	intergenic	Dlo_012579.1:scaffold231:287958-290379:+:-3656	Dlo_012579.1(Dlo_012579.1)	66;GO:0000003,biological_process reproduction;GO:0003006,biological_process developmental process involved in reproduction;GO:0003674,molecular_function molecular_function;GO:0005488,molecular_function binding;GO:0005543,molecular_function phospholipid binding;GO:0005575,cellular_component cellular_component;GO:0005622,cellular_component intracellular;GO:0005623,cellular_component cell;GO:0005634…	FT; protein FLOWERING LOCUS T; K16223	map04712	AHF27444.1 flowering locus T-like 2 [Dimocarpus longan]	NA
		scaffold231	284750	285445	696	285220	39	11.2603	3.42055	9.27881	IP_SJ_vs_In_SJ_peak_28972	intergenic	Dlo_012579.1:scaffold231:287958-290379:+:-2861	Dlo_012579.1(Dlo_012579.1)	66;GO:0000003,biological_process reproduction;GO:0003006,biological_process developmental process involved in reproduction;GO:0003674,molecular_function molecular_function;GO:0005488,molecular_function binding;GO:0005543,molecular_function phospholipid binding;GO:0005575,cellular_component cellular_component;GO:0005622,cellular_component intracellular;GO:0005623,cellular_component cell;GO:0005634…	FT; protein FLOWERING LOCUS T; K16223	map04712	AHF27444.1 flowering locus T-like 2 [Dimocarpus longan]	NA
		scaffold231	290667	290967	301	290812	23	6.05537	2.87767	4.50938	IP_SJ_vs_In_SJ_peak_28973	intergenic	Dlo_012579.1:scaffold231:287958-290379:+:2858	Dlo_012579.1(Dlo_012579.1)	66;GO:0000003,biological_process reproduction;GO:0003006,biological_process developmental process involved in reproduction;GO:0003674,molecular_function molecular_function;GO:0005488,molecular_function binding;GO:0005543,molecular_function phospholipid binding;GO:0005575,cellular_component cellular_component;GO:0005622,cellular_component intracellular;GO:0005623,cellular_component cell;GO:0005634…	FT; protein FLOWERING LOCUS T; K16223	map04712	AHF27444.1 flowering locus T-like 2 [Dimocarpus longan]	NA
		scaffold231	291473	291839	367	291638	31	10.184	3.64828	8.28058	IP_SJ_vs_In_SJ_peak_28974	intergenic	Dlo_012579.1:scaffold231:287958-290379:+:3697	Dlo_012579.1(Dlo_012579.1)	66;GO:0000003,biological_process reproduction;GO:0003006,biological_process developmental process involved in reproduction;GO:0003674,molecular_function molecular_function;GO:0005488,molecular_function binding;GO:0005543,molecular_function phospholipid binding;GO:0005575,cellular_component cellular_component;GO:0005622,cellular_component intracellular;GO:0005623,cellular_component cell;GO:0005634…	FT; protein FLOWERING LOCUS T; K16223	map04712	AHF27444.1 flowering locus T-like 2 [Dimocarpus longan]	NA
		scaffold231	292715	293733	1019	293236	28	8.08981	3.21959	6.35396	IP_SJ_vs_In_SJ_peak_28975	intergenic	Dlo_012579.1:scaffold231:287958-290379:+:5265	Dlo_012579.1(Dlo_012579.1)	66;GO:0000003,biological_process reproduction;GO:0003006,biological_process developmental process involved in reproduction;GO:0003674,molecular_function molecular_function;GO:0005488,molecular_function binding;GO:0005543,molecular_function phospholipid binding;GO:0005575,cellular_component cellular_component;GO:0005622,cellular_component intracellular;GO:0005623,cellular_component cell;GO:0005634…	FT; protein FLOWERING LOCUS T; K16223	map04712	AHF27444.1 flowering locus T-like 2 [Dimocarpus longan]	NA
		scaffold231	294311	294602	292	294456	44	7.31444	2.39064	5.65534	IP_SJ_vs_In_SJ_peak_28976	intergenic	Dlo_012579.1:scaffold231:287958-290379:+:6498	Dlo_012579.1(Dlo_012579.1)	66;GO:0000003,biological_process reproduction;GO:0003006,biological_process developmental process involved in reproduction;GO:0003674,molecular_function molecular_function;GO:0005488,molecular_function binding;GO:0005543,molecular_function phospholipid binding;GO:0005575,cellular_component cellular_component;GO:0005622,cellular_component intracellular;GO:0005623,cellular_component cell;GO:0005634…	FT; protein FLOWERING LOCUS T; K16223	map04712	AHF27444.1 flowering locus T-like 2 [Dimocarpus longan]	NA
		scaffold231	306928	307588	661	307225	30	9.7418	3.58855	7.87027	IP_SJ_vs_In_SJ_peak_28977	intergenic	Dlo_012579.1:scaffold231:287958-290379:+:19299	Dlo_012579.1(Dlo_012579.1)	66;GO:0000003,biological_process reproduction;GO:0003006,biological_process developmental process involved in reproduction;GO:0003674,molecular_function molecular_function;GO:0005488,molecular_function binding;GO:0005543,molecular_function phospholipid binding;GO:0005575,cellular_component cellular_component;GO:0005622,cellular_component intracellular;GO:0005623,cellular_component cell;GO:0005634…	FT; protein FLOWERING LOCUS T; K16223	map04712	AHF27444.1 flowering locus T-like 2 [Dimocarpus longan]	NA
		scaffold231	314039	314319	281	314105	16	3.08585	2.15227	1.88895	IP_SJ_vs_In_SJ_peak_28978	intergenic	Dlo_012579.1:scaffold231:287958-290379:+:26220	Dlo_012579.1(Dlo_012579.1)	66;GO:0000003,biological_process reproduction;GO:0003006,biological_process developmental process involved in reproduction;GO:0003674,molecular_function molecular_function;GO:0005488,molecular_function binding;GO:0005543,molecular_function phospholipid binding;GO:0005575,cellular_component cellular_component;GO:0005622,cellular_component intracellular;GO:0005623,cellular_component cell;GO:0005634…	FT; protein FLOWERING LOCUS T; K16223	map04712	AHF27444.1 flowering locus T-like 2 [Dimocarpus longan]	NA
Dlo_000296.1	flowering locus T-like 3 [Dimocarpus longan]	scaffold1	3095430	3095787	358	3095635	28	8.97556	3.49872	7.17151	IP_SJ_vs_In_SJ_peak_766	intergenic	Dlo_000296.1:scaffold1:3112687-3116779:+:-17079	Dlo_000296.1(Dlo_000296.1)	66;GO:0000003,biological_process reproduction;GO:0003006,biological_process developmental process involved in reproduction;GO:0003674,molecular_function molecular_function;GO:0005488,molecular_function binding;GO:0005543,molecular_function phospholipid binding;GO:0005575,cellular_component cellular_component;GO:0005622,cellular_component intracellular;GO:0005623,cellular_component cell;GO:0005634…	FT; protein FLOWERING LOCUS T; K16223	map04712	AHF27445.1 flowering locus T-like 3 [Dimocarpus longan]	NA
		scaffold1	3096085	3096596	512	3096387	28	9.59347	3.70037	7.73784	IP_SJ_vs_In_SJ_peak_767	intergenic	Dlo_000296.1:scaffold1:3112687-3116779:+:-16347	Dlo_000296.1(Dlo_000296.1)	66;GO:0000003,biological_process reproduction;GO:0003006,biological_process developmental process involved in reproduction;GO:0003674,molecular_function molecular_function;GO:0005488,molecular_function binding;GO:0005543,molecular_function phospholipid binding;GO:0005575,cellular_component cellular_component;GO:0005622,cellular_component intracellular;GO:0005623,cellular_component cell;GO:0005634…	FT; protein FLOWERING LOCUS T; K16223	map04712	AHF27445.1 flowering locus T-like 3 [Dimocarpus longan]	NA
		scaffold1	3097096	3097901	806	3097351	26	8.37147	3.45422	6.61687	IP_SJ_vs_In_SJ_peak_768	intergenic	Dlo_000296.1:scaffold1:3112687-3116779:+:-15189	Dlo_000296.1(Dlo_000296.1)	66;GO:0000003,biological_process reproduction;GO:0003006,biological_process developmental process involved in reproduction;GO:0003674,molecular_function molecular_function;GO:0005488,molecular_function binding;GO:0005543,molecular_function phospholipid binding;GO:0005575,cellular_component cellular_component;GO:0005622,cellular_component intracellular;GO:0005623,cellular_component cell;GO:0005634…	FT; protein FLOWERING LOCUS T; K16223	map04712	AHF27445.1 flowering locus T-like 3 [Dimocarpus longan]	NA
		scaffold1	3098354	3098612	259	3098439	23	6.6576	3.08663	5.05503	IP_SJ_vs_In_SJ_peak_769	intergenic	Dlo_000296.1:scaffold1:3112687-3116779:+:-14204	Dlo_000296.1(Dlo_000296.1)	66;GO:0000003,biological_process reproduction;GO:0003006,biological_process developmental process involved in reproduction;GO:0003674,molecular_function molecular_function;GO:0005488,molecular_function binding;GO:0005543,molecular_function phospholipid binding;GO:0005575,cellular_component cellular_component;GO:0005622,cellular_component intracellular;GO:0005623,cellular_component cell;GO:0005634…	FT; protein FLOWERING LOCUS T; K16223	map04712	AHF27445.1 flowering locus T-like 3 [Dimocarpus longan]	NA
		scaffold1	3099362	3100571	1210	3100345	27	10.3769	4.06233	8.45707	IP_SJ_vs_In_SJ_peak_770	intergenic	Dlo_000296.1:scaffold1:3112687-3116779:+:-12721	Dlo_000296.1(Dlo_000296.1)	66;GO:0000003,biological_process reproduction;GO:0003006,biological_process developmental process involved in reproduction;GO:0003674,molecular_function molecular_function;GO:0005488,molecular_function binding;GO:0005543,molecular_function phospholipid binding;GO:0005575,cellular_component cellular_component;GO:0005622,cellular_component intracellular;GO:0005623,cellular_component cell;GO:0005634…	FT; protein FLOWERING LOCUS T; K16223	map04712	AHF27445.1 flowering locus T-like 3 [Dimocarpus longan]	NA
		scaffold1	3101311	3101813	503	3101448	20	5.44761	2.85139	3.96083	IP_SJ_vs_In_SJ_peak_771	intergenic	Dlo_000296.1:scaffold1:3112687-3116779:+:-11125	Dlo_000296.1(Dlo_000296.1)	66;GO:0000003,biological_process reproduction;GO:0003006,biological_process developmental process involved in reproduction;GO:0003674,molecular_function molecular_function;GO:0005488,molecular_function binding;GO:0005543,molecular_function phospholipid binding;GO:0005575,cellular_component cellular_component;GO:0005622,cellular_component intracellular;GO:0005623,cellular_component cell;GO:0005634…	FT; protein FLOWERING LOCUS T; K16223	map04712	AHF27445.1 flowering locus T-like 3 [Dimocarpus longan]	NA
		scaffold1	3103160	3103784	625	3103436	21	3.9891	2.27812	2.66917	IP_SJ_vs_In_SJ_peak_772	intergenic	Dlo_000296.1:scaffold1:3112687-3116779:+:-9215	Dlo_000296.1(Dlo_000296.1)	66;GO:0000003,biological_process reproduction;GO:0003006,biological_process developmental process involved in reproduction;GO:0003674,molecular_function molecular_function;GO:0005488,molecular_function binding;GO:0005543,molecular_function phospholipid binding;GO:0005575,cellular_component cellular_component;GO:0005622,cellular_component intracellular;GO:0005623,cellular_component cell;GO:0005634…	FT; protein FLOWERING LOCUS T; K16223	map04712	AHF27445.1 flowering locus T-like 3 [Dimocarpus longan]	NA
		scaffold1	3109479	3111048	1570	3109740	42	18.0466	4.97766	15.6382	IP_SJ_vs_In_SJ_peak_773	intergenic	Dlo_000296.1:scaffold1:3112687-3116779:+:-2424	Dlo_000296.1(Dlo_000296.1)	66;GO:0000003,biological_process reproduction;GO:0003006,biological_process developmental process involved in reproduction;GO:0003674,molecular_function molecular_function;GO:0005488,molecular_function binding;GO:0005543,molecular_function phospholipid binding;GO:0005575,cellular_component cellular_component;GO:0005622,cellular_component intracellular;GO:0005623,cellular_component cell;GO:0005634…	FT; protein FLOWERING LOCUS T; K16223	map04712	AHF27445.1 flowering locus T-like 3 [Dimocarpus longan]	NA
		scaffold1	3113073	3114157	1085	3113623	39	16.6079	4.86194	14.2832	IP_SJ_vs_In_SJ_peak_774	Dlo_000296.1:intron	Dlo_000296.1:scaffold1:3112687-3116779:+:927	Dlo_000296.1(Dlo_000296.1)	66;GO:0000003,biological_process reproduction;GO:0003006,biological_process developmental process involved in reproduction;GO:0003674,molecular_function molecular_function;GO:0005488,molecular_function binding;GO:0005543,molecular_function phospholipid binding;GO:0005575,cellular_component cellular_component;GO:0005622,cellular_component intracellular;GO:0005623,cellular_component cell;GO:0005634…	FT; protein FLOWERING LOCUS T; K16223	map04712	AHF27445.1 flowering locus T-like 3 [Dimocarpus longan]	NA
		scaffold1	3114787	3115156	370	3114962	31	10.3679	3.70431	8.44881	IP_SJ_vs_In_SJ_peak_775	Dlo_000296.1:intron	Dlo_000296.1:scaffold1:3112687-3116779:+:2284	Dlo_000296.1(Dlo_000296.1)	66;GO:0000003,biological_process reproduction;GO:0003006,biological_process developmental process involved in reproduction;GO:0003674,molecular_function molecular_function;GO:0005488,molecular_function binding;GO:0005543,molecular_function phospholipid binding;GO:0005575,cellular_component cellular_component;GO:0005622,cellular_component intracellular;GO:0005623,cellular_component cell;GO:0005634…	FT; protein FLOWERING LOCUS T; K16223	map04712	AHF27445.1 flowering locus T-like 3 [Dimocarpus longan]	NA
		scaffold1	3115447	3115672	226	3115589	22	5.85651	2.87085	4.32648	IP_SJ_vs_In_SJ_peak_776	Dlo_000296.1:intron	Dlo_000296.1:scaffold1:3112687-3116779:+:2872	Dlo_000296.1(Dlo_000296.1)	66;GO:0000003,biological_process reproduction;GO:0003006,biological_process developmental process involved in reproduction;GO:0003674,molecular_function molecular_function;GO:0005488,molecular_function binding;GO:0005543,molecular_function phospholipid binding;GO:0005575,cellular_component cellular_component;GO:0005622,cellular_component intracellular;GO:0005623,cellular_component cell;GO:0005634…	FT; protein FLOWERING LOCUS T; K16223	map04712	AHF27445.1 flowering locus T-like 3 [Dimocarpus longan]	NA
		scaffold1	3116058	3116351	294	3116276	19	4.24594	2.46022	2.89263	IP_SJ_vs_In_SJ_peak_777	Dlo_000296.1:intron	Dlo_000296.1:scaffold1:3112687-3116779:+:3517	Dlo_000296.1(Dlo_000296.1)	66;GO:0000003,biological_process reproduction;GO:0003006,biological_process developmental process involved in reproduction;GO:0003674,molecular_function molecular_function;GO:0005488,molecular_function binding;GO:0005543,molecular_function phospholipid binding;GO:0005575,cellular_component cellular_component;GO:0005622,cellular_component intracellular;GO:0005623,cellular_component cell;GO:0005634…	FT; protein FLOWERING LOCUS T; K16223	map04712	AHF27445.1 flowering locus T-like 3 [Dimocarpus longan]	NA
		scaffold1	3116939	3117718	780	3117154	43	17.791	4.80988	15.395	IP_SJ_vs_In_SJ_peak_778	intergenic	Dlo_000296.1:scaffold1:3112687-3116779:+:4641	Dlo_000296.1(Dlo_000296.1)	66;GO:0000003,biological_process reproduction;GO:0003006,biological_process developmental process involved in reproduction;GO:0003674,molecular_function molecular_function;GO:0005488,molecular_function binding;GO:0005543,molecular_function phospholipid binding;GO:0005575,cellular_component cellular_component;GO:0005622,cellular_component intracellular;GO:0005623,cellular_component cell;GO:0005634…	FT; protein FLOWERING LOCUS T; K16223	map04712	AHF27445.1 flowering locus T-like 3 [Dimocarpus longan]	NA
		scaffold1	3119064	3119704	641	3119194	29	8.18748	3.18539	6.44158	IP_SJ_vs_In_SJ_peak_779	intergenic	Dlo_000296.1:scaffold1:3112687-3116779:+:6696	Dlo_000296.1(Dlo_000296.1)	66;GO:0000003,biological_process reproduction;GO:0003006,biological_process developmental process involved in reproduction;GO:0003674,molecular_function molecular_function;GO:0005488,molecular_function binding;GO:0005543,molecular_function phospholipid binding;GO:0005575,cellular_component cellular_component;GO:0005622,cellular_component intracellular;GO:0005623,cellular_component cell;GO:0005634…	FT; protein FLOWERING LOCUS T; K16223	map04712	AHF27445.1 flowering locus T-like 3 [Dimocarpus longan]	NA
		scaffold1	3120194	3120520	327	3120375	22	6.29096	3.02594	4.71811	IP_SJ_vs_In_SJ_peak_780	intergenic	Dlo_000296.1:scaffold1:3112687-3116779:+:7669	Dlo_000296.1(Dlo_000296.1)	66;GO:0000003,biological_process reproduction;GO:0003006,biological_process developmental process involved in reproduction;GO:0003674,molecular_function molecular_function;GO:0005488,molecular_function binding;GO:0005543,molecular_function phospholipid binding;GO:0005575,cellular_component cellular_component;GO:0005622,cellular_component intracellular;GO:0005623,cellular_component cell;GO:0005634…	FT; protein FLOWERING LOCUS T; K16223	map04712	AHF27445.1 flowering locus T-like 3 [Dimocarpus longan]	NA
Dlo_031929.1	flowering locus C [Dimocarpus longan]	scaffold858	197860	198124	265	197994	26	8.17332	3.38749	6.42845	IP_SJ_vs_In_SJ_peak_70227	Dlo_031929.1:intron	Dlo_031929.1:scaffold858:173376-201812:-:3820	Dlo_031929.1(Dlo_031929.1)	75;GO:0000003,biological_process reproduction;GO:0003006,biological_process developmental process involved in reproduction;GO:0003674,molecular_function molecular_function;GO:0003700,molecular_function DNA-binding transcription factor activity;GO:0005575,cellular_component cellular_component;GO:0005622,cellular_component intracellular;GO:0005623,cellular_component cell;GO:0005634,cellular_compone…	NA	NA	AHZ89709.1 flowering locus C [Dimocarpus longan]	MADS-MIKC
		scaffold858	201977	202332	356	202211	29	7.92195	3.10653	6.20849	IP_SJ_vs_In_SJ_peak_70228	Dlo_031929.1:Promoter	Dlo_031929.1:scaffold858:173376-201812:-:-342	Dlo_031929.1(Dlo_031929.1)	75;GO:0000003,biological_process reproduction;GO:0003006,biological_process developmental process involved in reproduction;GO:0003674,molecular_function molecular_function;GO:0003700,molecular_function DNA-binding transcription factor activity;GO:0005575,cellular_component cellular_component;GO:0005622,cellular_component intracellular;GO:0005623,cellular_component cell;GO:0005634,cellular_compone…	NA	NA	AHZ89709.1 flowering locus C [Dimocarpus longan]	MADS-MIKC
Dlo_014365.1	flowering locus T2 [Dimocarpus longan]	scaffold267	281529	282045	517	281841	48	19.5299	4.81984	17.0403	IP_SJ_vs_In_SJ_peak_32641	Dlo_014365.1:intron	Dlo_014365.1:scaffold267:281175-284532:-:2745	Dlo_014365.1(Dlo_014365.1)	66;GO:0000003,biological_process reproduction;GO:0003006,biological_process developmental process involved in reproduction;GO:0003674,molecular_function molecular_function;GO:0005488,molecular_function binding;GO:0005543,molecular_function phospholipid binding;GO:0005575,cellular_component cellular_component;GO:0005622,cellular_component intracellular;GO:0005623,cellular_component cell;GO:0005634…	FT; protein FLOWERING LOCUS T; K16223	map04712	ALA55998.1 flowering locus T2 [Dimocarpus longan]	NA
		scaffold267	283192	283632	441	283398	29	7.95883	3.11743	6.23516	IP_SJ_vs_In_SJ_peak_32642	Dlo_014365.1:intron	Dlo_014365.1:scaffold267:281175-284532:-:1120	Dlo_014365.1(Dlo_014365.1)	66;GO:0000003,biological_process reproduction;GO:0003006,biological_process developmental process involved in reproduction;GO:0003674,molecular_function molecular_function;GO:0005488,molecular_function binding;GO:0005543,molecular_function phospholipid binding;GO:0005575,cellular_component cellular_component;GO:0005622,cellular_component intracellular;GO:0005623,cellular_component cell;GO:0005634…	FT; protein FLOWERING LOCUS T; K16223	map04712	ALA55998.1 flowering locus T2 [Dimocarpus longan]	NA
		scaffold267	285057	285391	335	285270	23	5.29856	2.62357	3.82552	IP_SJ_vs_In_SJ_peak_32643	Dlo_014365.1:Promoter	Dlo_014365.1:scaffold267:281175-284532:-:-691	Dlo_014365.1(Dlo_014365.1)	66;GO:0000003,biological_process reproduction;GO:0003006,biological_process developmental process involved in reproduction;GO:0003674,molecular_function molecular_function;GO:0005488,molecular_function binding;GO:0005543,molecular_function phospholipid binding;GO:0005575,cellular_component cellular_component;GO:0005622,cellular_component intracellular;GO:0005623,cellular_component cell;GO:0005634…	FT; protein FLOWERING LOCUS T; K16223	map04712	ALA55998.1 flowering locus T2 [Dimocarpus longan]	NA
		scaffold267	286344	286757	414	286560	27	7.08755	2.97303	5.44092	IP_SJ_vs_In_SJ_peak_32644	intergenic	Dlo_014365.1:scaffold267:281175-284532:-:-2018	Dlo_014365.1(Dlo_014365.1)	66;GO:0000003,biological_process reproduction;GO:0003006,biological_process developmental process involved in reproduction;GO:0003674,molecular_function molecular_function;GO:0005488,molecular_function binding;GO:0005543,molecular_function phospholipid binding;GO:0005575,cellular_component cellular_component;GO:0005622,cellular_component intracellular;GO:0005623,cellular_component cell;GO:0005634…	FT; protein FLOWERING LOCUS T; K16223	map04712	ALA55998.1 flowering locus T2 [Dimocarpus longan]	NA
		scaffold267	286990	288243	1254	287940	42	13.7489	3.84451	11.5998	IP_SJ_vs_In_SJ_peak_32645	intergenic	Dlo_014365.1:scaffold267:281175-284532:-:-3084	Dlo_014365.1(Dlo_014365.1)	66;GO:0000003,biological_process reproduction;GO:0003006,biological_process developmental process involved in reproduction;GO:0003674,molecular_function molecular_function;GO:0005488,molecular_function binding;GO:0005543,molecular_function phospholipid binding;GO:0005575,cellular_component cellular_component;GO:0005622,cellular_component intracellular;GO:0005623,cellular_component cell;GO:0005634…	FT; protein FLOWERING LOCUS T; K16223	map04712	ALA55998.1 flowering locus T2 [Dimocarpus longan]	NA
		scaffold267	289837	290227	391	290000	29	7.38872	2.95092	5.71767	IP_SJ_vs_In_SJ_peak_32646	intergenic	Dlo_014365.1:scaffold267:281175-284532:-:-5499	Dlo_014365.1(Dlo_014365.1)	66;GO:0000003,biological_process reproduction;GO:0003006,biological_process developmental process involved in reproduction;GO:0003674,molecular_function molecular_function;GO:0005488,molecular_function binding;GO:0005543,molecular_function phospholipid binding;GO:0005575,cellular_component cellular_component;GO:0005622,cellular_component intracellular;GO:0005623,cellular_component cell;GO:0005634…	FT; protein FLOWERING LOCUS T; K16223	map04712	ALA55998.1 flowering locus T2 [Dimocarpus longan]	NA
		scaffold267	294512	294820	309	294740	20	4.59621	2.53669	3.20177	IP_SJ_vs_In_SJ_peak_32647	intergenic	Dlo_014365.1:scaffold267:281175-284532:-:-10133	Dlo_014365.1(Dlo_014365.1)	66;GO:0000003,biological_process reproduction;GO:0003006,biological_process developmental process involved in reproduction;GO:0003674,molecular_function molecular_function;GO:0005488,molecular_function binding;GO:0005543,molecular_function phospholipid binding;GO:0005575,cellular_component cellular_component;GO:0005622,cellular_component intracellular;GO:0005623,cellular_component cell;GO:0005634…	FT; protein FLOWERING LOCUS T; K16223	map04712	ALA55998.1 flowering locus T2 [Dimocarpus longan]	NA
Dlo_012576.1	FLOWERING LOCUS T2 [Dimocarpus longan]	scaffold231	208613	209131	519	208894	33	14.5473	4.86044	12.3438	IP_SJ_vs_In_SJ_peak_28957	intergenic	Dlo_012576.1:scaffold231:212255-216448:+:-3383	Dlo_012576.1(Dlo_012576.1)	66;GO:0000003,biological_process reproduction;GO:0003006,biological_process developmental process involved in reproduction;GO:0003674,molecular_function molecular_function;GO:0005488,molecular_function binding;GO:0005543,molecular_function phospholipid binding;GO:0005575,cellular_component cellular_component;GO:0005622,cellular_component intracellular;GO:0005623,cellular_component cell;GO:0005634…	FT; protein FLOWERING LOCUS T; K16223	map04712	AEZ63950.1 FLOWERING LOCUS T2 [Dimocarpus longan]	NA
		scaffold231	210575	211459	885	210953	23	5.29856	2.62357	3.82552	IP_SJ_vs_In_SJ_peak_28958	Dlo_012576.1:Promoter	Dlo_012576.1:scaffold231:212255-216448:+:-1238	Dlo_012576.1(Dlo_012576.1)	66;GO:0000003,biological_process reproduction;GO:0003006,biological_process developmental process involved in reproduction;GO:0003674,molecular_function molecular_function;GO:0005488,molecular_function binding;GO:0005543,molecular_function phospholipid binding;GO:0005575,cellular_component cellular_component;GO:0005622,cellular_component intracellular;GO:0005623,cellular_component cell;GO:0005634…	FT; protein FLOWERING LOCUS T; K16223	map04712	AEZ63950.1 FLOWERING LOCUS T2 [Dimocarpus longan]	NA
		scaffold231	213320	214148	829	213564	46	20.5672	5.27811	18.0241	IP_SJ_vs_In_SJ_peak_28959	Dlo_012576.1:intron	Dlo_012576.1:scaffold231:212255-216448:+:1478	Dlo_012576.1(Dlo_012576.1)	66;GO:0000003,biological_process reproduction;GO:0003006,biological_process developmental process involved in reproduction;GO:0003674,molecular_function molecular_function;GO:0005488,molecular_function binding;GO:0005543,molecular_function phospholipid binding;GO:0005575,cellular_component cellular_component;GO:0005622,cellular_component intracellular;GO:0005623,cellular_component cell;GO:0005634…	FT; protein FLOWERING LOCUS T; K16223	map04712	AEZ63950.1 FLOWERING LOCUS T2 [Dimocarpus longan]	NA
		scaffold231	214805	215107	303	214949	26	5.86967	2.65583	4.3373	IP_SJ_vs_In_SJ_peak_28960	Dlo_012576.1:intron	Dlo_012576.1:scaffold231:212255-216448:+:2700	Dlo_012576.1(Dlo_012576.1)	66;GO:0000003,biological_process reproduction;GO:0003006,biological_process developmental process involved in reproduction;GO:0003674,molecular_function molecular_function;GO:0005488,molecular_function binding;GO:0005543,molecular_function phospholipid binding;GO:0005575,cellular_component cellular_component;GO:0005622,cellular_component intracellular;GO:0005623,cellular_component cell;GO:0005634…	FT; protein FLOWERING LOCUS T; K16223	map04712	AEZ63950.1 FLOWERING LOCUS T2 [Dimocarpus longan]	NA
		scaffold231	215674	216103	430	215979	25	5.39308	2.55747	3.91043	IP_SJ_vs_In_SJ_peak_28961	Dlo_012576.1:intron	Dlo_012576.1:scaffold231:212255-216448:+:3633	Dlo_012576.1(Dlo_012576.1)	66;GO:0000003,biological_process reproduction;GO:0003006,biological_process developmental process involved in reproduction;GO:0003674,molecular_function molecular_function;GO:0005488,molecular_function binding;GO:0005543,molecular_function phospholipid binding;GO:0005575,cellular_component cellular_component;GO:0005622,cellular_component intracellular;GO:0005623,cellular_component cell;GO:0005634…	FT; protein FLOWERING LOCUS T; K16223	map04712	AEZ63950.1 FLOWERING LOCUS T2 [Dimocarpus longan]	NA
		scaffold231	216992	217341	350	217196	23	6.46429	3.01887	4.87301	IP_SJ_vs_In_SJ_peak_28962	intergenic	Dlo_012576.1:scaffold231:212255-216448:+:4911	Dlo_012576.1(Dlo_012576.1)	66;GO:0000003,biological_process reproduction;GO:0003006,biological_process developmental process involved in reproduction;GO:0003674,molecular_function molecular_function;GO:0005488,molecular_function binding;GO:0005543,molecular_function phospholipid binding;GO:0005575,cellular_component cellular_component;GO:0005622,cellular_component intracellular;GO:0005623,cellular_component cell;GO:0005634…	FT; protein FLOWERING LOCUS T; K16223	map04712	AEZ63950.1 FLOWERING LOCUS T2 [Dimocarpus longan]	NA
		scaffold231	230456	230942	487	230582	24	6.8236	3.07527	5.20776	IP_SJ_vs_In_SJ_peak_28963	intergenic	Dlo_012576.1:scaffold231:212255-216448:+:18443	Dlo_012576.1(Dlo_012576.1)	66;GO:0000003,biological_process reproduction;GO:0003006,biological_process developmental process involved in reproduction;GO:0003674,molecular_function molecular_function;GO:0005488,molecular_function binding;GO:0005543,molecular_function phospholipid binding;GO:0005575,cellular_component cellular_component;GO:0005622,cellular_component intracellular;GO:0005623,cellular_component cell;GO:0005634…	FT; protein FLOWERING LOCUS T; K16223	map04712	AEZ63950.1 FLOWERING LOCUS T2 [Dimocarpus longan]	NA
		scaffold231	233214	233453	240	233314	23	6.6576	3.08663	5.05503	IP_SJ_vs_In_SJ_peak_28964	intergenic	Dlo_012576.1:scaffold231:212255-216448:+:21078	Dlo_012576.1(Dlo_012576.1)	66;GO:0000003,biological_process reproduction;GO:0003006,biological_process developmental process involved in reproduction;GO:0003674,molecular_function molecular_function;GO:0005488,molecular_function binding;GO:0005543,molecular_function phospholipid binding;GO:0005575,cellular_component cellular_component;GO:0005622,cellular_component intracellular;GO:0005623,cellular_component cell;GO:0005634…	FT; protein FLOWERING LOCUS T; K16223	map04712	AEZ63950.1 FLOWERING LOCUS T2 [Dimocarpus longan]	NA
dlo_035278.1	PREDICTED: zinc finger protein CONSTANS-LIKE 4 isoform X4 [Citrus sinensis]	scaffold21	1139448	1139887	440	1139708	38	15.6281	4.67046	13.3588	IP_SJ_vs_In_SJ_peak_25931	intergenic	dlo_035278.1:scaffold21:1140889-1141465:-:1798	dlo_035278.1(dlo_035278.1)	22;GO:0003674,molecular_function molecular_function;GO:0003700,molecular_function DNA-binding transcription factor activity;GO:0006355,biological_process regulation of transcription, DNA-templated;GO:0008150,biological_process biological_process;GO:0009889,biological_process regulation of biosynthetic process;GO:0010468,biological_process regulation of gene expression;GO:0010556,biological_proces…	NA	NA	XP_006449179.1 zinc finger protein CONSTANS-LIKE 4 isoform X2 [Citrus clementina]	Others
Dlo_003684.1	CONSTANS-like protein [Litchi chinensis]	scaffold122	491927	492163	237	492067	26	6.661	2.89844	5.05795	IP_SJ_vs_In_SJ_peak_9158	Dlo_003684.1:Promoter	Dlo_003684.1:scaffold122:489939-491873:-:-171	Dlo_003684.1(Dlo_003684.1)	43;GO:0003674,molecular_function molecular_function;GO:0003700,molecular_function DNA-binding transcription factor activity;GO:0005575,cellular_component cellular_component;GO:0005622,cellular_component intracellular;GO:0005623,cellular_component cell;GO:0005634,cellular_component nucleus;GO:0006355,biological_process regulation of transcription, DNA-templated;GO:0008150,biological_process biolog…	NA	NA	AGS32266.1 CONSTANS-like protein [Litchi chinensis]	C2C2-CO-like
		scaffold122	492875	493249	375	493025	23	4.13191	2.24813	2.79192	IP_SJ_vs_In_SJ_peak_9159	Dlo_003684.1:Promoter	Dlo_003684.1:scaffold122:489939-491873:-:-1188	Dlo_003684.1(Dlo_003684.1)	43;GO:0003674,molecular_function molecular_function;GO:0003700,molecular_function DNA-binding transcription factor activity;GO:0005575,cellular_component cellular_component;GO:0005622,cellular_component intracellular;GO:0005623,cellular_component cell;GO:0005634,cellular_component nucleus;GO:0006355,biological_process regulation of transcription, DNA-templated;GO:0008150,biological_process biolog…	NA	NA	AGS32266.1 CONSTANS-like protein [Litchi chinensis]	C2C2-CO-like
		scaffold122	494181	494798	618	494665	22	5.20335	2.64386	3.74291	IP_SJ_vs_In_SJ_peak_9160	intergenic	Dlo_003684.1:scaffold122:489939-491873:-:-2616	Dlo_003684.1(Dlo_003684.1)	43;GO:0003674,molecular_function molecular_function;GO:0003700,molecular_function DNA-binding transcription factor activity;GO:0005575,cellular_component cellular_component;GO:0005622,cellular_component intracellular;GO:0005623,cellular_component cell;GO:0005634,cellular_component nucleus;GO:0006355,biological_process regulation of transcription, DNA-templated;GO:0008150,biological_process biolog…	NA	NA	AGS32266.1 CONSTANS-like protein [Litchi chinensis]	C2C2-CO-like
		scaffold122	497143	497564	422	497328	29	9.48256	3.58385	7.63442	IP_SJ_vs_In_SJ_peak_9161	intergenic	Dlo_003684.1:scaffold122:489939-491873:-:-5480	Dlo_003684.1(Dlo_003684.1)	43;GO:0003674,molecular_function molecular_function;GO:0003700,molecular_function DNA-binding transcription factor activity;GO:0005575,cellular_component cellular_component;GO:0005622,cellular_component intracellular;GO:0005623,cellular_component cell;GO:0005634,cellular_component nucleus;GO:0006355,biological_process regulation of transcription, DNA-templated;GO:0008150,biological_process biolog…	NA	NA	AGS32266.1 CONSTANS-like protein [Litchi chinensis]	C2C2-CO-like
		scaffold122	499008	499455	448	499238	37	13.4329	4.12475	11.3018	IP_SJ_vs_In_SJ_peak_9162	intergenic	Dlo_003684.1:scaffold122:489939-491873:-:-7358	Dlo_003684.1(Dlo_003684.1)	43;GO:0003674,molecular_function molecular_function;GO:0003700,molecular_function DNA-binding transcription factor activity;GO:0005575,cellular_component cellular_component;GO:0005622,cellular_component intracellular;GO:0005623,cellular_component cell;GO:0005634,cellular_component nucleus;GO:0006355,biological_process regulation of transcription, DNA-templated;GO:0008150,biological_process biolog…	NA	NA	AGS32266.1 CONSTANS-like protein [Litchi chinensis]	C2C2-CO-like
		scaffold122	506877	507281	405	506992	21	4.89424	2.59004	3.4672	IP_SJ_vs_In_SJ_peak_9163	intergenic	Dlo_003684.1:scaffold122:489939-491873:-:-15205	Dlo_003684.1(Dlo_003684.1)	43;GO:0003674,molecular_function molecular_function;GO:0003700,molecular_function DNA-binding transcription factor activity;GO:0005575,cellular_component cellular_component;GO:0005622,cellular_component intracellular;GO:0005623,cellular_component cell;GO:0005634,cellular_component nucleus;GO:0006355,biological_process regulation of transcription, DNA-templated;GO:0008150,biological_process biolog…	NA	NA	AGS32266.1 CONSTANS-like protein [Litchi chinensis]	C2C2-CO-like
Dlo_031781.1	PREDICTED: zinc finger protein CONSTANS-LIKE 14-like [Citrus sinensis]	scaffold849	101687	101958	272	101788	26	7.37666	3.12551	5.70772	IP_SJ_vs_In_SJ_peak_69871	Dlo_031781.1:Promoter	Dlo_031781.1:scaffold849:99522-101254:-:-568	Dlo_031781.1(Dlo_031781.1)	22;GO:0003674,molecular_function molecular_function;GO:0003700,molecular_function DNA-binding transcription factor activity;GO:0006355,biological_process regulation of transcription, DNA-templated;GO:0008150,biological_process biological_process;GO:0009889,biological_process regulation of biosynthetic process;GO:0010468,biological_process regulation of gene expression;GO:0010556,biological_proces…	NA	NA	XP_006446976.1 zinc finger protein CONSTANS-LIKE 14 isoform X2 [Citrus clementina]	Others
		scaffold849	105242	105486	245	105323	21	3.05477	1.96696	1.86014	IP_SJ_vs_In_SJ_peak_69872	intergenic	Dlo_031781.1:scaffold849:99522-101254:-:-4109	Dlo_031781.1(Dlo_031781.1)	22;GO:0003674,molecular_function molecular_function;GO:0003700,molecular_function DNA-binding transcription factor activity;GO:0006355,biological_process regulation of transcription, DNA-templated;GO:0008150,biological_process biological_process;GO:0009889,biological_process regulation of biosynthetic process;GO:0010468,biological_process regulation of gene expression;GO:0010556,biological_proces…	NA	NA	XP_006446976.1 zinc finger protein CONSTANS-LIKE 14 isoform X2 [Citrus clementina]	Others
Dlo_029236.3	PREDICTED: zinc finger protein CONSTANS-LIKE 14-like [Citrus sinensis]	scaffold726	75139	75401	263	75214	25	7.69256	3.30028	5.99259	IP_SJ_vs_In_SJ_peak_64637	Dlo_029236.3:Promoter	Dlo_029236.3:scaffold726:69281-74696:-:-573	Dlo_029236.3(Dlo_029236.3)	22;GO:0003674,molecular_function molecular_function;GO:0003700,molecular_function DNA-binding transcription factor activity;GO:0006355,biological_process regulation of transcription, DNA-templated;GO:0008150,biological_process biological_process;GO:0009889,biological_process regulation of biosynthetic process;GO:0010468,biological_process regulation of gene expression;GO:0010556,biological_proces…	NA	NA	KDO83146.1 hypothetical protein CISIN_1g011625mg [Citrus sinensis]	Others
		scaffold726	75721	78599	2879	76098	47	23.817	6.09282	21.1109	IP_SJ_vs_In_SJ_peak_64638	Dlo_029236.3:Promoter	Dlo_029236.3:scaffold726:69281-74696:-:-2463	Dlo_029236.3(Dlo_029236.3)	22;GO:0003674,molecular_function molecular_function;GO:0003700,molecular_function DNA-binding transcription factor activity;GO:0006355,biological_process regulation of transcription, DNA-templated;GO:0008150,biological_process biological_process;GO:0009889,biological_process regulation of biosynthetic process;GO:0010468,biological_process regulation of gene expression;GO:0010556,biological_proces…	NA	NA	KDO83146.1 hypothetical protein CISIN_1g011625mg [Citrus sinensis]	Others
		scaffold726	79885	80142	258	80027	21	5.12249	2.67074	3.67189	IP_SJ_vs_In_SJ_peak_64639	intergenic	Dlo_029236.3:scaffold726:69281-74696:-:-5317	Dlo_029236.3(Dlo_029236.3)	22;GO:0003674,molecular_function molecular_function;GO:0003700,molecular_function DNA-binding transcription factor activity;GO:0006355,biological_process regulation of transcription, DNA-templated;GO:0008150,biological_process biological_process;GO:0009889,biological_process regulation of biosynthetic process;GO:0010468,biological_process regulation of gene expression;GO:0010556,biological_proces…	NA	NA	KDO83146.1 hypothetical protein CISIN_1g011625mg [Citrus sinensis]	Others
		scaffold726	81303	81843	541	81691	41	15.1552	4.27323	12.9162	IP_SJ_vs_In_SJ_peak_64640	intergenic	Dlo_029236.3:scaffold726:69281-74696:-:-6876	Dlo_029236.3(Dlo_029236.3)	22;GO:0003674,molecular_function molecular_function;GO:0003700,molecular_function DNA-binding transcription factor activity;GO:0006355,biological_process regulation of transcription, DNA-templated;GO:0008150,biological_process biological_process;GO:0009889,biological_process regulation of biosynthetic process;GO:0010468,biological_process regulation of gene expression;GO:0010556,biological_proces…	NA	NA	KDO83146.1 hypothetical protein CISIN_1g011625mg [Citrus sinensis]	Others
Dlo_013961.1	CONSTANS-LIKE 10 [Dimocarpus longan]	scaffold26	172835	173121	287	172941	25	7.32521	3.17612	5.66492	IP_SJ_vs_In_SJ_peak_31712	intergenic	Dlo_013961.1:scaffold26:176623-180623:+:-3645	Dlo_013961.1(Dlo_013961.1)	22;GO:0003674,molecular_function molecular_function;GO:0003700,molecular_function DNA-binding transcription factor activity;GO:0006355,biological_process regulation of transcription, DNA-templated;GO:0008150,biological_process biological_process;GO:0009889,biological_process regulation of biosynthetic process;GO:0010468,biological_process regulation of gene expression;GO:0010556,biological_proces…	NA	NA	AJD87515.1 CONSTANS-LIKE 10 [Dimocarpus longan]	C2C2-CO-like
		scaffold26	173584	173821	238	173702	33	11.8806	4.00279	9.85448	IP_SJ_vs_In_SJ_peak_31713	intergenic	Dlo_013961.1:scaffold26:176623-180623:+:-2921	Dlo_013961.1(Dlo_013961.1)	22;GO:0003674,molecular_function molecular_function;GO:0003700,molecular_function DNA-binding transcription factor activity;GO:0006355,biological_process regulation of transcription, DNA-templated;GO:0008150,biological_process biological_process;GO:0009889,biological_process regulation of biosynthetic process;GO:0010468,biological_process regulation of gene expression;GO:0010556,biological_proces…	NA	NA	AJD87515.1 CONSTANS-LIKE 10 [Dimocarpus longan]	C2C2-CO-like
		scaffold26	174628	175195	568	174762	27	5.91433	2.62282	4.37752	IP_SJ_vs_In_SJ_peak_31714	Dlo_013961.1:Promoter	Dlo_013961.1:scaffold26:176623-180623:+:-1712	Dlo_013961.1(Dlo_013961.1)	22;GO:0003674,molecular_function molecular_function;GO:0003700,molecular_function DNA-binding transcription factor activity;GO:0006355,biological_process regulation of transcription, DNA-templated;GO:0008150,biological_process biological_process;GO:0009889,biological_process regulation of biosynthetic process;GO:0010468,biological_process regulation of gene expression;GO:0010556,biological_proces…	NA	NA	AJD87515.1 CONSTANS-LIKE 10 [Dimocarpus longan]	C2C2-CO-like
		scaffold26	175953	176286	334	175958	17	3.0146	2.08367	1.82452	IP_SJ_vs_In_SJ_peak_31715	Dlo_013961.1:Promoter	Dlo_013961.1:scaffold26:176623-180623:+:-504	Dlo_013961.1(Dlo_013961.1)	22;GO:0003674,molecular_function molecular_function;GO:0003700,molecular_function DNA-binding transcription factor activity;GO:0006355,biological_process regulation of transcription, DNA-templated;GO:0008150,biological_process biological_process;GO:0009889,biological_process regulation of biosynthetic process;GO:0010468,biological_process regulation of gene expression;GO:0010556,biological_proces…	NA	NA	AJD87515.1 CONSTANS-LIKE 10 [Dimocarpus longan]	C2C2-CO-like
		scaffold26	181473	181867	395	181674	27	3.83375	2.03918	2.53271	IP_SJ_vs_In_SJ_peak_31716	intergenic	Dlo_013961.1:scaffold26:176623-180623:+:5046	Dlo_013961.1(Dlo_013961.1)	22;GO:0003674,molecular_function molecular_function;GO:0003700,molecular_function DNA-binding transcription factor activity;GO:0006355,biological_process regulation of transcription, DNA-templated;GO:0008150,biological_process biological_process;GO:0009889,biological_process regulation of biosynthetic process;GO:0010468,biological_process regulation of gene expression;GO:0010556,biological_proces…	NA	NA	AJD87515.1 CONSTANS-LIKE 10 [Dimocarpus longan]	C2C2-CO-like
Dlo_005461.1	PREDICTED: zinc finger protein CONSTANS-LIKE 7-like [Citrus sinensis]	scaffold1392	14871	15223	353	15074	27	9.08873	3.61539	7.27063	IP_SJ_vs_In_SJ_peak_13089	Dlo_005461.1:Promoter	Dlo_005461.1:scaffold1392:11221-14070:-:-976	Dlo_005461.1(Dlo_005461.1)	52;GO:0005575,cellular_component cellular_component;GO:0005622,cellular_component intracellular;GO:0005623,cellular_component cell;GO:0005634,cellular_component nucleus;GO:0006355,biological_process regulation of transcription, DNA-templated;GO:0006605,biological_process protein targeting;GO:0006810,biological_process transport;GO:0006886,biological_process intracellular protein transport;GO:0008…	NA	NA	CBI17712.3 unnamed protein product, partial [Vitis vinifera]	Others
Dlo_000287.1	PREDICTED: floral homeotic protein APETALA 2 [Theobroma cacao]	scaffold1	2950934	2951141	208	2951021	23	4.13191	2.24813	2.79192	IP_SJ_vs_In_SJ_peak_726	intergenic	Dlo_000287.1:scaffold1:2959165-2962335:-:11298	Dlo_000287.1(Dlo_000287.1)	72;GO:0000003,biological_process reproduction;GO:0003002,biological_process regionalization;GO:0003006,biological_process developmental process involved in reproduction;GO:0003674,molecular_function molecular_function;GO:0003700,molecular_function DNA-binding transcription factor activity;GO:0005575,cellular_component cellular_component;GO:0005622,cellular_component intracellular;GO:0005623,cellu…	NA	NA	XP_007047337.2 PREDICTED: floral homeotic protein APETALA 2 [Theobroma cacao]	AP2/ERF-AP2
		scaffold1	2953230	2954138	909	2953726	31	10.326	3.69149	8.41112	IP_SJ_vs_In_SJ_peak_727	intergenic	Dlo_000287.1:scaffold1:2959165-2962335:-:8651	Dlo_000287.1(Dlo_000287.1)	72;GO:0000003,biological_process reproduction;GO:0003002,biological_process regionalization;GO:0003006,biological_process developmental process involved in reproduction;GO:0003674,molecular_function molecular_function;GO:0003700,molecular_function DNA-binding transcription factor activity;GO:0005575,cellular_component cellular_component;GO:0005622,cellular_component intracellular;GO:0005623,cellu…	NA	NA	XP_007047337.2 PREDICTED: floral homeotic protein APETALA 2 [Theobroma cacao]	AP2/ERF-AP2
		scaffold1	2955529	2955914	386	2955695	24	6.67137	3.02362	5.06803	IP_SJ_vs_In_SJ_peak_728	intergenic	Dlo_000287.1:scaffold1:2959165-2962335:-:6614	Dlo_000287.1(Dlo_000287.1)	72;GO:0000003,biological_process reproduction;GO:0003002,biological_process regionalization;GO:0003006,biological_process developmental process involved in reproduction;GO:0003674,molecular_function molecular_function;GO:0003700,molecular_function DNA-binding transcription factor activity;GO:0005575,cellular_component cellular_component;GO:0005622,cellular_component intracellular;GO:0005623,cellu…	NA	NA	XP_007047337.2 PREDICTED: floral homeotic protein APETALA 2 [Theobroma cacao]	AP2/ERF-AP2
		scaffold1	2964425	2965489	1065	2964768	36	17.7333	5.5764	15.342	IP_SJ_vs_In_SJ_peak_729	intergenic	Dlo_000287.1:scaffold1:2959165-2962335:-:-2621	Dlo_000287.1(Dlo_000287.1)	72;GO:0000003,biological_process reproduction;GO:0003002,biological_process regionalization;GO:0003006,biological_process developmental process involved in reproduction;GO:0003674,molecular_function molecular_function;GO:0003700,molecular_function DNA-binding transcription factor activity;GO:0005575,cellular_component cellular_component;GO:0005622,cellular_component intracellular;GO:0005623,cellu…	NA	NA	XP_007047337.2 PREDICTED: floral homeotic protein APETALA 2 [Theobroma cacao]	AP2/ERF-AP2
		scaffold1	2967763	2968125	363	2967928	26	10.1133	4.06927	8.21571	IP_SJ_vs_In_SJ_peak_730	intergenic	Dlo_000287.1:scaffold1:2959165-2962335:-:-5608	Dlo_000287.1(Dlo_000287.1)	72;GO:0000003,biological_process reproduction;GO:0003002,biological_process regionalization;GO:0003006,biological_process developmental process involved in reproduction;GO:0003674,molecular_function molecular_function;GO:0003700,molecular_function DNA-binding transcription factor activity;GO:0005575,cellular_component cellular_component;GO:0005622,cellular_component intracellular;GO:0005623,cellu…	NA	NA	XP_007047337.2 PREDICTED: floral homeotic protein APETALA 2 [Theobroma cacao]	AP2/ERF-AP2
		scaffold1	2969869	2970168	300	2969977	14	2.77823	2.10945	1.62012	IP_SJ_vs_In_SJ_peak_731	intergenic	Dlo_000287.1:scaffold1:2959165-2962335:-:-7683	Dlo_000287.1(Dlo_000287.1)	72;GO:0000003,biological_process reproduction;GO:0003002,biological_process regionalization;GO:0003006,biological_process developmental process involved in reproduction;GO:0003674,molecular_function molecular_function;GO:0003700,molecular_function DNA-binding transcription factor activity;GO:0005575,cellular_component cellular_component;GO:0005622,cellular_component intracellular;GO:0005623,cellu…	NA	NA	XP_007047337.2 PREDICTED: floral homeotic protein APETALA 2 [Theobroma cacao]	AP2/ERF-AP2
		scaffold1	2970981	2972235	1255	2972025	50	25.1352	6.10753	22.3699	IP_SJ_vs_In_SJ_peak_732	intergenic	Dlo_000287.1:scaffold1:2959165-2962335:-:-9272	Dlo_000287.1(Dlo_000287.1)	72;GO:0000003,biological_process reproduction;GO:0003002,biological_process regionalization;GO:0003006,biological_process developmental process involved in reproduction;GO:0003674,molecular_function molecular_function;GO:0003700,molecular_function DNA-binding transcription factor activity;GO:0005575,cellular_component cellular_component;GO:0005622,cellular_component intracellular;GO:0005623,cellu…	NA	NA	XP_007047337.2 PREDICTED: floral homeotic protein APETALA 2 [Theobroma cacao]	AP2/ERF-AP2
		scaffold1	2973116	2974081	966	2973436	35	8.51825	2.95329	6.74798	IP_SJ_vs_In_SJ_peak_733	intergenic	Dlo_000287.1:scaffold1:2959165-2962335:-:-11263	Dlo_000287.1(Dlo_000287.1)	72;GO:0000003,biological_process reproduction;GO:0003002,biological_process regionalization;GO:0003006,biological_process developmental process involved in reproduction;GO:0003674,molecular_function molecular_function;GO:0003700,molecular_function DNA-binding transcription factor activity;GO:0005575,cellular_component cellular_component;GO:0005622,cellular_component intracellular;GO:0005623,cellu…	NA	NA	XP_007047337.2 PREDICTED: floral homeotic protein APETALA 2 [Theobroma cacao]	AP2/ERF-AP2
		scaffold1	2974687	2974949	263	2974827	24	5.64086	2.68374	4.14088	IP_SJ_vs_In_SJ_peak_734	intergenic	Dlo_000287.1:scaffold1:2959165-2962335:-:-12482	Dlo_000287.1(Dlo_000287.1)	72;GO:0000003,biological_process reproduction;GO:0003002,biological_process regionalization;GO:0003006,biological_process developmental process involved in reproduction;GO:0003674,molecular_function molecular_function;GO:0003700,molecular_function DNA-binding transcription factor activity;GO:0005575,cellular_component cellular_component;GO:0005622,cellular_component intracellular;GO:0005623,cellu…	NA	NA	XP_007047337.2 PREDICTED: floral homeotic protein APETALA 2 [Theobroma cacao]	AP2/ERF-AP2
